# Supplementary material for: Transcriptomic changes arising during light-induced sporulation in Physarum polycephalum
Source: BMC Genomics. 2010 Feb 17;11:115. doi: 10.1186/1471-2164-11-115 (PMC2837032; doi:10.1186/1471-2164-11-115)
Supplement: Additional file 2 — Transcript Abundance Data. Hit counts obtained from pyrosequencing, including statistical analyses (Excel spreadsheet). [file 1471-2164-11-115-S2.xls]

## Sheet: Sheet1
Accession	hits(D)	hits(L)	rel_hits(D)	rel_hits(L)	rel_hits(D)/rel_hits(L)	D norm to L	P(y<=L|x=D)	P(y>=D|x=L)
contig12399_1.exp	368	3	0.21419	0.0022	97.3057	209.091	1.57715e-88	1
contig12495_1.exp	141	2	0.08207	0.00147	55.9243	80.1136	1.83722e-33	1
contig00052_1.exp	45	1	0.02619	0.00073	35.6964	25.5682	4.48771e-11	1
contig10338_1.exp	40	1	0.02328	0.00073	31.7301	22.7273	7.47873e-10	1
contig10470_1.exp	68	2	0.03958	0.00147	26.9706	38.6364	1.53686e-15	1
contig00397_1.exp	62	2	0.03609	0.00147	24.5908	35.2273	4.30526e-14	1
contig01934_1.exp	27	1	0.01572	0.00073	21.4178	15.3409	1.04424e-06	0.999999
PpolyN0a05b03.t7	50	2	0.0291	0.00147	19.8313	28.4091	3.20223e-11	1
contig00525_1.exp	244	10	0.14202	0.00734	19.3554	138.636	5.19113e-49	1
contig11321_1.exp	24	1	0.01397	0.00073	19.0381	13.6364	5.43296e-06	0.999995
contig03338_1.exp	23	1	0.01339	0.00073	18.2448	13.0682	9.39001e-06	0.999991
contig02945_1.exp	22	1	0.0128	0.00073	17.4516	12.5	1.62056e-05	0.999984
contig02169_1.exp	22	1	0.0128	0.00073	17.4516	12.5	1.62056e-05	0.999984
contig00994_1.exp	22	1	0.0128	0.00073	17.4516	12.5	1.62056e-05	0.999984
PpolyNOa14b03.t7	151	7	0.08789	0.00514	17.1116	85.7955	4.07561e-30	1
contig00901_1.exp	21	1	0.01222	0.00073	16.6583	11.9318	2.79243e-05	0.999972
PpolyN1a03a12.m13r	20	1	0.01164	0.00073	15.8651	11.3636	4.80355e-05	0.999952
contig00391_1.exp	20	1	0.01164	0.00073	15.8651	11.3636	4.80355e-05	0.999952
PpolyN1a02c07.t7	56	3	0.03259	0.0022	14.8074	31.8182	1.07376e-11	1
contig00477_1.exp	110	6	0.06402	0.0044	14.543	62.5	1.67061e-21	1
contig12151_1.exp	18	1	0.01048	0.00073	14.2785	10.2273	0.000141331	0.999859
contig11574_1.exp	18	1	0.01048	0.00073	14.2785	10.2273	0.000141331	0.999859
contig10414_1.exp	90	5	0.05238	0.00367	14.2785	51.1364	8.81893e-18	1
contig09195_1.exp	18	1	0.01048	0.00073	14.2785	10.2273	0.000141331	0.999859
contig00605_1.exp	18	1	0.01048	0.00073	14.2785	10.2273	0.000141331	0.999859
contig10479_1.exp	17	1	0.00989	0.00073	13.4853	9.65909	0.000241642	0.999758
contig03548_1.exp	17	1	0.00989	0.00073	13.4853	9.65909	0.000241642	0.999758
contig01665_1.exp	17	1	0.00989	0.00073	13.4853	9.65909	0.000241642	0.999758
contig00369_1.exp	17	1	0.00989	0.00073	13.4853	9.65909	0.000241642	0.999758
contig11441_1.exp	16	1	0.00931	0.00073	12.6921	9.09091	0.000412144	0.999588
contig10457_1.exp	16	1	0.00931	0.00073	12.6921	9.09091	0.000412144	0.999588
contig10357_1.exp	32	2	0.01863	0.00147	12.6921	18.1818	5.26392e-07	0.999999
contig00264_1.exp	32	2	0.01863	0.00147	12.6921	18.1818	5.26392e-07	0.999999
PpolyNOa03n03.m13r	47	3	0.02736	0.0022	12.4276	26.7045	1.27425e-09	1
Ppolya15e01.t7	15	1	0.00873	0.00073	11.8988	8.52273	0.000701057	0.999299
contig02333_1.exp	15	1	0.00873	0.00073	11.8988	8.52273	0.000701057	0.999299
contig01650_1.exp	15	1	0.00873	0.00073	11.8988	8.52273	0.000701057	0.999299
contig01322_1.exp	15	1	0.00873	0.00073	11.8988	8.52273	0.000701057	0.999299
contig08310_1.exp	73	5	0.04249	0.00367	11.5815	41.4773	6.83557e-14	1
contig12658_1.exp	29	2	0.01688	0.00147	11.5022	16.4773	2.55241e-06	0.999997
contig00558_1.exp	29	2	0.01688	0.00147	11.5022	16.4773	2.55241e-06	0.999997
contig12910_1.exp	156	11	0.0908	0.00807	11.2498	88.6364	1.05154e-27	1
contig11873_1.exp	28	2	0.0163	0.00147	11.1055	15.9091	4.30479e-06	0.999996
contig11866_1.exp	14	1	0.00815	0.00073	11.1055	7.95455	0.00118892	0.998811
contig11327_1.exp	14	1	0.00815	0.00073	11.1055	7.95455	0.00118892	0.998811
contig03796_1.exp	14	1	0.00815	0.00073	11.1055	7.95455	0.00118892	0.998811
contig02380_1.exp	14	1	0.00815	0.00073	11.1055	7.95455	0.00118892	0.998811
contig00120_1.exp	14	1	0.00815	0.00073	11.1055	7.95455	0.00118892	0.998811
contig00068_1.exp	55	4	0.03201	0.00293	10.9072	31.25	1.24519e-10	1
PpolyN0a10d08.t7	13	1	0.00757	0.00073	10.3123	7.38636	0.00200952	0.99799
contig04859_1.exp	13	1	0.00757	0.00073	10.3123	7.38636	0.00200952	0.99799
contig03451_1.exp	13	1	0.00757	0.00073	10.3123	7.38636	0.00200952	0.99799
contig01791_1.exp	13	1	0.00757	0.00073	10.3123	7.38636	0.00200952	0.99799
contig01464_1.exp	13	1	0.00757	0.00073	10.3123	7.38636	0.00200952	0.99799
contig01189_1.exp	13	1	0.00757	0.00073	10.3123	7.38636	0.00200952	0.99799
contig01127_1.exp	13	1	0.00757	0.00073	10.3123	7.38636	0.00200952	0.99799
contig00348_1.exp	13	1	0.00757	0.00073	10.3123	7.38636	0.00200952	0.99799
contig00331_1.exp	37	3	0.02154	0.0022	9.78345	21.0227	2.30046e-07	1
PpolyN0a02d08.t7	12	1	0.00698	0.00073	9.51904	6.81818	0.00338366	0.996616
contig12735_1.exp	36	3	0.02095	0.0022	9.51904	20.4545	3.8354e-07	1
contig12292_1.exp	12	1	0.00698	0.00073	9.51904	6.81818	0.00338366	0.996616
contig10288_1.exp	12	1	0.00698	0.00073	9.51904	6.81818	0.00338366	0.996616
contig09246_1.exp	24	2	0.01397	0.00147	9.51904	13.6364	3.41047e-05	0.999966
contig03976_1.exp	12	1	0.00698	0.00073	9.51904	6.81818	0.00338366	0.996616
contig03893_1.exp	12	1	0.00698	0.00073	9.51904	6.81818	0.00338366	0.996616
contig02376_1.exp	12	1	0.00698	0.00073	9.51904	6.81818	0.00338366	0.996616
contig02272_1.exp	12	1	0.00698	0.00073	9.51904	6.81818	0.00338366	0.996616
contig00458_1.exp	24	2	0.01397	0.00147	9.51904	13.6364	3.41047e-05	0.999966
contig02408_1.exp	23	2	0.01339	0.00147	9.12241	13.0682	5.68746e-05	0.999943
contig00490_1.exp	45	4	0.02619	0.00293	8.9241	25.5682	2.07281e-08	1
contig00864_1.exp	100	9	0.0582	0.0066	8.81392	56.8182	7.79224e-17	1
PpolyNOa04a08.m13r	11	1	0.0064	0.00073	8.72578	6.25	0.00567297	0.994327
contig11517_1.exp	11	1	0.0064	0.00073	8.72578	6.25	0.00567297	0.994327
contig10576_1.exp	11	1	0.0064	0.00073	8.72578	6.25	0.00567297	0.994327
contig10415_1.exp	11	1	0.0064	0.00073	8.72578	6.25	0.00567297	0.994327
contig06410_1.exp	11	1	0.0064	0.00073	8.72578	6.25	0.00567297	0.994327
contig05392_1.exp	11	1	0.0064	0.00073	8.72578	6.25	0.00567297	0.994327
contig04213_1.exp	11	1	0.0064	0.00073	8.72578	6.25	0.00567297	0.994327
contig04207_1.exp	11	1	0.0064	0.00073	8.72578	6.25	0.00567297	0.994327
contig03471_1.exp	11	1	0.0064	0.00073	8.72578	6.25	0.00567297	0.994327
contig03041_1.exp	11	1	0.0064	0.00073	8.72578	6.25	0.00567297	0.994327
contig01938_1.exp	11	1	0.0064	0.00073	8.72578	6.25	0.00567297	0.994327
contig01657_1.exp	11	1	0.0064	0.00073	8.72578	6.25	0.00567297	0.994327
contig00750_1.exp	11	1	0.0064	0.00073	8.72578	6.25	0.00567297	0.994327
contig01300_1.exp	32	3	0.01863	0.0022	8.46137	18.1818	2.90673e-06	0.999997
contig01623_1.exp	21	2	0.01222	0.00147	8.32916	11.9318	0.00015683	0.999843
contig12046_1.exp	70	7	0.04074	0.00514	7.93253	39.7727	9.45345e-12	1
contig11300_1.exp	10	1	0.00582	0.00073	7.93253	5.68182	0.00946441	0.990536
contig11031_1.exp	10	1	0.00582	0.00073	7.93253	5.68182	0.00946441	0.990536
contig10982_1.exp	20	2	0.01164	0.00147	7.93253	11.3636	0.000259202	0.999741
contig05329_1.exp	10	1	0.00582	0.00073	7.93253	5.68182	0.00946441	0.990536
contig04959_1.exp	20	2	0.01164	0.00147	7.93253	11.3636	0.000259202	0.999741
contig04852_1.exp	10	1	0.00582	0.00073	7.93253	5.68182	0.00946441	0.990536
contig04740_1.exp	10	1	0.00582	0.00073	7.93253	5.68182	0.00946441	0.990536
contig04704_1.exp	10	1	0.00582	0.00073	7.93253	5.68182	0.00946441	0.990536
contig04335_1.exp	10	1	0.00582	0.00073	7.93253	5.68182	0.00946441	0.990536
contig04136_1.exp	10	1	0.00582	0.00073	7.93253	5.68182	0.00946441	0.990536
contig03515_1.exp	10	1	0.00582	0.00073	7.93253	5.68182	0.00946441	0.990536
contig02378_1.exp	10	1	0.00582	0.00073	7.93253	5.68182	0.00946441	0.990536
contig02316_1.exp	10	1	0.00582	0.00073	7.93253	5.68182	0.00946441	0.990536
contig01390_1.exp	10	1	0.00582	0.00073	7.93253	5.68182	0.00946441	0.990536
contig01352_1.exp	10	1	0.00582	0.00073	7.93253	5.68182	0.00946441	0.990536
contig01069_1.exp	10	1	0.00582	0.00073	7.93253	5.68182	0.00946441	0.990536
contig00763_1.exp	10	1	0.00582	0.00073	7.93253	5.68182	0.00946441	0.990536
contig00595_1.exp	10	1	0.00582	0.00073	7.93253	5.68182	0.00946441	0.990536
contig00424_1.exp	10	1	0.00582	0.00073	7.93253	5.68182	0.00946441	0.990536
contig00017_1.exp	10	1	0.00582	0.00073	7.93253	5.68182	0.00946441	0.990536
contig12827_1.exp	179	18	0.10419	0.01321	7.88846	101.705	1.51057e-27	1
contig01781_1.exp	39	4	0.0227	0.00293	7.73422	22.1591	4.14306e-07	1
contig12862_1.exp	191	20	0.11117	0.01467	7.57557	108.523	9.52107e-29	1
contig01608_1.exp	19	2	0.01106	0.00147	7.5359	10.7955	0.000426903	0.999573
contig10110_1.exp	28	3	0.0163	0.0022	7.40369	15.9091	2.12444e-05	0.999979
contig03897_1.exp	37	4	0.02154	0.00293	7.33759	21.0227	1.10695e-06	0.999999
contig12523_1.exp	201	22	0.11699	0.01614	7.24745	114.205	1.54196e-29	1
PpolyN1d32d11.t7	848	93	0.49357	0.06824	7.2331	481.818	1.26449e-118	1
PpolyNOa06h03.t7	9	1	0.00524	0.00073	7.13928	5.11364	0.0157	0.9843
PpolyN0a11h09.t7	18	2	0.01048	0.00147	7.13928	10.2273	0.00070043	0.9993
contig12800_1.exp	9	1	0.00524	0.00073	7.13928	5.11364	0.0157	0.9843
contig11719_1.exp	9	1	0.00524	0.00073	7.13928	5.11364	0.0157	0.9843
contig11505_1.exp	9	1	0.00524	0.00073	7.13928	5.11364	0.0157	0.9843
contig10511_1.exp	9	1	0.00524	0.00073	7.13928	5.11364	0.0157	0.9843
contig10455_1.exp	9	1	0.00524	0.00073	7.13928	5.11364	0.0157	0.9843
contig10374_1.exp	9	1	0.00524	0.00073	7.13928	5.11364	0.0157	0.9843
contig06928_1.exp	9	1	0.00524	0.00073	7.13928	5.11364	0.0157	0.9843
contig06400_1.exp	9	1	0.00524	0.00073	7.13928	5.11364	0.0157	0.9843
contig06113_1.exp	9	1	0.00524	0.00073	7.13928	5.11364	0.0157	0.9843
contig03803_1.exp	9	1	0.00524	0.00073	7.13928	5.11364	0.0157	0.9843
contig03470_1.exp	9	1	0.00524	0.00073	7.13928	5.11364	0.0157	0.9843
contig01112_1.exp	9	1	0.00524	0.00073	7.13928	5.11364	0.0157	0.9843
contig00387_1.exp	18	2	0.01048	0.00147	7.13928	10.2273	0.00070043	0.9993
contig03326_1.exp	115	13	0.06693	0.00954	7.01724	65.3409	2.43852e-17	1
contig00218_1.exp	43	5	0.02503	0.00367	6.82198	24.4318	2.53415e-07	1
PpolyN1a15c04.t7	17	2	0.00989	0.00147	6.74265	9.65909	0.00114444	0.998856
PpolyN0a05g03.t7	17	2	0.00989	0.00147	6.74265	9.65909	0.00114444	0.998856
contig12590_1.exp	17	2	0.00989	0.00147	6.74265	9.65909	0.00114444	0.998856
contig01538_1.exp	17	2	0.00989	0.00147	6.74265	9.65909	0.00114444	0.998856
contig11883_1.exp	42	5	0.02445	0.00367	6.66332	23.8636	4.09673e-07	1
contig12400_1.exp	25	3	0.01455	0.0022	6.61044	14.2045	9.17e-05	0.999908
contig12068_1.exp	58	7	0.03376	0.00514	6.57267	32.9545	3.18465e-09	1
contig12563_1.exp	106	13	0.0617	0.00954	6.46806	60.2273	1.77081e-15	1
PpolyNOa13.rm13a05.s1	8	1	0.00466	0.00073	6.34602	4.54545	0.0258705	0.974129
PpolyNOa05j02.m13r	16	2	0.00931	0.00147	6.34602	9.09091	0.00186141	0.998139
PpolyNOa02c11.m13r	8	1	0.00466	0.00073	6.34602	4.54545	0.0258705	0.974129
PpolyN1d41g11.t7	8	1	0.00466	0.00073	6.34602	4.54545	0.0258705	0.974129
PpolyN1a10e01.t7	8	1	0.00466	0.00073	6.34602	4.54545	0.0258705	0.974129
PpolyN1a07a02.t7	8	1	0.00466	0.00073	6.34602	4.54545	0.0258705	0.974129
PpolyN1a03g02.t7	8	1	0.00466	0.00073	6.34602	4.54545	0.0258705	0.974129
contig11903_1.exp	8	1	0.00466	0.00073	6.34602	4.54545	0.0258705	0.974129
contig11723_1.exp	8	1	0.00466	0.00073	6.34602	4.54545	0.0258705	0.974129
contig11325_1.exp	8	1	0.00466	0.00073	6.34602	4.54545	0.0258705	0.974129
contig11196_1.exp	8	1	0.00466	0.00073	6.34602	4.54545	0.0258705	0.974129
contig10749_1.exp	8	1	0.00466	0.00073	6.34602	4.54545	0.0258705	0.974129
contig10444_1.exp	8	1	0.00466	0.00073	6.34602	4.54545	0.0258705	0.974129
contig06396_1.exp	8	1	0.00466	0.00073	6.34602	4.54545	0.0258705	0.974129
contig06104_1.exp	8	1	0.00466	0.00073	6.34602	4.54545	0.0258705	0.974129
contig05659_1.exp	8	1	0.00466	0.00073	6.34602	4.54545	0.0258705	0.974129
contig05461_1.exp	8	1	0.00466	0.00073	6.34602	4.54545	0.0258705	0.974129
contig04673_1.exp	8	1	0.00466	0.00073	6.34602	4.54545	0.0258705	0.974129
contig04236_1.exp	8	1	0.00466	0.00073	6.34602	4.54545	0.0258705	0.974129
contig04051_1.exp	8	1	0.00466	0.00073	6.34602	4.54545	0.0258705	0.974129
contig03700_1.exp	8	1	0.00466	0.00073	6.34602	4.54545	0.0258705	0.974129
contig03659_1.exp	8	1	0.00466	0.00073	6.34602	4.54545	0.0258705	0.974129
contig03504_1.exp	8	1	0.00466	0.00073	6.34602	4.54545	0.0258705	0.974129
contig03435_1.exp	8	1	0.00466	0.00073	6.34602	4.54545	0.0258705	0.974129
contig03349_1.exp	8	1	0.00466	0.00073	6.34602	4.54545	0.0258705	0.974129
contig03149_1.exp	8	1	0.00466	0.00073	6.34602	4.54545	0.0258705	0.974129
contig03042_1.exp	8	1	0.00466	0.00073	6.34602	4.54545	0.0258705	0.974129
contig02922_1.exp	8	1	0.00466	0.00073	6.34602	4.54545	0.0258705	0.974129
contig02904_1.exp	8	1	0.00466	0.00073	6.34602	4.54545	0.0258705	0.974129
contig02638_1.exp	8	1	0.00466	0.00073	6.34602	4.54545	0.0258705	0.974129
contig02285_1.exp	8	1	0.00466	0.00073	6.34602	4.54545	0.0258705	0.974129
contig02252_1.exp	8	1	0.00466	0.00073	6.34602	4.54545	0.0258705	0.974129
contig01990_1.exp	16	2	0.00931	0.00147	6.34602	9.09091	0.00186141	0.998139
contig01578_1.exp	8	1	0.00466	0.00073	6.34602	4.54545	0.0258705	0.974129
contig01563_1.exp	8	1	0.00466	0.00073	6.34602	4.54545	0.0258705	0.974129
contig01443_1.exp	8	1	0.00466	0.00073	6.34602	4.54545	0.0258705	0.974129
contig01424_1.exp	8	1	0.00466	0.00073	6.34602	4.54545	0.0258705	0.974129
contig01235_1.exp	8	1	0.00466	0.00073	6.34602	4.54545	0.0258705	0.974129
contig01224_1.exp	8	1	0.00466	0.00073	6.34602	4.54545	0.0258705	0.974129
contig00980_1.exp	16	2	0.00931	0.00147	6.34602	9.09091	0.00186141	0.998139
contig00943_1.exp	8	1	0.00466	0.00073	6.34602	4.54545	0.0258705	0.974129
contig00883_1.exp	32	4	0.01863	0.00293	6.34602	18.1818	1.23894e-05	0.999988
contig00802_1.exp	8	1	0.00466	0.00073	6.34602	4.54545	0.0258705	0.974129
contig00674_1.exp	8	1	0.00466	0.00073	6.34602	4.54545	0.0258705	0.974129
contig00515_1.exp	8	1	0.00466	0.00073	6.34602	4.54545	0.0258705	0.974129
contig00347_1.exp	8	1	0.00466	0.00073	6.34602	4.54545	0.0258705	0.974129
contig00345_1.exp	72	9	0.04191	0.0066	6.34602	40.9091	6.60778e-11	1
contig00333_1.exp	8	1	0.00466	0.00073	6.34602	4.54545	0.0258705	0.974129
PpolyN1d32b08.t7	70	9	0.04074	0.0066	6.16975	39.7727	1.69126e-10	1
contig10393_1.exp	62	8	0.03609	0.00587	6.14771	35.2273	1.88127e-09	1
contig10394_1.exp	60	8	0.03492	0.00587	5.9494	34.0909	4.7865e-09	1
contig03136_1.exp	15	2	0.00873	0.00147	5.9494	8.52273	0.00301236	0.996988
contig02738_1.exp	15	2	0.00873	0.00147	5.9494	8.52273	0.00301236	0.996988
contig00649_1.exp	15	2	0.00873	0.00147	5.9494	8.52273	0.00301236	0.996988
contig12562_1.exp	119	16	0.06926	0.01174	5.89982	67.6136	2.3373e-16	1
contig12543_1.exp	22	3	0.0128	0.0022	5.81719	12.5	0.000383697	0.999616
contig11371_1.exp	22	3	0.0128	0.0022	5.81719	12.5	0.000383697	0.999616
contig01131_1.exp	22	3	0.0128	0.0022	5.81719	12.5	0.000383697	0.999616
contig12681_1.exp	29	4	0.01688	0.00293	5.75108	16.4773	5.10154e-05	0.999949
contig00863_1.exp	29	4	0.01688	0.00293	5.75108	16.4773	5.10154e-05	0.999949
PpolyNOa07g02.t7	7	1	0.00407	0.00073	5.55277	3.97727	0.0422934	0.957707
PpolyNOa06e02.t7	21	3	0.01222	0.0022	5.55277	11.9318	0.000613298	0.999387
PpolyNOa01c04.t7	14	2	0.00815	0.00147	5.55277	7.95455	0.00484791	0.995152
PpolyN1d70d02.t7	14	2	0.00815	0.00147	5.55277	7.95455	0.00484791	0.995152
PpolyN1d63a01.t7	14	2	0.00815	0.00147	5.55277	7.95455	0.00484791	0.995152
PpolyN1d01d10.t7	7	1	0.00407	0.00073	5.55277	3.97727	0.0422934	0.957707
PpolyN1a14h09.t7	21	3	0.01222	0.0022	5.55277	11.9318	0.000613298	0.999387
PpolyN1a08f08.t7	7	1	0.00407	0.00073	5.55277	3.97727	0.0422934	0.957707
contig12894_1.exp	7	1	0.00407	0.00073	5.55277	3.97727	0.0422934	0.957707
contig12647_1.exp	21	3	0.01222	0.0022	5.55277	11.9318	0.000613298	0.999387
contig12473_1.exp	14	2	0.00815	0.00147	5.55277	7.95455	0.00484791	0.995152
contig12365_1.exp	7	1	0.00407	0.00073	5.55277	3.97727	0.0422934	0.957707
contig12091_1.exp	7	1	0.00407	0.00073	5.55277	3.97727	0.0422934	0.957707
contig11777_1.exp	7	1	0.00407	0.00073	5.55277	3.97727	0.0422934	0.957707
contig11308_1.exp	7	1	0.00407	0.00073	5.55277	3.97727	0.0422934	0.957707
contig11176_1.exp	7	1	0.00407	0.00073	5.55277	3.97727	0.0422934	0.957707
contig11084_1.exp	7	1	0.00407	0.00073	5.55277	3.97727	0.0422934	0.957707
contig10604_1.exp	7	1	0.00407	0.00073	5.55277	3.97727	0.0422934	0.957707
contig10448_1.exp	7	1	0.00407	0.00073	5.55277	3.97727	0.0422934	0.957707
contig10312_1.exp	7	1	0.00407	0.00073	5.55277	3.97727	0.0422934	0.957707
contig10099_1.exp	7	1	0.00407	0.00073	5.55277	3.97727	0.0422934	0.957707
contig07576_1.exp	7	1	0.00407	0.00073	5.55277	3.97727	0.0422934	0.957707
contig06335_1.exp	7	1	0.00407	0.00073	5.55277	3.97727	0.0422934	0.957707
contig06249_1.exp	7	1	0.00407	0.00073	5.55277	3.97727	0.0422934	0.957707
contig06124_1.exp	7	1	0.00407	0.00073	5.55277	3.97727	0.0422934	0.957707
contig05855_1.exp	7	1	0.00407	0.00073	5.55277	3.97727	0.0422934	0.957707
contig05610_1.exp	7	1	0.00407	0.00073	5.55277	3.97727	0.0422934	0.957707
contig05482_1.exp	7	1	0.00407	0.00073	5.55277	3.97727	0.0422934	0.957707
contig05345_1.exp	14	2	0.00815	0.00147	5.55277	7.95455	0.00484791	0.995152
contig05222_1.exp	7	1	0.00407	0.00073	5.55277	3.97727	0.0422934	0.957707
contig05106_1.exp	7	1	0.00407	0.00073	5.55277	3.97727	0.0422934	0.957707
contig04679_1.exp	7	1	0.00407	0.00073	5.55277	3.97727	0.0422934	0.957707
contig04521_1.exp	7	1	0.00407	0.00073	5.55277	3.97727	0.0422934	0.957707
contig04395_1.exp	7	1	0.00407	0.00073	5.55277	3.97727	0.0422934	0.957707
contig04276_1.exp	7	1	0.00407	0.00073	5.55277	3.97727	0.0422934	0.957707
contig04130_1.exp	7	1	0.00407	0.00073	5.55277	3.97727	0.0422934	0.957707
contig03665_1.exp	7	1	0.00407	0.00073	5.55277	3.97727	0.0422934	0.957707
contig03502_1.exp	7	1	0.00407	0.00073	5.55277	3.97727	0.0422934	0.957707
contig02872_1.exp	7	1	0.00407	0.00073	5.55277	3.97727	0.0422934	0.957707
contig02855_1.exp	7	1	0.00407	0.00073	5.55277	3.97727	0.0422934	0.957707
contig02246_1.exp	35	5	0.02037	0.00367	5.55277	19.8864	1.10493e-05	0.999989
contig02168_1.exp	7	1	0.00407	0.00073	5.55277	3.97727	0.0422934	0.957707
contig02067_1.exp	7	1	0.00407	0.00073	5.55277	3.97727	0.0422934	0.957707
contig02047_1.exp	7	1	0.00407	0.00073	5.55277	3.97727	0.0422934	0.957707
contig02041_1.exp	7	1	0.00407	0.00073	5.55277	3.97727	0.0422934	0.957707
contig01988_1.exp	7	1	0.00407	0.00073	5.55277	3.97727	0.0422934	0.957707
contig01836_1.exp	7	1	0.00407	0.00073	5.55277	3.97727	0.0422934	0.957707
contig01315_1.exp	7	1	0.00407	0.00073	5.55277	3.97727	0.0422934	0.957707
contig00992_1.exp	7	1	0.00407	0.00073	5.55277	3.97727	0.0422934	0.957707
contig00908_1.exp	7	1	0.00407	0.00073	5.55277	3.97727	0.0422934	0.957707
contig00551_1.exp	7	1	0.00407	0.00073	5.55277	3.97727	0.0422934	0.957707
contig00452_1.exp	14	2	0.00815	0.00147	5.55277	7.95455	0.00484791	0.995152
contig00443_1.exp	7	1	0.00407	0.00073	5.55277	3.97727	0.0422934	0.957707
contig00258_1.exp	7	1	0.00407	0.00073	5.55277	3.97727	0.0422934	0.957707
contig00121_1.exp	7	1	0.00407	0.00073	5.55277	3.97727	0.0422934	0.957707
PpolyN1d44a02.t7	68	10	0.03958	0.00734	5.39412	38.6364	1.53655e-09	1
contig00717_1.exp	34	5	0.01979	0.00367	5.39412	19.3182	1.74966e-05	0.999983
contig00072_1.exp	27	4	0.01572	0.00293	5.35446	15.3409	0.000128866	0.999871
PpolyNOa01h03.t7	20	3	0.01164	0.0022	5.28835	11.3636	0.000975806	0.999024
PpolyN1d05a04.t7	20	3	0.01164	0.0022	5.28835	11.3636	0.000975806	0.999024
contig12721_1.exp	20	3	0.01164	0.0022	5.28835	11.3636	0.000975806	0.999024
PpolyNOa06d02.t7	65	10	0.03783	0.00734	5.15614	36.9318	5.9345e-09	1
contig12031_1.exp	13	2	0.00757	0.00147	5.15614	7.38636	0.00775372	0.992246
contig11850_1.exp	26	4	0.01513	0.00293	5.15614	14.7727	0.000203651	0.999796
contig11844_1.exp	13	2	0.00757	0.00147	5.15614	7.38636	0.00775372	0.992246
contig02948_1.exp	13	2	0.00757	0.00147	5.15614	7.38636	0.00775372	0.992246
contig02093_1.exp	13	2	0.00757	0.00147	5.15614	7.38636	0.00775372	0.992246
contig01493_1.exp	13	2	0.00757	0.00147	5.15614	7.38636	0.00775372	0.992246
contig01017_1.exp	13	2	0.00757	0.00147	5.15614	7.38636	0.00775372	0.992246
contig00096_1.exp	13	2	0.00757	0.00147	5.15614	7.38636	0.00775372	0.992246
contig00372_1.exp	32	5	0.01863	0.00367	5.07682	18.1818	4.34497e-05	0.999957
PpolyN1d89b06.t7	89	14	0.0518	0.01027	5.04282	50.5682	1.54595e-11	1
contig11385_1.exp	19	3	0.01106	0.0022	5.02394	10.7955	0.0015449	0.998455
contig02210_1.exp	25	4	0.01455	0.00293	4.95783	14.2045	0.000320515	0.999679
contig02049_1.exp	31	5	0.01804	0.00367	4.91817	17.6136	6.81166e-05	0.999932
PpolyN1a01g03.t7	79	13	0.04598	0.00954	4.82054	44.8864	3.97838e-10	1
PpolyNOa07c06.t7	6	1	0.00349	0.00073	4.75952	3.40909	0.0684847	0.931515
PpolyNOa07c02.t7	6	1	0.00349	0.00073	4.75952	3.40909	0.0684847	0.931515
PpolyNOa06g11.t7	18	3	0.01048	0.0022	4.75952	10.2273	0.00243277	0.997567
PpolyNOa04g18.m13r	6	1	0.00349	0.00073	4.75952	3.40909	0.0684847	0.931515
PpolyNOa02k19.m13r	6	1	0.00349	0.00073	4.75952	3.40909	0.0684847	0.931515
PpolyN1d66e05.t7	12	2	0.00698	0.00147	4.75952	6.81818	0.0123155	0.987684
PpolyN1d124d04.t7	6	1	0.00349	0.00073	4.75952	3.40909	0.0684847	0.931515
PpolyN1d113d11.t7	6	1	0.00349	0.00073	4.75952	3.40909	0.0684847	0.931515
PpolyN1a08h11.t7	6	1	0.00349	0.00073	4.75952	3.40909	0.0684847	0.931515
PpolyN1a03c12.m13r	6	1	0.00349	0.00073	4.75952	3.40909	0.0684847	0.931515
Ppolya15e02.t7	6	1	0.00349	0.00073	4.75952	3.40909	0.0684847	0.931515
contig12756_1.exp	18	3	0.01048	0.0022	4.75952	10.2273	0.00243277	0.997567
contig12542_1.exp	6	1	0.00349	0.00073	4.75952	3.40909	0.0684847	0.931515
contig12427_1.exp	6	1	0.00349	0.00073	4.75952	3.40909	0.0684847	0.931515
contig12349_1.exp	24	4	0.01397	0.00293	4.75952	13.6364	0.00050223	0.999498
contig12309_1.exp	6	1	0.00349	0.00073	4.75952	3.40909	0.0684847	0.931515
contig12290_1.exp	6	1	0.00349	0.00073	4.75952	3.40909	0.0684847	0.931515
contig11805_1.exp	12	2	0.00698	0.00147	4.75952	6.81818	0.0123155	0.987684
contig11754_1.exp	12	2	0.00698	0.00147	4.75952	6.81818	0.0123155	0.987684
contig11459_1.exp	6	1	0.00349	0.00073	4.75952	3.40909	0.0684847	0.931515
contig11455_1.exp	6	1	0.00349	0.00073	4.75952	3.40909	0.0684847	0.931515
contig11414_1.exp	6	1	0.00349	0.00073	4.75952	3.40909	0.0684847	0.931515
contig11203_1.exp	12	2	0.00698	0.00147	4.75952	6.81818	0.0123155	0.987684
contig11072_1.exp	6	1	0.00349	0.00073	4.75952	3.40909	0.0684847	0.931515
contig11054_1.exp	6	1	0.00349	0.00073	4.75952	3.40909	0.0684847	0.931515
contig10870_1.exp	6	1	0.00349	0.00073	4.75952	3.40909	0.0684847	0.931515
contig10577_1.exp	6	1	0.00349	0.00073	4.75952	3.40909	0.0684847	0.931515
contig10570_1.exp	6	1	0.00349	0.00073	4.75952	3.40909	0.0684847	0.931515
contig10398_1.exp	6	1	0.00349	0.00073	4.75952	3.40909	0.0684847	0.931515
contig10395_1.exp	6	1	0.00349	0.00073	4.75952	3.40909	0.0684847	0.931515
contig10377_1.exp	6	1	0.00349	0.00073	4.75952	3.40909	0.0684847	0.931515
contig10327_1.exp	6	1	0.00349	0.00073	4.75952	3.40909	0.0684847	0.931515
contig07624_1.exp	6	1	0.00349	0.00073	4.75952	3.40909	0.0684847	0.931515
contig07331_1.exp	6	1	0.00349	0.00073	4.75952	3.40909	0.0684847	0.931515
contig06976_1.exp	6	1	0.00349	0.00073	4.75952	3.40909	0.0684847	0.931515
contig06457_1.exp	6	1	0.00349	0.00073	4.75952	3.40909	0.0684847	0.931515
contig06432_1.exp	6	1	0.00349	0.00073	4.75952	3.40909	0.0684847	0.931515
contig06193_1.exp	6	1	0.00349	0.00073	4.75952	3.40909	0.0684847	0.931515
contig06087_1.exp	6	1	0.00349	0.00073	4.75952	3.40909	0.0684847	0.931515
contig05904_1.exp	6	1	0.00349	0.00073	4.75952	3.40909	0.0684847	0.931515
contig05670_1.exp	6	1	0.00349	0.00073	4.75952	3.40909	0.0684847	0.931515
contig05637_1.exp	6	1	0.00349	0.00073	4.75952	3.40909	0.0684847	0.931515
contig05457_1.exp	6	1	0.00349	0.00073	4.75952	3.40909	0.0684847	0.931515
contig05208_1.exp	6	1	0.00349	0.00073	4.75952	3.40909	0.0684847	0.931515
contig04899_1.exp	6	1	0.00349	0.00073	4.75952	3.40909	0.0684847	0.931515
contig04453_1.exp	6	1	0.00349	0.00073	4.75952	3.40909	0.0684847	0.931515
contig04266_1.exp	12	2	0.00698	0.00147	4.75952	6.81818	0.0123155	0.987684
contig04153_1.exp	6	1	0.00349	0.00073	4.75952	3.40909	0.0684847	0.931515
contig04005_1.exp	6	1	0.00349	0.00073	4.75952	3.40909	0.0684847	0.931515
contig03952_1.exp	12	2	0.00698	0.00147	4.75952	6.81818	0.0123155	0.987684
contig03940_1.exp	6	1	0.00349	0.00073	4.75952	3.40909	0.0684847	0.931515
contig03846_1.exp	6	1	0.00349	0.00073	4.75952	3.40909	0.0684847	0.931515
contig03822_1.exp	6	1	0.00349	0.00073	4.75952	3.40909	0.0684847	0.931515
contig03437_1.exp	6	1	0.00349	0.00073	4.75952	3.40909	0.0684847	0.931515
contig03428_1.exp	6	1	0.00349	0.00073	4.75952	3.40909	0.0684847	0.931515
contig03178_1.exp	6	1	0.00349	0.00073	4.75952	3.40909	0.0684847	0.931515
contig03159_1.exp	6	1	0.00349	0.00073	4.75952	3.40909	0.0684847	0.931515
contig03147_1.exp	6	1	0.00349	0.00073	4.75952	3.40909	0.0684847	0.931515
contig03083_1.exp	18	3	0.01048	0.0022	4.75952	10.2273	0.00243277	0.997567
contig03016_1.exp	6	1	0.00349	0.00073	4.75952	3.40909	0.0684847	0.931515
contig02959_1.exp	6	1	0.00349	0.00073	4.75952	3.40909	0.0684847	0.931515
contig02900_1.exp	6	1	0.00349	0.00073	4.75952	3.40909	0.0684847	0.931515
contig02701_1.exp	6	1	0.00349	0.00073	4.75952	3.40909	0.0684847	0.931515
contig02699_1.exp	6	1	0.00349	0.00073	4.75952	3.40909	0.0684847	0.931515
contig02697_1.exp	6	1	0.00349	0.00073	4.75952	3.40909	0.0684847	0.931515
contig02696_1.exp	6	1	0.00349	0.00073	4.75952	3.40909	0.0684847	0.931515
contig02343_1.exp	6	1	0.00349	0.00073	4.75952	3.40909	0.0684847	0.931515
contig02249_1.exp	6	1	0.00349	0.00073	4.75952	3.40909	0.0684847	0.931515
contig02046_1.exp	6	1	0.00349	0.00073	4.75952	3.40909	0.0684847	0.931515
contig01942_1.exp	6	1	0.00349	0.00073	4.75952	3.40909	0.0684847	0.931515
contig01932_1.exp	6	1	0.00349	0.00073	4.75952	3.40909	0.0684847	0.931515
contig01901_1.exp	6	1	0.00349	0.00073	4.75952	3.40909	0.0684847	0.931515
contig01682_1.exp	6	1	0.00349	0.00073	4.75952	3.40909	0.0684847	0.931515
contig01527_1.exp	6	1	0.00349	0.00073	4.75952	3.40909	0.0684847	0.931515
contig01404_1.exp	12	2	0.00698	0.00147	4.75952	6.81818	0.0123155	0.987684
contig01146_1.exp	6	1	0.00349	0.00073	4.75952	3.40909	0.0684847	0.931515
contig01083_1.exp	6	1	0.00349	0.00073	4.75952	3.40909	0.0684847	0.931515
contig01056_1.exp	6	1	0.00349	0.00073	4.75952	3.40909	0.0684847	0.931515
contig00952_1.exp	6	1	0.00349	0.00073	4.75952	3.40909	0.0684847	0.931515
contig00791_1.exp	6	1	0.00349	0.00073	4.75952	3.40909	0.0684847	0.931515
contig00720_1.exp	6	1	0.00349	0.00073	4.75952	3.40909	0.0684847	0.931515
contig00440_1.exp	6	1	0.00349	0.00073	4.75952	3.40909	0.0684847	0.931515
contig00417_1.exp	6	1	0.00349	0.00073	4.75952	3.40909	0.0684847	0.931515
contig00405_1.exp	12	2	0.00698	0.00147	4.75952	6.81818	0.0123155	0.987684
contig00206_1.exp	72	12	0.04191	0.0088	4.75952	40.9091	2.73208e-09	1
contig00157_1.exp	6	1	0.00349	0.00073	4.75952	3.40909	0.0684847	0.931515
contig00119_1.exp	6	1	0.00349	0.00073	4.75952	3.40909	0.0684847	0.931515
contig11135_1.exp	82	14	0.04773	0.01027	4.6462	46.5909	3.31701e-10	1
contig12811_1.exp	29	5	0.01688	0.00367	4.60087	16.4773	0.000165527	0.999834
contig12694_1.exp	98	17	0.05704	0.01247	4.57287	55.6818	9.17516e-12	1
contig00745_1.exp	121	21	0.07043	0.01541	4.57065	68.75	3.82307e-14	1
PpolyN1a04g06.m13r	40	7	0.02328	0.00514	4.53287	22.7273	1.19925e-05	0.999988
contig12886_1.exp	97	17	0.05646	0.01247	4.52621	55.1136	1.40862e-11	1
PpolyNOa14h07.t7	17	3	0.00989	0.0022	4.4951	9.65909	0.00380853	0.996191
PpolyN1a12h08.m13r	17	3	0.00989	0.0022	4.4951	9.65909	0.00380853	0.996191
contig11161_1.exp	17	3	0.00989	0.0022	4.4951	9.65909	0.00380853	0.996191
contig00190_1.exp	17	3	0.00989	0.0022	4.4951	9.65909	0.00380853	0.996191
contig12646_1.exp	39	7	0.0227	0.00514	4.41955	22.1591	1.84867e-05	0.999982
contig12196_1.exp	39	7	0.0227	0.00514	4.41955	22.1591	1.84867e-05	0.999982
contig00334_1.exp	39	7	0.0227	0.00514	4.41955	22.1591	1.84867e-05	0.999982
contig00710_1.exp	226	41	0.13154	0.03008	4.37257	128.409	3.97856e-24	1
PpolyNOa08a01.t7	11	2	0.0064	0.00147	4.36289	6.25	0.0194089	0.980591
PpolyN1d14d11.t7	11	2	0.0064	0.00147	4.36289	6.25	0.0194089	0.980591
contig11705_1.exp	22	4	0.0128	0.00293	4.36289	12.5	0.00121551	0.998784
contig11437_1.exp	11	2	0.0064	0.00147	4.36289	6.25	0.0194089	0.980591
contig11399_1.exp	11	2	0.0064	0.00147	4.36289	6.25	0.0194089	0.980591
contig11311_1.exp	11	2	0.0064	0.00147	4.36289	6.25	0.0194089	0.980591
contig11062_1.exp	33	6	0.01921	0.0044	4.36289	18.75	8.49737e-05	0.999915
contig06264_1.exp	11	2	0.0064	0.00147	4.36289	6.25	0.0194089	0.980591
contig05524_1.exp	11	2	0.0064	0.00147	4.36289	6.25	0.0194089	0.980591
contig05490_1.exp	11	2	0.0064	0.00147	4.36289	6.25	0.0194089	0.980591
contig04085_1.exp	11	2	0.0064	0.00147	4.36289	6.25	0.0194089	0.980591
contig03265_1.exp	11	2	0.0064	0.00147	4.36289	6.25	0.0194089	0.980591
contig02540_1.exp	11	2	0.0064	0.00147	4.36289	6.25	0.0194089	0.980591
contig02112_1.exp	11	2	0.0064	0.00147	4.36289	6.25	0.0194089	0.980591
contig02075_1.exp	11	2	0.0064	0.00147	4.36289	6.25	0.0194089	0.980591
contig01853_1.exp	11	2	0.0064	0.00147	4.36289	6.25	0.0194089	0.980591
contig01810_1.exp	11	2	0.0064	0.00147	4.36289	6.25	0.0194089	0.980591
contig01219_1.exp	11	2	0.0064	0.00147	4.36289	6.25	0.0194089	0.980591
contig01054_1.exp	11	2	0.0064	0.00147	4.36289	6.25	0.0194089	0.980591
contig00654_1.exp	22	4	0.0128	0.00293	4.36289	12.5	0.00121551	0.998784
contig00467_1.exp	11	2	0.0064	0.00147	4.36289	6.25	0.0194089	0.980591
contig12649_1.exp	109	20	0.06344	0.01467	4.32323	61.9318	2.13576e-12	1
contig04749_1.exp	27	5	0.01572	0.00367	4.28357	15.3409	0.000395635	0.999604
contig00481_1.exp	27	5	0.01572	0.00367	4.28357	15.3409	0.000395635	0.999604
PpolyN1a06f07.m13r	16	3	0.00931	0.0022	4.23068	9.09091	0.00592424	0.994076
contig01330_1.exp	21	4	0.01222	0.00293	4.16458	11.9318	0.0018761	0.998124
contig01257_1.exp	42	8	0.02445	0.00587	4.16458	23.8636	1.45984e-05	0.999985
contig00730_1.exp	21	4	0.01222	0.00293	4.16458	11.9318	0.0018761	0.998124
contig12071_1.exp	68	13	0.03958	0.00954	4.14932	38.6364	4.40511e-08	1
contig03884_1.exp	26	5	0.01513	0.00367	4.12492	14.7727	0.000607492	0.999393
contig12255_1.exp	31	6	0.01804	0.0044	4.09847	17.6136	0.000199673	0.9998
contig12120_1.exp	31	6	0.01804	0.0044	4.09847	17.6136	0.000199673	0.9998
contig01664_1.exp	31	6	0.01804	0.0044	4.09847	17.6136	0.000199673	0.9998
contig12789_1.exp	36	7	0.02095	0.00514	4.07959	20.4545	6.63405e-05	0.999934
contig01674_1.exp	46	9	0.02677	0.0066	4.0544	26.1364	7.491e-06	0.999993
contig12085_1.exp	51	10	0.02968	0.00734	4.04559	28.9773	2.53825e-06	0.999997
PpolyNOa10.rm13d09.s1	5	1	0.00291	0.00073	3.96626	2.84091	0.109602	0.890398
PpolyN1d64d04.t7	5	1	0.00291	0.00073	3.96626	2.84091	0.109602	0.890398
PpolyN1d53f02.t7	40	8	0.02328	0.00587	3.96626	22.7273	3.37104e-05	0.999966
PpolyN1d44f09.t7	5	1	0.00291	0.00073	3.96626	2.84091	0.109602	0.890398
PpolyN1d05f09.m13r	5	1	0.00291	0.00073	3.96626	2.84091	0.109602	0.890398
PpolyN1a15g10.m13r	5	1	0.00291	0.00073	3.96626	2.84091	0.109602	0.890398
PpolyN1a15a12.t7	5	1	0.00291	0.00073	3.96626	2.84091	0.109602	0.890398
PpolyN1a13a06.t7	5	1	0.00291	0.00073	3.96626	2.84091	0.109602	0.890398
PpolyN1a11b12.t7	5	1	0.00291	0.00073	3.96626	2.84091	0.109602	0.890398
PpolyN1a10c11.t7	5	1	0.00291	0.00073	3.96626	2.84091	0.109602	0.890398
PpolyN1a09d04.t7	10	2	0.00582	0.00147	3.96626	5.68182	0.0303173	0.969683
PpolyN1a08h05.t7	5	1	0.00291	0.00073	3.96626	2.84091	0.109602	0.890398
PpolyN1a08c03.t7	5	1	0.00291	0.00073	3.96626	2.84091	0.109602	0.890398
PpolyN1a08b05.m13r	5	1	0.00291	0.00073	3.96626	2.84091	0.109602	0.890398
PpolyN1a06c04.m13r	5	1	0.00291	0.00073	3.96626	2.84091	0.109602	0.890398
PpolyN1a03d11.t7	10	2	0.00582	0.00147	3.96626	5.68182	0.0303173	0.969683
PpolyN1a01a07.m13r	5	1	0.00291	0.00073	3.96626	2.84091	0.109602	0.890398
PpolyN0a13g10.t7	5	1	0.00291	0.00073	3.96626	2.84091	0.109602	0.890398
PpolyN0a13b10.t7	5	1	0.00291	0.00073	3.96626	2.84091	0.109602	0.890398
PpolyN0a12a05.t7	5	1	0.00291	0.00073	3.96626	2.84091	0.109602	0.890398
PpolyN0a11h01.t7	10	2	0.00582	0.00147	3.96626	5.68182	0.0303173	0.969683
PpolyN0a11g09.t7	5	1	0.00291	0.00073	3.96626	2.84091	0.109602	0.890398
PpolyN0a11e05.t7	5	1	0.00291	0.00073	3.96626	2.84091	0.109602	0.890398
PpolyN0a05a12.t7	10	2	0.00582	0.00147	3.96626	5.68182	0.0303173	0.969683
contig12908_1.exp	20	4	0.01164	0.00293	3.96626	11.3636	0.00287897	0.997121
contig12893_1.exp	5	1	0.00291	0.00073	3.96626	2.84091	0.109602	0.890398
contig12882_1.exp	10	2	0.00582	0.00147	3.96626	5.68182	0.0303173	0.969683
contig12796_1.exp	5	1	0.00291	0.00073	3.96626	2.84091	0.109602	0.890398
contig12580_1.exp	15	3	0.00873	0.0022	3.96626	8.52273	0.00915076	0.990849
contig12417_1.exp	5	1	0.00291	0.00073	3.96626	2.84091	0.109602	0.890398
contig12115_1.exp	5	1	0.00291	0.00073	3.96626	2.84091	0.109602	0.890398
contig12027_1.exp	5	1	0.00291	0.00073	3.96626	2.84091	0.109602	0.890398
contig11894_1.exp	15	3	0.00873	0.0022	3.96626	8.52273	0.00915076	0.990849
contig11839_1.exp	30	6	0.01746	0.0044	3.96626	17.0455	0.00030415	0.999696
contig11775_1.exp	5	1	0.00291	0.00073	3.96626	2.84091	0.109602	0.890398
contig11725_1.exp	10	2	0.00582	0.00147	3.96626	5.68182	0.0303173	0.969683
contig11663_1.exp	5	1	0.00291	0.00073	3.96626	2.84091	0.109602	0.890398
contig11649_1.exp	5	1	0.00291	0.00073	3.96626	2.84091	0.109602	0.890398
contig11343_1.exp	15	3	0.00873	0.0022	3.96626	8.52273	0.00915076	0.990849
contig11340_1.exp	10	2	0.00582	0.00147	3.96626	5.68182	0.0303173	0.969683
contig11319_1.exp	5	1	0.00291	0.00073	3.96626	2.84091	0.109602	0.890398
contig11210_1.exp	5	1	0.00291	0.00073	3.96626	2.84091	0.109602	0.890398
contig11120_1.exp	5	1	0.00291	0.00073	3.96626	2.84091	0.109602	0.890398
contig11064_1.exp	5	1	0.00291	0.00073	3.96626	2.84091	0.109602	0.890398
contig11000_1.exp	20	4	0.01164	0.00293	3.96626	11.3636	0.00287897	0.997121
contig10853_1.exp	5	1	0.00291	0.00073	3.96626	2.84091	0.109602	0.890398
contig10719_1.exp	5	1	0.00291	0.00073	3.96626	2.84091	0.109602	0.890398
contig10709_1.exp	5	1	0.00291	0.00073	3.96626	2.84091	0.109602	0.890398
contig10676_1.exp	5	1	0.00291	0.00073	3.96626	2.84091	0.109602	0.890398
contig10650_1.exp	5	1	0.00291	0.00073	3.96626	2.84091	0.109602	0.890398
contig10624_1.exp	10	2	0.00582	0.00147	3.96626	5.68182	0.0303173	0.969683
contig10552_1.exp	5	1	0.00291	0.00073	3.96626	2.84091	0.109602	0.890398
contig10525_1.exp	5	1	0.00291	0.00073	3.96626	2.84091	0.109602	0.890398
contig10466_1.exp	5	1	0.00291	0.00073	3.96626	2.84091	0.109602	0.890398
contig10465_1.exp	5	1	0.00291	0.00073	3.96626	2.84091	0.109602	0.890398
contig10368_1.exp	5	1	0.00291	0.00073	3.96626	2.84091	0.109602	0.890398
contig10123_1.exp	5	1	0.00291	0.00073	3.96626	2.84091	0.109602	0.890398
contig07830_1.exp	5	1	0.00291	0.00073	3.96626	2.84091	0.109602	0.890398
contig07391_1.exp	5	1	0.00291	0.00073	3.96626	2.84091	0.109602	0.890398
contig07021_1.exp	5	1	0.00291	0.00073	3.96626	2.84091	0.109602	0.890398
contig06866_1.exp	5	1	0.00291	0.00073	3.96626	2.84091	0.109602	0.890398
contig06743_1.exp	5	1	0.00291	0.00073	3.96626	2.84091	0.109602	0.890398
contig06636_1.exp	5	1	0.00291	0.00073	3.96626	2.84091	0.109602	0.890398
contig06298_1.exp	5	1	0.00291	0.00073	3.96626	2.84091	0.109602	0.890398
contig06258_1.exp	5	1	0.00291	0.00073	3.96626	2.84091	0.109602	0.890398
contig06241_1.exp	15	3	0.00873	0.0022	3.96626	8.52273	0.00915076	0.990849
contig06203_1.exp	5	1	0.00291	0.00073	3.96626	2.84091	0.109602	0.890398
contig06114_1.exp	5	1	0.00291	0.00073	3.96626	2.84091	0.109602	0.890398
contig06034_1.exp	5	1	0.00291	0.00073	3.96626	2.84091	0.109602	0.890398
contig05856_1.exp	5	1	0.00291	0.00073	3.96626	2.84091	0.109602	0.890398
contig05811_1.exp	5	1	0.00291	0.00073	3.96626	2.84091	0.109602	0.890398
contig05725_1.exp	5	1	0.00291	0.00073	3.96626	2.84091	0.109602	0.890398
contig05689_1.exp	5	1	0.00291	0.00073	3.96626	2.84091	0.109602	0.890398
contig05663_1.exp	10	2	0.00582	0.00147	3.96626	5.68182	0.0303173	0.969683
contig05398_1.exp	5	1	0.00291	0.00073	3.96626	2.84091	0.109602	0.890398
contig05364_1.exp	30	6	0.01746	0.0044	3.96626	17.0455	0.00030415	0.999696
contig05350_1.exp	5	1	0.00291	0.00073	3.96626	2.84091	0.109602	0.890398
contig05267_1.exp	5	1	0.00291	0.00073	3.96626	2.84091	0.109602	0.890398
contig05186_1.exp	5	1	0.00291	0.00073	3.96626	2.84091	0.109602	0.890398
contig05118_1.exp	5	1	0.00291	0.00073	3.96626	2.84091	0.109602	0.890398
contig05047_1.exp	5	1	0.00291	0.00073	3.96626	2.84091	0.109602	0.890398
contig05016_1.exp	5	1	0.00291	0.00073	3.96626	2.84091	0.109602	0.890398
contig04876_1.exp	5	1	0.00291	0.00073	3.96626	2.84091	0.109602	0.890398
contig04837_1.exp	5	1	0.00291	0.00073	3.96626	2.84091	0.109602	0.890398
contig04688_1.exp	5	1	0.00291	0.00073	3.96626	2.84091	0.109602	0.890398
contig04643_1.exp	10	2	0.00582	0.00147	3.96626	5.68182	0.0303173	0.969683
contig04638_1.exp	5	1	0.00291	0.00073	3.96626	2.84091	0.109602	0.890398
contig04516_1.exp	5	1	0.00291	0.00073	3.96626	2.84091	0.109602	0.890398
contig04434_1.exp	5	1	0.00291	0.00073	3.96626	2.84091	0.109602	0.890398
contig04425_1.exp	5	1	0.00291	0.00073	3.96626	2.84091	0.109602	0.890398
contig04340_1.exp	5	1	0.00291	0.00073	3.96626	2.84091	0.109602	0.890398
contig04274_1.exp	5	1	0.00291	0.00073	3.96626	2.84091	0.109602	0.890398
contig04162_1.exp	5	1	0.00291	0.00073	3.96626	2.84091	0.109602	0.890398
contig04148_1.exp	5	1	0.00291	0.00073	3.96626	2.84091	0.109602	0.890398
contig04133_1.exp	10	2	0.00582	0.00147	3.96626	5.68182	0.0303173	0.969683
contig04094_1.exp	10	2	0.00582	0.00147	3.96626	5.68182	0.0303173	0.969683
contig04036_1.exp	5	1	0.00291	0.00073	3.96626	2.84091	0.109602	0.890398
contig03875_1.exp	10	2	0.00582	0.00147	3.96626	5.68182	0.0303173	0.969683
contig03858_1.exp	5	1	0.00291	0.00073	3.96626	2.84091	0.109602	0.890398
contig03629_1.exp	5	1	0.00291	0.00073	3.96626	2.84091	0.109602	0.890398
contig03607_1.exp	5	1	0.00291	0.00073	3.96626	2.84091	0.109602	0.890398
contig03447_1.exp	5	1	0.00291	0.00073	3.96626	2.84091	0.109602	0.890398
contig03269_1.exp	5	1	0.00291	0.00073	3.96626	2.84091	0.109602	0.890398
contig03125_1.exp	5	1	0.00291	0.00073	3.96626	2.84091	0.109602	0.890398
contig03003_1.exp	10	2	0.00582	0.00147	3.96626	5.68182	0.0303173	0.969683
contig02901_1.exp	5	1	0.00291	0.00073	3.96626	2.84091	0.109602	0.890398
contig02881_1.exp	5	1	0.00291	0.00073	3.96626	2.84091	0.109602	0.890398
contig02858_1.exp	5	1	0.00291	0.00073	3.96626	2.84091	0.109602	0.890398
contig02840_1.exp	10	2	0.00582	0.00147	3.96626	5.68182	0.0303173	0.969683
contig02830_1.exp	5	1	0.00291	0.00073	3.96626	2.84091	0.109602	0.890398
contig02773_1.exp	5	1	0.00291	0.00073	3.96626	2.84091	0.109602	0.890398
contig02623_1.exp	5	1	0.00291	0.00073	3.96626	2.84091	0.109602	0.890398
contig02619_1.exp	5	1	0.00291	0.00073	3.96626	2.84091	0.109602	0.890398
contig02506_1.exp	5	1	0.00291	0.00073	3.96626	2.84091	0.109602	0.890398
contig02404_1.exp	5	1	0.00291	0.00073	3.96626	2.84091	0.109602	0.890398
contig02241_1.exp	10	2	0.00582	0.00147	3.96626	5.68182	0.0303173	0.969683
contig02180_1.exp	5	1	0.00291	0.00073	3.96626	2.84091	0.109602	0.890398
contig02150_1.exp	5	1	0.00291	0.00073	3.96626	2.84091	0.109602	0.890398
contig02064_1.exp	5	1	0.00291	0.00073	3.96626	2.84091	0.109602	0.890398
contig02040_1.exp	10	2	0.00582	0.00147	3.96626	5.68182	0.0303173	0.969683
contig01998_1.exp	5	1	0.00291	0.00073	3.96626	2.84091	0.109602	0.890398
contig01981_1.exp	5	1	0.00291	0.00073	3.96626	2.84091	0.109602	0.890398
contig01920_1.exp	5	1	0.00291	0.00073	3.96626	2.84091	0.109602	0.890398
contig01883_1.exp	5	1	0.00291	0.00073	3.96626	2.84091	0.109602	0.890398
contig01832_1.exp	5	1	0.00291	0.00073	3.96626	2.84091	0.109602	0.890398
contig01798_1.exp	5	1	0.00291	0.00073	3.96626	2.84091	0.109602	0.890398
contig01668_1.exp	5	1	0.00291	0.00073	3.96626	2.84091	0.109602	0.890398
contig01594_1.exp	15	3	0.00873	0.0022	3.96626	8.52273	0.00915076	0.990849
contig01504_1.exp	5	1	0.00291	0.00073	3.96626	2.84091	0.109602	0.890398
contig01446_1.exp	5	1	0.00291	0.00073	3.96626	2.84091	0.109602	0.890398
contig01433_1.exp	10	2	0.00582	0.00147	3.96626	5.68182	0.0303173	0.969683
contig01399_1.exp	5	1	0.00291	0.00073	3.96626	2.84091	0.109602	0.890398
contig01388_1.exp	10	2	0.00582	0.00147	3.96626	5.68182	0.0303173	0.969683
contig01364_1.exp	10	2	0.00582	0.00147	3.96626	5.68182	0.0303173	0.969683
contig01261_1.exp	5	1	0.00291	0.00073	3.96626	2.84091	0.109602	0.890398
contig01196_1.exp	60	12	0.03492	0.0088	3.96626	34.0909	4.45442e-07	1
contig01167_1.exp	5	1	0.00291	0.00073	3.96626	2.84091	0.109602	0.890398
contig01092_1.exp	5	1	0.00291	0.00073	3.96626	2.84091	0.109602	0.890398
contig01081_1.exp	5	1	0.00291	0.00073	3.96626	2.84091	0.109602	0.890398
contig01019_1.exp	5	1	0.00291	0.00073	3.96626	2.84091	0.109602	0.890398
contig00996_1.exp	5	1	0.00291	0.00073	3.96626	2.84091	0.109602	0.890398
contig00942_1.exp	5	1	0.00291	0.00073	3.96626	2.84091	0.109602	0.890398
contig00880_1.exp	5	1	0.00291	0.00073	3.96626	2.84091	0.109602	0.890398
contig00797_1.exp	10	2	0.00582	0.00147	3.96626	5.68182	0.0303173	0.969683
contig00705_1.exp	15	3	0.00873	0.0022	3.96626	8.52273	0.00915076	0.990849
contig00693_1.exp	5	1	0.00291	0.00073	3.96626	2.84091	0.109602	0.890398
contig00655_1.exp	10	2	0.00582	0.00147	3.96626	5.68182	0.0303173	0.969683
contig00425_1.exp	5	1	0.00291	0.00073	3.96626	2.84091	0.109602	0.890398
contig00421_1.exp	10	2	0.00582	0.00147	3.96626	5.68182	0.0303173	0.969683
contig00324_1.exp	10	2	0.00582	0.00147	3.96626	5.68182	0.0303173	0.969683
contig00139_1.exp	15	3	0.00873	0.0022	3.96626	8.52273	0.00915076	0.990849
contig00124_1.exp	15	3	0.00873	0.0022	3.96626	8.52273	0.00915076	0.990849
contig00061_1.exp	49	10	0.02852	0.00734	3.88694	27.8409	5.79397e-06	0.999994
PpolyN1d121e02.t7	93	19	0.05413	0.01394	3.88276	52.8409	5.7828e-10	1
contig02389_1.exp	29	6	0.01688	0.0044	3.83406	16.4773	0.000461201	0.999539
contig01059_1.exp	24	5	0.01397	0.00367	3.80761	13.6364	0.00141081	0.998589
PpolyN1d60g06.t7	43	9	0.02503	0.0066	3.78999	24.4318	2.57875e-05	0.999974
contig11403_1.exp	19	4	0.01106	0.00293	3.76795	10.7955	0.00439039	0.99561
contig02568_1.exp	19	4	0.01106	0.00293	3.76795	10.7955	0.00439039	0.99561
PpolyNOa14b07.t7	52	11	0.03027	0.00807	3.74992	29.5455	4.43541e-06	0.999996
contig12730_1.exp	61	13	0.0355	0.00954	3.72219	34.6591	7.72454e-07	0.999999
contig11647_1.exp	14	3	0.00815	0.0022	3.70185	7.95455	0.0140256	0.985974
contig11396_1.exp	28	6	0.0163	0.0044	3.70185	15.9091	0.000696013	0.999304
contig02348_1.exp	14	3	0.00815	0.0022	3.70185	7.95455	0.0140256	0.985974
contig01805_1.exp	14	3	0.00815	0.0022	3.70185	7.95455	0.0140256	0.985974
contig00878_1.exp	14	3	0.00815	0.0022	3.70185	7.95455	0.0140256	0.985974
contig00827_1.exp	14	3	0.00815	0.0022	3.70185	7.95455	0.0140256	0.985974
contig01349_1.exp	23	5	0.01339	0.00367	3.64896	13.0682	0.00213236	0.997868
contig01087_1.exp	23	5	0.01339	0.00367	3.64896	13.0682	0.00213236	0.997868
contig00564_1.exp	23	5	0.01339	0.00367	3.64896	13.0682	0.00213236	0.997868
PpolyN1a11h12.m13r	18	4	0.01048	0.00293	3.56964	10.2273	0.00665016	0.99335
PpolyN1a02f07.t7	9	2	0.00524	0.00147	3.56964	5.11364	0.0468779	0.953122
contig12597_1.exp	9	2	0.00524	0.00147	3.56964	5.11364	0.0468779	0.953122
contig11938_1.exp	9	2	0.00524	0.00147	3.56964	5.11364	0.0468779	0.953122
contig11757_1.exp	9	2	0.00524	0.00147	3.56964	5.11364	0.0468779	0.953122
contig11689_1.exp	9	2	0.00524	0.00147	3.56964	5.11364	0.0468779	0.953122
contig11380_1.exp	18	4	0.01048	0.00293	3.56964	10.2273	0.00665016	0.99335
contig11047_1.exp	9	2	0.00524	0.00147	3.56964	5.11364	0.0468779	0.953122
contig10611_1.exp	9	2	0.00524	0.00147	3.56964	5.11364	0.0468779	0.953122
contig10526_1.exp	9	2	0.00524	0.00147	3.56964	5.11364	0.0468779	0.953122
contig07543_1.exp	9	2	0.00524	0.00147	3.56964	5.11364	0.0468779	0.953122
contig06270_1.exp	18	4	0.01048	0.00293	3.56964	10.2273	0.00665016	0.99335
contig05411_1.exp	9	2	0.00524	0.00147	3.56964	5.11364	0.0468779	0.953122
contig04824_1.exp	9	2	0.00524	0.00147	3.56964	5.11364	0.0468779	0.953122
contig04346_1.exp	9	2	0.00524	0.00147	3.56964	5.11364	0.0468779	0.953122
contig04011_1.exp	9	2	0.00524	0.00147	3.56964	5.11364	0.0468779	0.953122
contig03891_1.exp	9	2	0.00524	0.00147	3.56964	5.11364	0.0468779	0.953122
contig03685_1.exp	9	2	0.00524	0.00147	3.56964	5.11364	0.0468779	0.953122
contig03376_1.exp	9	2	0.00524	0.00147	3.56964	5.11364	0.0468779	0.953122
contig03244_1.exp	9	2	0.00524	0.00147	3.56964	5.11364	0.0468779	0.953122
contig03222_1.exp	18	4	0.01048	0.00293	3.56964	10.2273	0.00665016	0.99335
contig03204_1.exp	9	2	0.00524	0.00147	3.56964	5.11364	0.0468779	0.953122
contig03133_1.exp	9	2	0.00524	0.00147	3.56964	5.11364	0.0468779	0.953122
contig03043_1.exp	18	4	0.01048	0.00293	3.56964	10.2273	0.00665016	0.99335
contig02750_1.exp	9	2	0.00524	0.00147	3.56964	5.11364	0.0468779	0.953122
contig02684_1.exp	9	2	0.00524	0.00147	3.56964	5.11364	0.0468779	0.953122
contig02265_1.exp	27	6	0.01572	0.0044	3.56964	15.3409	0.00104508	0.998955
contig02230_1.exp	9	2	0.00524	0.00147	3.56964	5.11364	0.0468779	0.953122
contig01940_1.exp	18	4	0.01048	0.00293	3.56964	10.2273	0.00665016	0.99335
contig01917_1.exp	9	2	0.00524	0.00147	3.56964	5.11364	0.0468779	0.953122
contig01702_1.exp	27	6	0.01572	0.0044	3.56964	15.3409	0.00104508	0.998955
contig01242_1.exp	9	2	0.00524	0.00147	3.56964	5.11364	0.0468779	0.953122
contig00946_1.exp	18	4	0.01048	0.00293	3.56964	10.2273	0.00665016	0.99335
contig00511_1.exp	36	8	0.02095	0.00587	3.56964	20.4545	0.000172037	0.999828
contig00354_1.exp	9	2	0.00524	0.00147	3.56964	5.11364	0.0468779	0.953122
contig00113_1.exp	9	2	0.00524	0.00147	3.56964	5.11364	0.0468779	0.953122
contig12558_1.exp	58	13	0.03376	0.00954	3.53913	32.9545	2.53963e-06	0.999997
contig01501_1.exp	22	5	0.0128	0.00367	3.49031	12.5	0.00320374	0.996796
contig11845_1.exp	48	11	0.02794	0.00807	3.46147	27.2727	2.17249e-05	0.999978
PpolyN1d81e11.t7	13	3	0.00757	0.0022	3.43743	7.38636	0.0213142	0.978686
PpolyN1a12g07.t7	13	3	0.00757	0.0022	3.43743	7.38636	0.0213142	0.978686
contig12545_1.exp	13	3	0.00757	0.0022	3.43743	7.38636	0.0213142	0.978686
contig12414_1.exp	13	3	0.00757	0.0022	3.43743	7.38636	0.0213142	0.978686
contig11747_1.exp	26	6	0.01513	0.0044	3.43743	14.7727	0.00156085	0.998439
contig11466_1.exp	13	3	0.00757	0.0022	3.43743	7.38636	0.0213142	0.978686
contig11438_1.exp	13	3	0.00757	0.0022	3.43743	7.38636	0.0213142	0.978686
contig11192_1.exp	13	3	0.00757	0.0022	3.43743	7.38636	0.0213142	0.978686
contig10605_1.exp	13	3	0.00757	0.0022	3.43743	7.38636	0.0213142	0.978686
contig10407_1.exp	13	3	0.00757	0.0022	3.43743	7.38636	0.0213142	0.978686
contig05082_1.exp	13	3	0.00757	0.0022	3.43743	7.38636	0.0213142	0.978686
contig03181_1.exp	26	6	0.01513	0.0044	3.43743	14.7727	0.00156085	0.998439
contig02457_1.exp	13	3	0.00757	0.0022	3.43743	7.38636	0.0213142	0.978686
contig02319_1.exp	13	3	0.00757	0.0022	3.43743	7.38636	0.0213142	0.978686
contig01985_1.exp	13	3	0.00757	0.0022	3.43743	7.38636	0.0213142	0.978686
contig00182_1.exp	13	3	0.00757	0.0022	3.43743	7.38636	0.0213142	0.978686
contig00146_1.exp	13	3	0.00757	0.0022	3.43743	7.38636	0.0213142	0.978686
contig00144_1.exp	26	6	0.01513	0.0044	3.43743	14.7727	0.00156085	0.998439
contig00032_1.exp	13	3	0.00757	0.0022	3.43743	7.38636	0.0213142	0.978686
contig11691_1.exp	134	31	0.07799	0.02275	3.4289	76.1364	3.23654e-12	1
PpolyNOa07e10.t7	17	4	0.00989	0.00293	3.37133	9.65909	0.00999943	0.990001
contig12825_1.exp	51	12	0.02968	0.0088	3.37133	28.9773	1.61364e-05	0.999984
contig08114_1.exp	17	4	0.00989	0.00293	3.37133	9.65909	0.00999943	0.990001
contig00033_1.exp	17	4	0.00989	0.00293	3.37133	9.65909	0.00999943	0.990001
contig00285_1.exp	106	25	0.0617	0.01834	3.36339	60.2273	8.00835e-10	1
contig10506_1.exp	38	9	0.02212	0.0066	3.34929	21.5909	0.00018849	0.999812
PpolyN0a10e04.t7	801	190	0.46622	0.13941	3.34419	455.114	1.74408e-62	1
PpolyN1a06b10.m13r	21	5	0.01222	0.00367	3.33166	11.9318	0.00478271	0.995217
contig00532_1.exp	63	15	0.03667	0.01101	3.33166	35.7955	2.0849e-06	0.999998
contig02707_1.exp	25	6	0.01455	0.0044	3.30522	14.2045	0.00231796	0.997682
contig01530_1.exp	25	6	0.01455	0.0044	3.30522	14.2045	0.00231796	0.997682
contig01272_1.exp	25	6	0.01455	0.0044	3.30522	14.2045	0.00231796	0.997682
PpolyN1a09a04.t7	45	11	0.02619	0.00807	3.24513	25.5682	6.90654e-05	0.999931
contig12669_1.exp	155	38	0.09022	0.02788	3.23564	88.0682	4.30956e-13	1
contig12732_1.exp	186	46	0.10826	0.03375	3.2075	105.682	3.11195e-15	1
PpolyNOa14h02.t7	12	3	0.00698	0.0022	3.17301	6.81818	0.0320834	0.967917
PpolyNOa14g11.t7	4	1	0.00233	0.00073	3.17301	2.27273	0.172834	0.827166
PpolyNOa14a10.t7	8	2	0.00466	0.00147	3.17301	4.54545	0.0716381	0.928362
PpolyNOa08b08.t7	8	2	0.00466	0.00147	3.17301	4.54545	0.0716381	0.928362
PpolyNOa05p08.m13r	4	1	0.00233	0.00073	3.17301	2.27273	0.172834	0.827166
PpolyNOa05j14.m13r	4	1	0.00233	0.00073	3.17301	2.27273	0.172834	0.827166
PpolyNOa04m02.m13r	8	2	0.00466	0.00147	3.17301	4.54545	0.0716381	0.928362
PpolyNOa03b03.m13r	4	1	0.00233	0.00073	3.17301	2.27273	0.172834	0.827166
PpolyNOa02i23.m13r	8	2	0.00466	0.00147	3.17301	4.54545	0.0716381	0.928362
PpolyN1d86b03.t7	4	1	0.00233	0.00073	3.17301	2.27273	0.172834	0.827166
PpolyN1d79b05.t7	4	1	0.00233	0.00073	3.17301	2.27273	0.172834	0.827166
PpolyN1d75h04.t7	4	1	0.00233	0.00073	3.17301	2.27273	0.172834	0.827166
PpolyN1d61h12.t7	4	1	0.00233	0.00073	3.17301	2.27273	0.172834	0.827166
PpolyN1d129e01.t7	4	1	0.00233	0.00073	3.17301	2.27273	0.172834	0.827166
PpolyN1d09b08.m13r	8	2	0.00466	0.00147	3.17301	4.54545	0.0716381	0.928362
PpolyN1a15h04.m13r	4	1	0.00233	0.00073	3.17301	2.27273	0.172834	0.827166
PpolyN1a14e08.t7	4	1	0.00233	0.00073	3.17301	2.27273	0.172834	0.827166
PpolyN1a13e11.m13r	4	1	0.00233	0.00073	3.17301	2.27273	0.172834	0.827166
PpolyN1a12f10.m13r	4	1	0.00233	0.00073	3.17301	2.27273	0.172834	0.827166
PpolyN1a10a06.t7	4	1	0.00233	0.00073	3.17301	2.27273	0.172834	0.827166
PpolyN1a09b02.t7	8	2	0.00466	0.00147	3.17301	4.54545	0.0716381	0.928362
PpolyN1a05b03.m13r	4	1	0.00233	0.00073	3.17301	2.27273	0.172834	0.827166
PpolyN1a03h09.t7	24	6	0.01397	0.0044	3.17301	13.6364	0.00342165	0.996578
PpolyN1a02g08.t7	4	1	0.00233	0.00073	3.17301	2.27273	0.172834	0.827166
PpolyN1a01h05.t7	4	1	0.00233	0.00073	3.17301	2.27273	0.172834	0.827166
PpolyN1a01g07.m13r	4	1	0.00233	0.00073	3.17301	2.27273	0.172834	0.827166
PpolyN1a01b05.t7	4	1	0.00233	0.00073	3.17301	2.27273	0.172834	0.827166
PpolyN0a13h12.t7	4	1	0.00233	0.00073	3.17301	2.27273	0.172834	0.827166
PpolyN0a13f05.t7	4	1	0.00233	0.00073	3.17301	2.27273	0.172834	0.827166
contig12835_1.exp	4	1	0.00233	0.00073	3.17301	2.27273	0.172834	0.827166
contig12834_1.exp	8	2	0.00466	0.00147	3.17301	4.54545	0.0716381	0.928362
contig12763_1.exp	4	1	0.00233	0.00073	3.17301	2.27273	0.172834	0.827166
contig12574_1.exp	20	5	0.01164	0.00367	3.17301	11.3636	0.00709102	0.992909
contig12567_1.exp	4	1	0.00233	0.00073	3.17301	2.27273	0.172834	0.827166
contig12497_1.exp	4	1	0.00233	0.00073	3.17301	2.27273	0.172834	0.827166
contig12430_1.exp	4	1	0.00233	0.00073	3.17301	2.27273	0.172834	0.827166
contig12327_1.exp	4	1	0.00233	0.00073	3.17301	2.27273	0.172834	0.827166
contig12224_1.exp	4	1	0.00233	0.00073	3.17301	2.27273	0.172834	0.827166
contig12216_1.exp	32	8	0.01863	0.00587	3.17301	18.1818	0.000820498	0.99918
contig12215_1.exp	4	1	0.00233	0.00073	3.17301	2.27273	0.172834	0.827166
contig12147_1.exp	4	1	0.00233	0.00073	3.17301	2.27273	0.172834	0.827166
contig12107_1.exp	4	1	0.00233	0.00073	3.17301	2.27273	0.172834	0.827166
contig12002_1.exp	16	4	0.00931	0.00293	3.17301	9.09091	0.014916	0.985084
contig11952_1.exp	12	3	0.00698	0.0022	3.17301	6.81818	0.0320834	0.967917
contig11872_1.exp	16	4	0.00931	0.00293	3.17301	9.09091	0.014916	0.985084
contig11753_1.exp	8	2	0.00466	0.00147	3.17301	4.54545	0.0716381	0.928362
contig11702_1.exp	4	1	0.00233	0.00073	3.17301	2.27273	0.172834	0.827166
contig11487_1.exp	8	2	0.00466	0.00147	3.17301	4.54545	0.0716381	0.928362
contig11480_1.exp	4	1	0.00233	0.00073	3.17301	2.27273	0.172834	0.827166
contig11429_1.exp	8	2	0.00466	0.00147	3.17301	4.54545	0.0716381	0.928362
contig11370_1.exp	8	2	0.00466	0.00147	3.17301	4.54545	0.0716381	0.928362
contig11254_1.exp	4	1	0.00233	0.00073	3.17301	2.27273	0.172834	0.827166
contig11128_1.exp	16	4	0.00931	0.00293	3.17301	9.09091	0.014916	0.985084
contig11090_1.exp	4	1	0.00233	0.00073	3.17301	2.27273	0.172834	0.827166
contig11043_1.exp	8	2	0.00466	0.00147	3.17301	4.54545	0.0716381	0.928362
contig10916_1.exp	4	1	0.00233	0.00073	3.17301	2.27273	0.172834	0.827166
contig10887_1.exp	4	1	0.00233	0.00073	3.17301	2.27273	0.172834	0.827166
contig10774_1.exp	4	1	0.00233	0.00073	3.17301	2.27273	0.172834	0.827166
contig10754_1.exp	4	1	0.00233	0.00073	3.17301	2.27273	0.172834	0.827166
contig10723_1.exp	4	1	0.00233	0.00073	3.17301	2.27273	0.172834	0.827166
contig10674_1.exp	4	1	0.00233	0.00073	3.17301	2.27273	0.172834	0.827166
contig10668_1.exp	4	1	0.00233	0.00073	3.17301	2.27273	0.172834	0.827166
contig10666_1.exp	4	1	0.00233	0.00073	3.17301	2.27273	0.172834	0.827166
contig10644_1.exp	4	1	0.00233	0.00073	3.17301	2.27273	0.172834	0.827166
contig10458_1.exp	4	1	0.00233	0.00073	3.17301	2.27273	0.172834	0.827166
contig10445_1.exp	4	1	0.00233	0.00073	3.17301	2.27273	0.172834	0.827166
contig10442_1.exp	4	1	0.00233	0.00073	3.17301	2.27273	0.172834	0.827166
contig10391_1.exp	8	2	0.00466	0.00147	3.17301	4.54545	0.0716381	0.928362
contig10390_1.exp	16	4	0.00931	0.00293	3.17301	9.09091	0.014916	0.985084
contig10251_1.exp	4	1	0.00233	0.00073	3.17301	2.27273	0.172834	0.827166
contig10156_1.exp	4	1	0.00233	0.00073	3.17301	2.27273	0.172834	0.827166
contig10122_1.exp	16	4	0.00931	0.00293	3.17301	9.09091	0.014916	0.985084
contig10107_1.exp	4	1	0.00233	0.00073	3.17301	2.27273	0.172834	0.827166
contig08067_1.exp	4	1	0.00233	0.00073	3.17301	2.27273	0.172834	0.827166
contig07967_1.exp	4	1	0.00233	0.00073	3.17301	2.27273	0.172834	0.827166
contig07837_1.exp	4	1	0.00233	0.00073	3.17301	2.27273	0.172834	0.827166
contig07560_1.exp	4	1	0.00233	0.00073	3.17301	2.27273	0.172834	0.827166
contig07512_1.exp	4	1	0.00233	0.00073	3.17301	2.27273	0.172834	0.827166
contig07379_1.exp	4	1	0.00233	0.00073	3.17301	2.27273	0.172834	0.827166
contig07044_1.exp	4	1	0.00233	0.00073	3.17301	2.27273	0.172834	0.827166
contig07013_1.exp	4	1	0.00233	0.00073	3.17301	2.27273	0.172834	0.827166
contig06957_1.exp	4	1	0.00233	0.00073	3.17301	2.27273	0.172834	0.827166
contig06916_1.exp	4	1	0.00233	0.00073	3.17301	2.27273	0.172834	0.827166
contig06882_1.exp	4	1	0.00233	0.00073	3.17301	2.27273	0.172834	0.827166
contig06863_1.exp	4	1	0.00233	0.00073	3.17301	2.27273	0.172834	0.827166
contig06855_1.exp	8	2	0.00466	0.00147	3.17301	4.54545	0.0716381	0.928362
contig06820_1.exp	4	1	0.00233	0.00073	3.17301	2.27273	0.172834	0.827166
contig06708_1.exp	4	1	0.00233	0.00073	3.17301	2.27273	0.172834	0.827166
contig06523_1.exp	4	1	0.00233	0.00073	3.17301	2.27273	0.172834	0.827166
contig06515_1.exp	4	1	0.00233	0.00073	3.17301	2.27273	0.172834	0.827166
contig06485_1.exp	4	1	0.00233	0.00073	3.17301	2.27273	0.172834	0.827166
contig06291_1.exp	4	1	0.00233	0.00073	3.17301	2.27273	0.172834	0.827166
contig06204_1.exp	4	1	0.00233	0.00073	3.17301	2.27273	0.172834	0.827166
contig06179_1.exp	4	1	0.00233	0.00073	3.17301	2.27273	0.172834	0.827166
contig06018_1.exp	4	1	0.00233	0.00073	3.17301	2.27273	0.172834	0.827166
contig05973_1.exp	4	1	0.00233	0.00073	3.17301	2.27273	0.172834	0.827166
contig05963_1.exp	4	1	0.00233	0.00073	3.17301	2.27273	0.172834	0.827166
contig05946_1.exp	4	1	0.00233	0.00073	3.17301	2.27273	0.172834	0.827166
contig05853_1.exp	4	1	0.00233	0.00073	3.17301	2.27273	0.172834	0.827166
contig05851_1.exp	4	1	0.00233	0.00073	3.17301	2.27273	0.172834	0.827166
contig05723_1.exp	4	1	0.00233	0.00073	3.17301	2.27273	0.172834	0.827166
contig05699_1.exp	4	1	0.00233	0.00073	3.17301	2.27273	0.172834	0.827166
contig05603_1.exp	4	1	0.00233	0.00073	3.17301	2.27273	0.172834	0.827166
contig05576_1.exp	4	1	0.00233	0.00073	3.17301	2.27273	0.172834	0.827166
contig05573_1.exp	4	1	0.00233	0.00073	3.17301	2.27273	0.172834	0.827166
contig05456_1.exp	4	1	0.00233	0.00073	3.17301	2.27273	0.172834	0.827166
contig05406_1.exp	4	1	0.00233	0.00073	3.17301	2.27273	0.172834	0.827166
contig05321_1.exp	4	1	0.00233	0.00073	3.17301	2.27273	0.172834	0.827166
contig05288_1.exp	4	1	0.00233	0.00073	3.17301	2.27273	0.172834	0.827166
contig05229_1.exp	4	1	0.00233	0.00073	3.17301	2.27273	0.172834	0.827166
contig05219_1.exp	4	1	0.00233	0.00073	3.17301	2.27273	0.172834	0.827166
contig05211_1.exp	4	1	0.00233	0.00073	3.17301	2.27273	0.172834	0.827166
contig05192_1.exp	4	1	0.00233	0.00073	3.17301	2.27273	0.172834	0.827166
contig05173_1.exp	8	2	0.00466	0.00147	3.17301	4.54545	0.0716381	0.928362
contig05012_1.exp	4	1	0.00233	0.00073	3.17301	2.27273	0.172834	0.827166
contig04953_1.exp	4	1	0.00233	0.00073	3.17301	2.27273	0.172834	0.827166
contig04930_1.exp	4	1	0.00233	0.00073	3.17301	2.27273	0.172834	0.827166
contig04923_1.exp	4	1	0.00233	0.00073	3.17301	2.27273	0.172834	0.827166
contig04900_1.exp	4	1	0.00233	0.00073	3.17301	2.27273	0.172834	0.827166
contig04893_1.exp	4	1	0.00233	0.00073	3.17301	2.27273	0.172834	0.827166
contig04782_1.exp	4	1	0.00233	0.00073	3.17301	2.27273	0.172834	0.827166
contig04778_1.exp	4	1	0.00233	0.00073	3.17301	2.27273	0.172834	0.827166
contig04760_1.exp	4	1	0.00233	0.00073	3.17301	2.27273	0.172834	0.827166
contig04734_1.exp	4	1	0.00233	0.00073	3.17301	2.27273	0.172834	0.827166
contig04730_1.exp	8	2	0.00466	0.00147	3.17301	4.54545	0.0716381	0.928362
contig04721_1.exp	4	1	0.00233	0.00073	3.17301	2.27273	0.172834	0.827166
contig04713_1.exp	8	2	0.00466	0.00147	3.17301	4.54545	0.0716381	0.928362
contig04705_1.exp	4	1	0.00233	0.00073	3.17301	2.27273	0.172834	0.827166
contig04657_1.exp	8	2	0.00466	0.00147	3.17301	4.54545	0.0716381	0.928362
contig04651_1.exp	4	1	0.00233	0.00073	3.17301	2.27273	0.172834	0.827166
contig04419_1.exp	4	1	0.00233	0.00073	3.17301	2.27273	0.172834	0.827166
contig04407_1.exp	4	1	0.00233	0.00073	3.17301	2.27273	0.172834	0.827166
contig04405_1.exp	8	2	0.00466	0.00147	3.17301	4.54545	0.0716381	0.928362
contig04379_1.exp	8	2	0.00466	0.00147	3.17301	4.54545	0.0716381	0.928362
contig04321_1.exp	4	1	0.00233	0.00073	3.17301	2.27273	0.172834	0.827166
contig04310_1.exp	4	1	0.00233	0.00073	3.17301	2.27273	0.172834	0.827166
contig04305_1.exp	4	1	0.00233	0.00073	3.17301	2.27273	0.172834	0.827166
contig04298_1.exp	4	1	0.00233	0.00073	3.17301	2.27273	0.172834	0.827166
contig04277_1.exp	4	1	0.00233	0.00073	3.17301	2.27273	0.172834	0.827166
contig04257_1.exp	12	3	0.00698	0.0022	3.17301	6.81818	0.0320834	0.967917
contig04254_1.exp	4	1	0.00233	0.00073	3.17301	2.27273	0.172834	0.827166
contig04221_1.exp	4	1	0.00233	0.00073	3.17301	2.27273	0.172834	0.827166
contig04192_1.exp	4	1	0.00233	0.00073	3.17301	2.27273	0.172834	0.827166
contig04126_1.exp	4	1	0.00233	0.00073	3.17301	2.27273	0.172834	0.827166
contig04057_1.exp	4	1	0.00233	0.00073	3.17301	2.27273	0.172834	0.827166
contig04014_1.exp	8	2	0.00466	0.00147	3.17301	4.54545	0.0716381	0.928362
contig03991_1.exp	4	1	0.00233	0.00073	3.17301	2.27273	0.172834	0.827166
contig03915_1.exp	4	1	0.00233	0.00073	3.17301	2.27273	0.172834	0.827166
contig03894_1.exp	4	1	0.00233	0.00073	3.17301	2.27273	0.172834	0.827166
contig03881_1.exp	4	1	0.00233	0.00073	3.17301	2.27273	0.172834	0.827166
contig03874_1.exp	4	1	0.00233	0.00073	3.17301	2.27273	0.172834	0.827166
contig03842_1.exp	4	1	0.00233	0.00073	3.17301	2.27273	0.172834	0.827166
contig03816_1.exp	4	1	0.00233	0.00073	3.17301	2.27273	0.172834	0.827166
contig03791_1.exp	4	1	0.00233	0.00073	3.17301	2.27273	0.172834	0.827166
contig03747_1.exp	4	1	0.00233	0.00073	3.17301	2.27273	0.172834	0.827166
contig03726_1.exp	36	9	0.02095	0.0066	3.17301	20.4545	0.000405964	0.999594
contig03654_1.exp	4	1	0.00233	0.00073	3.17301	2.27273	0.172834	0.827166
contig03540_1.exp	4	1	0.00233	0.00073	3.17301	2.27273	0.172834	0.827166
contig03506_1.exp	4	1	0.00233	0.00073	3.17301	2.27273	0.172834	0.827166
contig03480_1.exp	4	1	0.00233	0.00073	3.17301	2.27273	0.172834	0.827166
contig03456_1.exp	4	1	0.00233	0.00073	3.17301	2.27273	0.172834	0.827166
contig03378_1.exp	4	1	0.00233	0.00073	3.17301	2.27273	0.172834	0.827166
contig03355_1.exp	4	1	0.00233	0.00073	3.17301	2.27273	0.172834	0.827166
contig03317_1.exp	8	2	0.00466	0.00147	3.17301	4.54545	0.0716381	0.928362
contig03298_1.exp	4	1	0.00233	0.00073	3.17301	2.27273	0.172834	0.827166
contig03196_1.exp	4	1	0.00233	0.00073	3.17301	2.27273	0.172834	0.827166
contig03162_1.exp	4	1	0.00233	0.00073	3.17301	2.27273	0.172834	0.827166
contig03130_1.exp	8	2	0.00466	0.00147	3.17301	4.54545	0.0716381	0.928362
contig03082_1.exp	4	1	0.00233	0.00073	3.17301	2.27273	0.172834	0.827166
contig03064_1.exp	4	1	0.00233	0.00073	3.17301	2.27273	0.172834	0.827166
contig03050_1.exp	4	1	0.00233	0.00073	3.17301	2.27273	0.172834	0.827166
contig03012_1.exp	4	1	0.00233	0.00073	3.17301	2.27273	0.172834	0.827166
contig02951_1.exp	4	1	0.00233	0.00073	3.17301	2.27273	0.172834	0.827166
contig02949_1.exp	4	1	0.00233	0.00073	3.17301	2.27273	0.172834	0.827166
contig02942_1.exp	4	1	0.00233	0.00073	3.17301	2.27273	0.172834	0.827166
contig02937_1.exp	4	1	0.00233	0.00073	3.17301	2.27273	0.172834	0.827166
contig02913_1.exp	4	1	0.00233	0.00073	3.17301	2.27273	0.172834	0.827166
contig02874_1.exp	8	2	0.00466	0.00147	3.17301	4.54545	0.0716381	0.928362
contig02873_1.exp	4	1	0.00233	0.00073	3.17301	2.27273	0.172834	0.827166
contig02852_1.exp	4	1	0.00233	0.00073	3.17301	2.27273	0.172834	0.827166
contig02806_1.exp	4	1	0.00233	0.00073	3.17301	2.27273	0.172834	0.827166
contig02710_1.exp	4	1	0.00233	0.00073	3.17301	2.27273	0.172834	0.827166
contig02680_1.exp	4	1	0.00233	0.00073	3.17301	2.27273	0.172834	0.827166
contig02545_1.exp	4	1	0.00233	0.00073	3.17301	2.27273	0.172834	0.827166
contig02468_1.exp	4	1	0.00233	0.00073	3.17301	2.27273	0.172834	0.827166
contig02463_1.exp	4	1	0.00233	0.00073	3.17301	2.27273	0.172834	0.827166
contig02461_1.exp	4	1	0.00233	0.00073	3.17301	2.27273	0.172834	0.827166
contig02321_1.exp	4	1	0.00233	0.00073	3.17301	2.27273	0.172834	0.827166
contig02286_1.exp	12	3	0.00698	0.0022	3.17301	6.81818	0.0320834	0.967917
contig02268_1.exp	12	3	0.00698	0.0022	3.17301	6.81818	0.0320834	0.967917
contig02224_1.exp	12	3	0.00698	0.0022	3.17301	6.81818	0.0320834	0.967917
contig02215_1.exp	4	1	0.00233	0.00073	3.17301	2.27273	0.172834	0.827166
contig02190_1.exp	4	1	0.00233	0.00073	3.17301	2.27273	0.172834	0.827166
contig02078_1.exp	4	1	0.00233	0.00073	3.17301	2.27273	0.172834	0.827166
contig02057_1.exp	4	1	0.00233	0.00073	3.17301	2.27273	0.172834	0.827166
contig02016_1.exp	4	1	0.00233	0.00073	3.17301	2.27273	0.172834	0.827166
contig01954_1.exp	4	1	0.00233	0.00073	3.17301	2.27273	0.172834	0.827166
contig01909_1.exp	4	1	0.00233	0.00073	3.17301	2.27273	0.172834	0.827166
contig01847_1.exp	4	1	0.00233	0.00073	3.17301	2.27273	0.172834	0.827166
contig01789_1.exp	4	1	0.00233	0.00073	3.17301	2.27273	0.172834	0.827166
contig01772_1.exp	12	3	0.00698	0.0022	3.17301	6.81818	0.0320834	0.967917
contig01757_1.exp	8	2	0.00466	0.00147	3.17301	4.54545	0.0716381	0.928362
contig01700_1.exp	4	1	0.00233	0.00073	3.17301	2.27273	0.172834	0.827166
contig01617_1.exp	8	2	0.00466	0.00147	3.17301	4.54545	0.0716381	0.928362
contig01612_1.exp	4	1	0.00233	0.00073	3.17301	2.27273	0.172834	0.827166
contig01558_1.exp	4	1	0.00233	0.00073	3.17301	2.27273	0.172834	0.827166
contig01431_1.exp	4	1	0.00233	0.00073	3.17301	2.27273	0.172834	0.827166
contig01423_1.exp	4	1	0.00233	0.00073	3.17301	2.27273	0.172834	0.827166
contig01417_1.exp	4	1	0.00233	0.00073	3.17301	2.27273	0.172834	0.827166
contig01408_1.exp	4	1	0.00233	0.00073	3.17301	2.27273	0.172834	0.827166
contig01400_1.exp	8	2	0.00466	0.00147	3.17301	4.54545	0.0716381	0.928362
contig01243_1.exp	4	1	0.00233	0.00073	3.17301	2.27273	0.172834	0.827166
contig01165_1.exp	4	1	0.00233	0.00073	3.17301	2.27273	0.172834	0.827166
contig01099_1.exp	4	1	0.00233	0.00073	3.17301	2.27273	0.172834	0.827166
contig01022_1.exp	12	3	0.00698	0.0022	3.17301	6.81818	0.0320834	0.967917
contig00964_1.exp	4	1	0.00233	0.00073	3.17301	2.27273	0.172834	0.827166
contig00887_1.exp	4	1	0.00233	0.00073	3.17301	2.27273	0.172834	0.827166
contig00815_1.exp	12	3	0.00698	0.0022	3.17301	6.81818	0.0320834	0.967917
contig00798_1.exp	8	2	0.00466	0.00147	3.17301	4.54545	0.0716381	0.928362
contig00714_1.exp	12	3	0.00698	0.0022	3.17301	6.81818	0.0320834	0.967917
contig00657_1.exp	4	1	0.00233	0.00073	3.17301	2.27273	0.172834	0.827166
contig00642_1.exp	8	2	0.00466	0.00147	3.17301	4.54545	0.0716381	0.928362
contig00618_1.exp	4	1	0.00233	0.00073	3.17301	2.27273	0.172834	0.827166
contig00615_1.exp	4	1	0.00233	0.00073	3.17301	2.27273	0.172834	0.827166
contig00598_1.exp	8	2	0.00466	0.00147	3.17301	4.54545	0.0716381	0.928362
contig00566_1.exp	4	1	0.00233	0.00073	3.17301	2.27273	0.172834	0.827166
contig00560_1.exp	4	1	0.00233	0.00073	3.17301	2.27273	0.172834	0.827166
contig00537_1.exp	4	1	0.00233	0.00073	3.17301	2.27273	0.172834	0.827166
contig00415_1.exp	8	2	0.00466	0.00147	3.17301	4.54545	0.0716381	0.928362
contig00400_1.exp	4	1	0.00233	0.00073	3.17301	2.27273	0.172834	0.827166
contig00107_1.exp	4	1	0.00233	0.00073	3.17301	2.27273	0.172834	0.827166
contig00040_1.exp	40	10	0.02328	0.00734	3.17301	22.7273	0.000201882	0.999798
contig04906_1.exp	506	130	0.29451	0.09539	3.08758	287.5	1.05904e-36	1
contig01280_1.exp	35	9	0.02037	0.0066	3.08487	19.8864	0.000591738	0.999408
contig02413_1.exp	31	8	0.01804	0.00587	3.07386	17.6136	0.00119792	0.998802
contig12823_1.exp	150	39	0.08731	0.02862	3.05097	85.2273	5.88447e-12	1
contig12640_1.exp	65	17	0.03783	0.01247	3.03303	36.9318	4.98939e-06	0.999995
contig10520_1.exp	19	5	0.01106	0.00367	3.01436	10.7955	0.0104361	0.989564
contig03272_1.exp	19	5	0.01106	0.00367	3.01436	10.7955	0.0104361	0.989564
contig00744_1.exp	19	5	0.01106	0.00367	3.01436	10.7955	0.0104361	0.989564
PpolyN1a09f02.t7	34	9	0.01979	0.0066	2.99673	19.3182	0.000858385	0.999142
PpolyNOa13.rm13c07.s1	15	4	0.00873	0.00293	2.9747	8.52273	0.0220569	0.977943
PpolyN1c01f03.t7	15	4	0.00873	0.00293	2.9747	8.52273	0.0220569	0.977943
PpolyN0a13d10.t7	15	4	0.00873	0.00293	2.9747	8.52273	0.0220569	0.977943
contig12387_1.exp	15	4	0.00873	0.00293	2.9747	8.52273	0.0220569	0.977943
contig12386_1.exp	15	4	0.00873	0.00293	2.9747	8.52273	0.0220569	0.977943
contig11896_1.exp	15	4	0.00873	0.00293	2.9747	8.52273	0.0220569	0.977943
contig11164_1.exp	15	4	0.00873	0.00293	2.9747	8.52273	0.0220569	0.977943
contig03619_1.exp	30	8	0.01746	0.00587	2.9747	17.0455	0.00173963	0.99826
contig02755_1.exp	15	4	0.00873	0.00293	2.9747	8.52273	0.0220569	0.977943
contig01011_1.exp	15	4	0.00873	0.00293	2.9747	8.52273	0.0220569	0.977943
contig00353_1.exp	15	4	0.00873	0.00293	2.9747	8.52273	0.0220569	0.977943
contig12257_1.exp	26	7	0.01513	0.00514	2.94637	14.7727	0.00355022	0.99645
PpolyN1d48e04.t7	22	6	0.0128	0.0044	2.90859	12.5	0.0073107	0.992689
PpolyN1d127f05.t7	11	3	0.0064	0.0022	2.90859	6.25	0.0477822	0.952218
PpolyN1a08b01.t7	11	3	0.0064	0.0022	2.90859	6.25	0.0477822	0.952218
contig12390_1.exp	11	3	0.0064	0.0022	2.90859	6.25	0.0477822	0.952218
contig11897_1.exp	11	3	0.0064	0.0022	2.90859	6.25	0.0477822	0.952218
contig11762_1.exp	11	3	0.0064	0.0022	2.90859	6.25	0.0477822	0.952218
contig11050_1.exp	11	3	0.0064	0.0022	2.90859	6.25	0.0477822	0.952218
contig02205_1.exp	22	6	0.0128	0.0044	2.90859	12.5	0.0073107	0.992689
contig01829_1.exp	11	3	0.0064	0.0022	2.90859	6.25	0.0477822	0.952218
contig01422_1.exp	11	3	0.0064	0.0022	2.90859	6.25	0.0477822	0.952218
contig01187_1.exp	11	3	0.0064	0.0022	2.90859	6.25	0.0477822	0.952218
contig00772_1.exp	11	3	0.0064	0.0022	2.90859	6.25	0.0477822	0.952218
contig00651_1.exp	11	3	0.0064	0.0022	2.90859	6.25	0.0477822	0.952218
contig11262_1.exp	51	14	0.02968	0.01027	2.88971	28.9773	7.94291e-05	0.999921
contig00381_1.exp	40	11	0.02328	0.00807	2.88456	22.7273	0.000439598	0.99956
contig12573_1.exp	189	52	0.11001	0.03815	2.88317	107.386	1.05456e-13	1
contig12513_1.exp	69	19	0.04016	0.01394	2.88076	39.2045	5.37836e-06	0.999995
contig12161_1.exp	98	27	0.05704	0.01981	2.87921	55.6818	7.15611e-08	1
contig11337_1.exp	29	8	0.01688	0.00587	2.87554	16.4773	0.00251219	0.997488
PpolyNOa14g09.t7	65	18	0.03783	0.01321	2.86452	36.9318	1.05799e-05	0.999989
contig05356_1.exp	18	5	0.01048	0.00367	2.85571	10.2273	0.0152373	0.984763
contig03727_1.exp	18	5	0.01048	0.00367	2.85571	10.2273	0.0152373	0.984763
PpolyN1a15g08.t7	115	32	0.06693	0.02348	2.85075	65.3409	7.2681e-09	1
contig11156_1.exp	43	12	0.02503	0.0088	2.84249	24.4318	0.000314418	0.999686
contig00940_1.exp	43	12	0.02503	0.0088	2.84249	24.4318	0.000314418	0.999686
PpolyN1a07e03.t7	57	16	0.03318	0.01174	2.82596	32.3864	4.11122e-05	0.999959
PpolyN1a06d01.m13r	78	22	0.0454	0.01614	2.81244	44.3182	2.03342e-06	0.999998
contig06199_1.exp	39	11	0.0227	0.00807	2.81244	22.1591	0.000628383	0.999372
PpolyNOa13.rm13f12.s1	7	2	0.00407	0.00147	2.77639	3.97727	0.107985	0.892015
PpolyNOa01a08.t7	7	2	0.00407	0.00147	2.77639	3.97727	0.107985	0.892015
PpolyN1d05h10.m13r	14	4	0.00815	0.00293	2.77639	7.95455	0.0323064	0.967694
PpolyN1d03b05.m13r	14	4	0.00815	0.00293	2.77639	7.95455	0.0323064	0.967694
PpolyN1a15g02.t7	7	2	0.00407	0.00147	2.77639	3.97727	0.107985	0.892015
PpolyN1a03h03.m13r	7	2	0.00407	0.00147	2.77639	3.97727	0.107985	0.892015
PpolyN1a01a03.m13r	7	2	0.00407	0.00147	2.77639	3.97727	0.107985	0.892015
PpolyN0a11e08.t7	7	2	0.00407	0.00147	2.77639	3.97727	0.107985	0.892015
PpolyN0a11b11.t7	28	8	0.0163	0.00587	2.77639	15.9091	0.00360648	0.996394
contig12817_1.exp	7	2	0.00407	0.00147	2.77639	3.97727	0.107985	0.892015
contig11758_1.exp	7	2	0.00407	0.00147	2.77639	3.97727	0.107985	0.892015
contig11729_1.exp	7	2	0.00407	0.00147	2.77639	3.97727	0.107985	0.892015
contig11704_1.exp	7	2	0.00407	0.00147	2.77639	3.97727	0.107985	0.892015
contig11503_1.exp	7	2	0.00407	0.00147	2.77639	3.97727	0.107985	0.892015
contig11485_1.exp	7	2	0.00407	0.00147	2.77639	3.97727	0.107985	0.892015
contig11413_1.exp	7	2	0.00407	0.00147	2.77639	3.97727	0.107985	0.892015
contig11279_1.exp	21	6	0.01222	0.0044	2.77639	11.9318	0.0105723	0.989428
contig10691_1.exp	7	2	0.00407	0.00147	2.77639	3.97727	0.107985	0.892015
contig10681_1.exp	7	2	0.00407	0.00147	2.77639	3.97727	0.107985	0.892015
contig10620_1.exp	7	2	0.00407	0.00147	2.77639	3.97727	0.107985	0.892015
contig10510_1.exp	7	2	0.00407	0.00147	2.77639	3.97727	0.107985	0.892015
contig10389_1.exp	7	2	0.00407	0.00147	2.77639	3.97727	0.107985	0.892015
contig10360_1.exp	7	2	0.00407	0.00147	2.77639	3.97727	0.107985	0.892015
contig07884_1.exp	7	2	0.00407	0.00147	2.77639	3.97727	0.107985	0.892015
contig07239_1.exp	7	2	0.00407	0.00147	2.77639	3.97727	0.107985	0.892015
contig06933_1.exp	7	2	0.00407	0.00147	2.77639	3.97727	0.107985	0.892015
contig06919_1.exp	7	2	0.00407	0.00147	2.77639	3.97727	0.107985	0.892015
contig05977_1.exp	7	2	0.00407	0.00147	2.77639	3.97727	0.107985	0.892015
contig05190_1.exp	7	2	0.00407	0.00147	2.77639	3.97727	0.107985	0.892015
contig05084_1.exp	7	2	0.00407	0.00147	2.77639	3.97727	0.107985	0.892015
contig05018_1.exp	7	2	0.00407	0.00147	2.77639	3.97727	0.107985	0.892015
contig04492_1.exp	7	2	0.00407	0.00147	2.77639	3.97727	0.107985	0.892015
contig04325_1.exp	7	2	0.00407	0.00147	2.77639	3.97727	0.107985	0.892015
contig04224_1.exp	7	2	0.00407	0.00147	2.77639	3.97727	0.107985	0.892015
contig04185_1.exp	7	2	0.00407	0.00147	2.77639	3.97727	0.107985	0.892015
contig04184_1.exp	7	2	0.00407	0.00147	2.77639	3.97727	0.107985	0.892015
contig04093_1.exp	7	2	0.00407	0.00147	2.77639	3.97727	0.107985	0.892015
contig03898_1.exp	7	2	0.00407	0.00147	2.77639	3.97727	0.107985	0.892015
contig03827_1.exp	7	2	0.00407	0.00147	2.77639	3.97727	0.107985	0.892015
contig03393_1.exp	7	2	0.00407	0.00147	2.77639	3.97727	0.107985	0.892015
contig03280_1.exp	7	2	0.00407	0.00147	2.77639	3.97727	0.107985	0.892015
contig03141_1.exp	7	2	0.00407	0.00147	2.77639	3.97727	0.107985	0.892015
contig03126_1.exp	7	2	0.00407	0.00147	2.77639	3.97727	0.107985	0.892015
contig03069_1.exp	7	2	0.00407	0.00147	2.77639	3.97727	0.107985	0.892015
contig03009_1.exp	7	2	0.00407	0.00147	2.77639	3.97727	0.107985	0.892015
contig02998_1.exp	7	2	0.00407	0.00147	2.77639	3.97727	0.107985	0.892015
contig02988_1.exp	7	2	0.00407	0.00147	2.77639	3.97727	0.107985	0.892015
contig02298_1.exp	7	2	0.00407	0.00147	2.77639	3.97727	0.107985	0.892015
contig01937_1.exp	7	2	0.00407	0.00147	2.77639	3.97727	0.107985	0.892015
contig01894_1.exp	7	2	0.00407	0.00147	2.77639	3.97727	0.107985	0.892015
contig01891_1.exp	7	2	0.00407	0.00147	2.77639	3.97727	0.107985	0.892015
contig01758_1.exp	7	2	0.00407	0.00147	2.77639	3.97727	0.107985	0.892015
contig01755_1.exp	7	2	0.00407	0.00147	2.77639	3.97727	0.107985	0.892015
contig01600_1.exp	7	2	0.00407	0.00147	2.77639	3.97727	0.107985	0.892015
contig01491_1.exp	7	2	0.00407	0.00147	2.77639	3.97727	0.107985	0.892015
contig01332_1.exp	7	2	0.00407	0.00147	2.77639	3.97727	0.107985	0.892015
contig01077_1.exp	7	2	0.00407	0.00147	2.77639	3.97727	0.107985	0.892015
contig00948_1.exp	7	2	0.00407	0.00147	2.77639	3.97727	0.107985	0.892015
contig00796_1.exp	14	4	0.00815	0.00293	2.77639	7.95455	0.0323064	0.967694
contig00761_1.exp	7	2	0.00407	0.00147	2.77639	3.97727	0.107985	0.892015
contig00740_1.exp	7	2	0.00407	0.00147	2.77639	3.97727	0.107985	0.892015
contig00728_1.exp	7	2	0.00407	0.00147	2.77639	3.97727	0.107985	0.892015
contig00552_1.exp	14	4	0.00815	0.00293	2.77639	7.95455	0.0323064	0.967694
contig00547_1.exp	7	2	0.00407	0.00147	2.77639	3.97727	0.107985	0.892015
contig00487_1.exp	7	2	0.00407	0.00147	2.77639	3.97727	0.107985	0.892015
contig00394_1.exp	7	2	0.00407	0.00147	2.77639	3.97727	0.107985	0.892015
contig00283_1.exp	7	2	0.00407	0.00147	2.77639	3.97727	0.107985	0.892015
contig00244_1.exp	7	2	0.00407	0.00147	2.77639	3.97727	0.107985	0.892015
contig00188_1.exp	7	2	0.00407	0.00147	2.77639	3.97727	0.107985	0.892015
contig11293_1.exp	214	62	0.12456	0.04549	2.738	121.591	2.45632e-14	1
PpolyN1d121h03.t7	31	9	0.01804	0.0066	2.73232	17.6136	0.00253985	0.99746
contig02778_1.exp	31	9	0.01804	0.0066	2.73232	17.6136	0.00253985	0.99746
contig00249_1.exp	72	21	0.04191	0.01541	2.71972	40.9091	7.89978e-06	0.999992
PpolyN1a05g07.t7	17	5	0.00989	0.00367	2.69706	9.65909	0.0220568	0.977943
contig06578_1.exp	17	5	0.00989	0.00367	2.69706	9.65909	0.0220568	0.977943
contig01746_1.exp	17	5	0.00989	0.00367	2.69706	9.65909	0.0220568	0.977943
contig00843_1.exp	68	20	0.03958	0.01467	2.69706	38.6364	1.54428e-05	0.999985
contig00439_1.exp	17	5	0.00989	0.00367	2.69706	9.65909	0.0220568	0.977943
contig12680_1.exp	44	13	0.02561	0.00954	2.68486	25	0.000450931	0.999549
contig01075_1.exp	54	16	0.03143	0.01174	2.67723	30.6818	0.000115885	0.999884
contig08246_1.exp	74	22	0.04307	0.01614	2.66821	42.0455	7.95632e-06	0.999992
contig12737_1.exp	177	53	0.10302	0.03889	2.64917	100.568	1.20206e-11	1
PpolyN0a05h09.t7	591	177	0.34399	0.12987	2.64866	335.795	9.40361e-35	1
PpolyNOa02o19.m13r	20	6	0.01164	0.0044	2.64418	11.3636	0.0151701	0.98483
PpolyN1d84h09.t7	20	6	0.01164	0.0044	2.64418	11.3636	0.0151701	0.98483
PpolyN1d66c08.t7	10	3	0.00582	0.0022	2.64418	5.68182	0.0703151	0.929685
PpolyN1d27f01.t7	10	3	0.00582	0.0022	2.64418	5.68182	0.0703151	0.929685
PpolyN1d26d06.t7	10	3	0.00582	0.0022	2.64418	5.68182	0.0703151	0.929685
PpolyN1d17b07.t7	20	6	0.01164	0.0044	2.64418	11.3636	0.0151701	0.98483
PpolyN1d100e08.m13r	10	3	0.00582	0.0022	2.64418	5.68182	0.0703151	0.929685
PpolyN1a12e04.t7	10	3	0.00582	0.0022	2.64418	5.68182	0.0703151	0.929685
contig12650_1.exp	20	6	0.01164	0.0044	2.64418	11.3636	0.0151701	0.98483
contig12294_1.exp	60	18	0.03492	0.01321	2.64418	34.0909	5.91326e-05	0.999941
contig12248_1.exp	50	15	0.0291	0.01101	2.64418	28.4091	0.000228201	0.999772
contig11693_1.exp	10	3	0.00582	0.0022	2.64418	5.68182	0.0703151	0.929685
contig11408_1.exp	10	3	0.00582	0.0022	2.64418	5.68182	0.0703151	0.929685
contig11376_1.exp	10	3	0.00582	0.0022	2.64418	5.68182	0.0703151	0.929685
contig10703_1.exp	10	3	0.00582	0.0022	2.64418	5.68182	0.0703151	0.929685
contig09923_1.exp	10	3	0.00582	0.0022	2.64418	5.68182	0.0703151	0.929685
contig07186_1.exp	10	3	0.00582	0.0022	2.64418	5.68182	0.0703151	0.929685
contig06666_1.exp	10	3	0.00582	0.0022	2.64418	5.68182	0.0703151	0.929685
contig05498_1.exp	10	3	0.00582	0.0022	2.64418	5.68182	0.0703151	0.929685
contig03695_1.exp	10	3	0.00582	0.0022	2.64418	5.68182	0.0703151	0.929685
contig03053_1.exp	10	3	0.00582	0.0022	2.64418	5.68182	0.0703151	0.929685
contig02667_1.exp	20	6	0.01164	0.0044	2.64418	11.3636	0.0151701	0.98483
contig02662_1.exp	20	6	0.01164	0.0044	2.64418	11.3636	0.0151701	0.98483
contig02533_1.exp	10	3	0.00582	0.0022	2.64418	5.68182	0.0703151	0.929685
contig02428_1.exp	10	3	0.00582	0.0022	2.64418	5.68182	0.0703151	0.929685
contig02278_1.exp	10	3	0.00582	0.0022	2.64418	5.68182	0.0703151	0.929685
contig01369_1.exp	10	3	0.00582	0.0022	2.64418	5.68182	0.0703151	0.929685
contig00829_1.exp	10	3	0.00582	0.0022	2.64418	5.68182	0.0703151	0.929685
contig00609_1.exp	10	3	0.00582	0.0022	2.64418	5.68182	0.0703151	0.929685
contig00648_1.exp	53	16	0.03085	0.01174	2.62765	30.1136	0.000162527	0.999837
contig01689_1.exp	33	10	0.01921	0.00734	2.61773	18.75	0.00253281	0.997467
PpolyN0a03f03.t7	23	7	0.01339	0.00514	2.6064	13.0682	0.0104938	0.989506
contig11474_1.exp	23	7	0.01339	0.00514	2.6064	13.0682	0.0104938	0.989506
contig02266_1.exp	46	14	0.02677	0.01027	2.6064	26.1364	0.000449976	0.99955
contig12712_1.exp	249	76	0.14493	0.05576	2.59895	141.477	2.75319e-15	1
PpolyNOa06f07.t7	13	4	0.00757	0.00293	2.57807	7.38636	0.0468242	0.953176
contig10628_1.exp	13	4	0.00757	0.00293	2.57807	7.38636	0.0468242	0.953176
contig04441_1.exp	13	4	0.00757	0.00293	2.57807	7.38636	0.0468242	0.953176
contig04249_1.exp	13	4	0.00757	0.00293	2.57807	7.38636	0.0468242	0.953176
contig04119_1.exp	13	4	0.00757	0.00293	2.57807	7.38636	0.0468242	0.953176
contig03960_1.exp	13	4	0.00757	0.00293	2.57807	7.38636	0.0468242	0.953176
contig01696_1.exp	13	4	0.00757	0.00293	2.57807	7.38636	0.0468242	0.953176
contig01305_1.exp	13	4	0.00757	0.00293	2.57807	7.38636	0.0468242	0.953176
contig00239_1.exp	13	4	0.00757	0.00293	2.57807	7.38636	0.0468242	0.953176
contig12670_1.exp	84	26	0.04889	0.01908	2.56282	47.7273	4.07974e-06	0.999996
contig01531_1.exp	29	9	0.01688	0.0066	2.55604	16.4773	0.00508739	0.994913
PpolyNOa03n13.m13r	16	5	0.00931	0.00367	2.53841	9.09091	0.0316323	0.968368
contig12617_1.exp	16	5	0.00931	0.00367	2.53841	9.09091	0.0316323	0.968368
contig11881_1.exp	16	5	0.00931	0.00367	2.53841	9.09091	0.0316323	0.968368
contig11716_1.exp	32	10	0.01863	0.00734	2.53841	18.1818	0.00356035	0.99644
contig11041_1.exp	16	5	0.00931	0.00367	2.53841	9.09091	0.0316323	0.968368
contig05248_1.exp	16	5	0.00931	0.00367	2.53841	9.09091	0.0316323	0.968368
contig02437_1.exp	16	5	0.00931	0.00367	2.53841	9.09091	0.0316323	0.968368
contig01140_1.exp	16	5	0.00931	0.00367	2.53841	9.09091	0.0316323	0.968368
contig11806_1.exp	903	284	0.52558	0.20838	2.52221	513.068	2.51858e-48	1
contig01025_1.exp	89	28	0.0518	0.02054	2.52141	50.5682	2.89752e-06	0.999997
PpolyNOa08h06.t7	19	6	0.01106	0.0044	2.51197	10.7955	0.0215862	0.978414
contig11362_1.exp	19	6	0.01106	0.0044	2.51197	10.7955	0.0215862	0.978414
contig11301_1.exp	19	6	0.01106	0.0044	2.51197	10.7955	0.0215862	0.978414
contig02223_1.exp	19	6	0.01106	0.0044	2.51197	10.7955	0.0215862	0.978414
contig01842_1.exp	19	6	0.01106	0.0044	2.51197	10.7955	0.0215862	0.978414
contig00082_1.exp	41	13	0.02386	0.00954	2.5018	23.2955	0.00123869	0.998761
contig12230_1.exp	22	7	0.0128	0.00514	2.49308	12.5	0.0148419	0.985158
contig00935_1.exp	22	7	0.0128	0.00514	2.49308	12.5	0.0148419	0.985158
contig11773_1.exp	47	15	0.02736	0.01101	2.48553	26.7045	0.000618579	0.999381
contig02385_1.exp	25	8	0.01455	0.00587	2.47892	14.2045	0.0102647	0.989735
contig01811_1.exp	25	8	0.01455	0.00587	2.47892	14.2045	0.0102647	0.989735
contig12148_1.exp	362	116	0.2107	0.08511	2.4755	205.682	6.25974e-20	1
PpolyNOa08a07.t7	28	9	0.0163	0.0066	2.4679	15.9091	0.0071325	0.992868
PpolyN0a11g12.t7	28	9	0.0163	0.0066	2.4679	15.9091	0.0071325	0.992868
contig02125_1.exp	28	9	0.0163	0.0066	2.4679	15.9091	0.0071325	0.992868
contig01983_1.exp	28	9	0.0163	0.0066	2.4679	15.9091	0.0071325	0.992868
contig01539_1.exp	28	9	0.0163	0.0066	2.4679	15.9091	0.0071325	0.992868
PpolyN0a05b04.t7	37	12	0.02154	0.0088	2.44586	21.0227	0.00244307	0.997557
contig11853_1.exp	61	20	0.0355	0.01467	2.41942	34.6591	0.000153268	0.999847
PpolyNOa14f05.t7	3	1	0.00175	0.00073	2.37976	1.70455	0.267375	0.732625
PpolyNOa12.rm13f03.s1	3	1	0.00175	0.00073	2.37976	1.70455	0.267375	0.732625
PpolyNOa12.rm13d08.s1	6	2	0.00349	0.00147	2.37976	3.40909	0.160154	0.839846
PpolyNOa09e11.t7	6	2	0.00349	0.00147	2.37976	3.40909	0.160154	0.839846
PpolyNOa09a11.t7	9	3	0.00524	0.0022	2.37976	5.11364	0.10208	0.89792
PpolyNOa08g07.t7	6	2	0.00349	0.00147	2.37976	3.40909	0.160154	0.839846
PpolyNOa08a10.t7	3	1	0.00175	0.00073	2.37976	1.70455	0.267375	0.732625
PpolyNOa07h01.t7	3	1	0.00175	0.00073	2.37976	1.70455	0.267375	0.732625
PpolyNOa06d08.t7	3	1	0.00175	0.00073	2.37976	1.70455	0.267375	0.732625
PpolyNOa05j04.m13r	3	1	0.00175	0.00073	2.37976	1.70455	0.267375	0.732625
PpolyNOa04c16.m13r	6	2	0.00349	0.00147	2.37976	3.40909	0.160154	0.839846
PpolyNOa03h23.m13r	12	4	0.00698	0.00293	2.37976	6.81818	0.0670832	0.932917
PpolyNOa03d11.m13r	3	1	0.00175	0.00073	2.37976	1.70455	0.267375	0.732625
PpolyN1d84g01.t7	3	1	0.00175	0.00073	2.37976	1.70455	0.267375	0.732625
PpolyN1d69f06.t7	36	12	0.02095	0.0088	2.37976	20.4545	0.00337801	0.996622
PpolyN1d68h07.t7	15	5	0.00873	0.00367	2.37976	8.52273	0.0449077	0.955092
PpolyN1d45b10.t7	3	1	0.00175	0.00073	2.37976	1.70455	0.267375	0.732625
PpolyN1d44d03.t7	3	1	0.00175	0.00073	2.37976	1.70455	0.267375	0.732625
PpolyN1d27c11.t7	3	1	0.00175	0.00073	2.37976	1.70455	0.267375	0.732625
PpolyN1d27b06.t7	3	1	0.00175	0.00073	2.37976	1.70455	0.267375	0.732625
PpolyN1d120c12.t7	36	12	0.02095	0.0088	2.37976	20.4545	0.00337801	0.996622
PpolyN1d102a05.m13r	3	1	0.00175	0.00073	2.37976	1.70455	0.267375	0.732625
PpolyN1d101e07.t7	3	1	0.00175	0.00073	2.37976	1.70455	0.267375	0.732625
PpolyN1d07c02.m13r	12	4	0.00698	0.00293	2.37976	6.81818	0.0670832	0.932917
PpolyN1d06h05.m13r	3	1	0.00175	0.00073	2.37976	1.70455	0.267375	0.732625
PpolyN1d06b02.m13r	3	1	0.00175	0.00073	2.37976	1.70455	0.267375	0.732625
PpolyN1d05h07.m13r	6	2	0.00349	0.00147	2.37976	3.40909	0.160154	0.839846
PpolyN1d04g08.t7	3	1	0.00175	0.00073	2.37976	1.70455	0.267375	0.732625
PpolyN1c01g05.m13r	3	1	0.00175	0.00073	2.37976	1.70455	0.267375	0.732625
PpolyN1a15f11.m13r	9	3	0.00524	0.0022	2.37976	5.11364	0.10208	0.89792
PpolyN1a15f03.t7	6	2	0.00349	0.00147	2.37976	3.40909	0.160154	0.839846
PpolyN1a15d03.m13r	9	3	0.00524	0.0022	2.37976	5.11364	0.10208	0.89792
PpolyN1a15c08.t7	3	1	0.00175	0.00073	2.37976	1.70455	0.267375	0.732625
PpolyN1a15a06.m13r	9	3	0.00524	0.0022	2.37976	5.11364	0.10208	0.89792
PpolyN1a15a05.t7	3	1	0.00175	0.00073	2.37976	1.70455	0.267375	0.732625
PpolyN1a14g12.m13r	3	1	0.00175	0.00073	2.37976	1.70455	0.267375	0.732625
PpolyN1a14g10.m13r	3	1	0.00175	0.00073	2.37976	1.70455	0.267375	0.732625
PpolyN1a14g04.t7	3	1	0.00175	0.00073	2.37976	1.70455	0.267375	0.732625
PpolyN1a14e05.t7	9	3	0.00524	0.0022	2.37976	5.11364	0.10208	0.89792
PpolyN1a14d08.t7	3	1	0.00175	0.00073	2.37976	1.70455	0.267375	0.732625
PpolyN1a14b05.m13r	3	1	0.00175	0.00073	2.37976	1.70455	0.267375	0.732625
PpolyN1a13h07.m13r	3	1	0.00175	0.00073	2.37976	1.70455	0.267375	0.732625
PpolyN1a12c11.t7	6	2	0.00349	0.00147	2.37976	3.40909	0.160154	0.839846
PpolyN1a09.m13f01.r1	3	1	0.00175	0.00073	2.37976	1.70455	0.267375	0.732625
PpolyN1a08e03.t7	6	2	0.00349	0.00147	2.37976	3.40909	0.160154	0.839846
PpolyN1a08e01.t7	12	4	0.00698	0.00293	2.37976	6.81818	0.0670832	0.932917
PpolyN1a06d02.m13r	6	2	0.00349	0.00147	2.37976	3.40909	0.160154	0.839846
PpolyN1a06b06.m13r	3	1	0.00175	0.00073	2.37976	1.70455	0.267375	0.732625
PpolyN1a05c08.m13r	18	6	0.01048	0.0044	2.37976	10.2273	0.0304411	0.969559
PpolyN1a04e10.t7	3	1	0.00175	0.00073	2.37976	1.70455	0.267375	0.732625
PpolyN1a03g11.t7	3	1	0.00175	0.00073	2.37976	1.70455	0.267375	0.732625
PpolyN1a03e02.t7	3	1	0.00175	0.00073	2.37976	1.70455	0.267375	0.732625
PpolyN1a03e01.t7	3	1	0.00175	0.00073	2.37976	1.70455	0.267375	0.732625
PpolyN1a03d03.m13r	3	1	0.00175	0.00073	2.37976	1.70455	0.267375	0.732625
PpolyN1a03b12.t7	3	1	0.00175	0.00073	2.37976	1.70455	0.267375	0.732625
PpolyN1a02h06.t7	3	1	0.00175	0.00073	2.37976	1.70455	0.267375	0.732625
PpolyN1a02e03.t7	3	1	0.00175	0.00073	2.37976	1.70455	0.267375	0.732625
PpolyN1a02d11.t7	3	1	0.00175	0.00073	2.37976	1.70455	0.267375	0.732625
PpolyN1a01c07.m13r	3	1	0.00175	0.00073	2.37976	1.70455	0.267375	0.732625
PpolyN0a13h07.t7	3	1	0.00175	0.00073	2.37976	1.70455	0.267375	0.732625
PpolyN0a13f11.t7	12	4	0.00698	0.00293	2.37976	6.81818	0.0670832	0.932917
PpolyN0a13f02.t7	6	2	0.00349	0.00147	2.37976	3.40909	0.160154	0.839846
PpolyN0a13a01.t7	6	2	0.00349	0.00147	2.37976	3.40909	0.160154	0.839846
PpolyN0a11f12.t7	3	1	0.00175	0.00073	2.37976	1.70455	0.267375	0.732625
PpolyN0a10c06.t7	3	1	0.00175	0.00073	2.37976	1.70455	0.267375	0.732625
PpolyN0a03a10.t7	3	1	0.00175	0.00073	2.37976	1.70455	0.267375	0.732625
Ppolya15f05.t7	12	4	0.00698	0.00293	2.37976	6.81818	0.0670832	0.932917
Ppolya15e10.t7	6	2	0.00349	0.00147	2.37976	3.40909	0.160154	0.839846
Ppolya15d07.t7	6	2	0.00349	0.00147	2.37976	3.40909	0.160154	0.839846
contig12903_1.exp	6	2	0.00349	0.00147	2.37976	3.40909	0.160154	0.839846
contig12880_1.exp	3	1	0.00175	0.00073	2.37976	1.70455	0.267375	0.732625
contig12871_1.exp	3	1	0.00175	0.00073	2.37976	1.70455	0.267375	0.732625
contig12836_1.exp	3	1	0.00175	0.00073	2.37976	1.70455	0.267375	0.732625
contig12757_1.exp	3	1	0.00175	0.00073	2.37976	1.70455	0.267375	0.732625
contig12668_1.exp	12	4	0.00698	0.00293	2.37976	6.81818	0.0670832	0.932917
contig12621_1.exp	12	4	0.00698	0.00293	2.37976	6.81818	0.0670832	0.932917
contig12618_1.exp	6	2	0.00349	0.00147	2.37976	3.40909	0.160154	0.839846
contig12592_1.exp	3	1	0.00175	0.00073	2.37976	1.70455	0.267375	0.732625
contig12341_1.exp	3	1	0.00175	0.00073	2.37976	1.70455	0.267375	0.732625
contig12297_1.exp	3	1	0.00175	0.00073	2.37976	1.70455	0.267375	0.732625
contig12278_1.exp	3	1	0.00175	0.00073	2.37976	1.70455	0.267375	0.732625
contig12265_1.exp	3	1	0.00175	0.00073	2.37976	1.70455	0.267375	0.732625
contig12262_1.exp	3	1	0.00175	0.00073	2.37976	1.70455	0.267375	0.732625
contig12233_1.exp	6	2	0.00349	0.00147	2.37976	3.40909	0.160154	0.839846
contig12210_1.exp	3	1	0.00175	0.00073	2.37976	1.70455	0.267375	0.732625
contig12152_1.exp	21	7	0.01222	0.00514	2.37976	11.9318	0.0208229	0.979177
contig12118_1.exp	9	3	0.00524	0.0022	2.37976	5.11364	0.10208	0.89792
contig12110_1.exp	3	1	0.00175	0.00073	2.37976	1.70455	0.267375	0.732625
contig12099_1.exp	6	2	0.00349	0.00147	2.37976	3.40909	0.160154	0.839846
contig12098_1.exp	3	1	0.00175	0.00073	2.37976	1.70455	0.267375	0.732625
contig11998_1.exp	3	1	0.00175	0.00073	2.37976	1.70455	0.267375	0.732625
contig11957_1.exp	3	1	0.00175	0.00073	2.37976	1.70455	0.267375	0.732625
contig11941_1.exp	3	1	0.00175	0.00073	2.37976	1.70455	0.267375	0.732625
contig11935_1.exp	6	2	0.00349	0.00147	2.37976	3.40909	0.160154	0.839846
contig11867_1.exp	9	3	0.00524	0.0022	2.37976	5.11364	0.10208	0.89792
contig11861_1.exp	27	9	0.01572	0.0066	2.37976	15.3409	0.00993272	0.990067
contig11855_1.exp	3	1	0.00175	0.00073	2.37976	1.70455	0.267375	0.732625
contig11822_1.exp	3	1	0.00175	0.00073	2.37976	1.70455	0.267375	0.732625
contig11798_1.exp	3	1	0.00175	0.00073	2.37976	1.70455	0.267375	0.732625
contig11741_1.exp	6	2	0.00349	0.00147	2.37976	3.40909	0.160154	0.839846
contig11727_1.exp	6	2	0.00349	0.00147	2.37976	3.40909	0.160154	0.839846
contig11682_1.exp	9	3	0.00524	0.0022	2.37976	5.11364	0.10208	0.89792
contig11661_1.exp	3	1	0.00175	0.00073	2.37976	1.70455	0.267375	0.732625
contig11654_1.exp	3	1	0.00175	0.00073	2.37976	1.70455	0.267375	0.732625
contig11631_1.exp	3	1	0.00175	0.00073	2.37976	1.70455	0.267375	0.732625
contig11550_1.exp	3	1	0.00175	0.00073	2.37976	1.70455	0.267375	0.732625
contig11543_1.exp	6	2	0.00349	0.00147	2.37976	3.40909	0.160154	0.839846
contig11533_1.exp	9	3	0.00524	0.0022	2.37976	5.11364	0.10208	0.89792
contig11473_1.exp	6	2	0.00349	0.00147	2.37976	3.40909	0.160154	0.839846
contig11450_1.exp	6	2	0.00349	0.00147	2.37976	3.40909	0.160154	0.839846
contig11411_1.exp	12	4	0.00698	0.00293	2.37976	6.81818	0.0670832	0.932917
contig11365_1.exp	6	2	0.00349	0.00147	2.37976	3.40909	0.160154	0.839846
contig11318_1.exp	3	1	0.00175	0.00073	2.37976	1.70455	0.267375	0.732625
contig11315_1.exp	24	8	0.01397	0.00587	2.37976	13.6364	0.0143424	0.985658
contig11204_1.exp	6	2	0.00349	0.00147	2.37976	3.40909	0.160154	0.839846
contig11197_1.exp	6	2	0.00349	0.00147	2.37976	3.40909	0.160154	0.839846
contig11183_1.exp	18	6	0.01048	0.0044	2.37976	10.2273	0.0304411	0.969559
contig11080_1.exp	3	1	0.00175	0.00073	2.37976	1.70455	0.267375	0.732625
contig11026_1.exp	3	1	0.00175	0.00073	2.37976	1.70455	0.267375	0.732625
contig10989_1.exp	9	3	0.00524	0.0022	2.37976	5.11364	0.10208	0.89792
contig10985_1.exp	18	6	0.01048	0.0044	2.37976	10.2273	0.0304411	0.969559
contig10883_1.exp	3	1	0.00175	0.00073	2.37976	1.70455	0.267375	0.732625
contig10841_1.exp	3	1	0.00175	0.00073	2.37976	1.70455	0.267375	0.732625
contig10834_1.exp	3	1	0.00175	0.00073	2.37976	1.70455	0.267375	0.732625
contig10830_1.exp	21	7	0.01222	0.00514	2.37976	11.9318	0.0208229	0.979177
contig10820_1.exp	3	1	0.00175	0.00073	2.37976	1.70455	0.267375	0.732625
contig10735_1.exp	3	1	0.00175	0.00073	2.37976	1.70455	0.267375	0.732625
contig10697_1.exp	3	1	0.00175	0.00073	2.37976	1.70455	0.267375	0.732625
contig10694_1.exp	6	2	0.00349	0.00147	2.37976	3.40909	0.160154	0.839846
contig10686_1.exp	3	1	0.00175	0.00073	2.37976	1.70455	0.267375	0.732625
contig10665_1.exp	6	2	0.00349	0.00147	2.37976	3.40909	0.160154	0.839846
contig10636_1.exp	3	1	0.00175	0.00073	2.37976	1.70455	0.267375	0.732625
contig10540_1.exp	3	1	0.00175	0.00073	2.37976	1.70455	0.267375	0.732625
contig10534_1.exp	3	1	0.00175	0.00073	2.37976	1.70455	0.267375	0.732625
contig10533_1.exp	6	2	0.00349	0.00147	2.37976	3.40909	0.160154	0.839846
contig10518_1.exp	3	1	0.00175	0.00073	2.37976	1.70455	0.267375	0.732625
contig10502_1.exp	6	2	0.00349	0.00147	2.37976	3.40909	0.160154	0.839846
contig10486_1.exp	3	1	0.00175	0.00073	2.37976	1.70455	0.267375	0.732625
contig10450_1.exp	3	1	0.00175	0.00073	2.37976	1.70455	0.267375	0.732625
contig10435_1.exp	6	2	0.00349	0.00147	2.37976	3.40909	0.160154	0.839846
contig10229_1.exp	3	1	0.00175	0.00073	2.37976	1.70455	0.267375	0.732625
contig10221_1.exp	3	1	0.00175	0.00073	2.37976	1.70455	0.267375	0.732625
contig10117_1.exp	3	1	0.00175	0.00073	2.37976	1.70455	0.267375	0.732625
contig10103_1.exp	6	2	0.00349	0.00147	2.37976	3.40909	0.160154	0.839846
contig10100_1.exp	3	1	0.00175	0.00073	2.37976	1.70455	0.267375	0.732625
contig10096_1.exp	3	1	0.00175	0.00073	2.37976	1.70455	0.267375	0.732625
contig10067_1.exp	3	1	0.00175	0.00073	2.37976	1.70455	0.267375	0.732625
contig10038_1.exp	3	1	0.00175	0.00073	2.37976	1.70455	0.267375	0.732625
contig09694_1.exp	3	1	0.00175	0.00073	2.37976	1.70455	0.267375	0.732625
contig09592_1.exp	6	2	0.00349	0.00147	2.37976	3.40909	0.160154	0.839846
contig08810_1.exp	3	1	0.00175	0.00073	2.37976	1.70455	0.267375	0.732625
contig08573_1.exp	3	1	0.00175	0.00073	2.37976	1.70455	0.267375	0.732625
contig08508_1.exp	3	1	0.00175	0.00073	2.37976	1.70455	0.267375	0.732625
contig08328_1.exp	3	1	0.00175	0.00073	2.37976	1.70455	0.267375	0.732625
contig08200_1.exp	12	4	0.00698	0.00293	2.37976	6.81818	0.0670832	0.932917
contig08145_1.exp	3	1	0.00175	0.00073	2.37976	1.70455	0.267375	0.732625
contig08115_1.exp	3	1	0.00175	0.00073	2.37976	1.70455	0.267375	0.732625
contig08104_1.exp	3	1	0.00175	0.00073	2.37976	1.70455	0.267375	0.732625
contig08092_1.exp	3	1	0.00175	0.00073	2.37976	1.70455	0.267375	0.732625
contig07974_1.exp	3	1	0.00175	0.00073	2.37976	1.70455	0.267375	0.732625
contig07932_1.exp	3	1	0.00175	0.00073	2.37976	1.70455	0.267375	0.732625
contig07809_1.exp	3	1	0.00175	0.00073	2.37976	1.70455	0.267375	0.732625
contig07699_1.exp	3	1	0.00175	0.00073	2.37976	1.70455	0.267375	0.732625
contig07646_1.exp	3	1	0.00175	0.00073	2.37976	1.70455	0.267375	0.732625
contig07611_1.exp	3	1	0.00175	0.00073	2.37976	1.70455	0.267375	0.732625
contig07509_1.exp	3	1	0.00175	0.00073	2.37976	1.70455	0.267375	0.732625
contig07480_1.exp	3	1	0.00175	0.00073	2.37976	1.70455	0.267375	0.732625
contig07457_1.exp	3	1	0.00175	0.00073	2.37976	1.70455	0.267375	0.732625
contig07427_1.exp	3	1	0.00175	0.00073	2.37976	1.70455	0.267375	0.732625
contig07330_1.exp	3	1	0.00175	0.00073	2.37976	1.70455	0.267375	0.732625
contig07329_1.exp	3	1	0.00175	0.00073	2.37976	1.70455	0.267375	0.732625
contig07307_1.exp	3	1	0.00175	0.00073	2.37976	1.70455	0.267375	0.732625
contig07284_1.exp	3	1	0.00175	0.00073	2.37976	1.70455	0.267375	0.732625
contig07275_1.exp	3	1	0.00175	0.00073	2.37976	1.70455	0.267375	0.732625
contig07262_1.exp	3	1	0.00175	0.00073	2.37976	1.70455	0.267375	0.732625
contig07208_1.exp	3	1	0.00175	0.00073	2.37976	1.70455	0.267375	0.732625
contig07185_1.exp	3	1	0.00175	0.00073	2.37976	1.70455	0.267375	0.732625
contig07178_1.exp	3	1	0.00175	0.00073	2.37976	1.70455	0.267375	0.732625
contig07146_1.exp	3	1	0.00175	0.00073	2.37976	1.70455	0.267375	0.732625
contig07130_1.exp	3	1	0.00175	0.00073	2.37976	1.70455	0.267375	0.732625
contig07124_1.exp	3	1	0.00175	0.00073	2.37976	1.70455	0.267375	0.732625
contig07067_1.exp	3	1	0.00175	0.00073	2.37976	1.70455	0.267375	0.732625
contig07059_1.exp	3	1	0.00175	0.00073	2.37976	1.70455	0.267375	0.732625
contig07054_1.exp	3	1	0.00175	0.00073	2.37976	1.70455	0.267375	0.732625
contig07052_1.exp	3	1	0.00175	0.00073	2.37976	1.70455	0.267375	0.732625
contig06992_1.exp	3	1	0.00175	0.00073	2.37976	1.70455	0.267375	0.732625
contig06981_1.exp	3	1	0.00175	0.00073	2.37976	1.70455	0.267375	0.732625
contig06935_1.exp	3	1	0.00175	0.00073	2.37976	1.70455	0.267375	0.732625
contig06871_1.exp	3	1	0.00175	0.00073	2.37976	1.70455	0.267375	0.732625
contig06843_1.exp	3	1	0.00175	0.00073	2.37976	1.70455	0.267375	0.732625
contig06814_1.exp	3	1	0.00175	0.00073	2.37976	1.70455	0.267375	0.732625
contig06812_1.exp	3	1	0.00175	0.00073	2.37976	1.70455	0.267375	0.732625
contig06760_1.exp	3	1	0.00175	0.00073	2.37976	1.70455	0.267375	0.732625
contig06674_1.exp	3	1	0.00175	0.00073	2.37976	1.70455	0.267375	0.732625
contig06637_1.exp	3	1	0.00175	0.00073	2.37976	1.70455	0.267375	0.732625
contig06610_1.exp	3	1	0.00175	0.00073	2.37976	1.70455	0.267375	0.732625
contig06607_1.exp	3	1	0.00175	0.00073	2.37976	1.70455	0.267375	0.732625
contig06595_1.exp	3	1	0.00175	0.00073	2.37976	1.70455	0.267375	0.732625
contig06570_1.exp	6	2	0.00349	0.00147	2.37976	3.40909	0.160154	0.839846
contig06536_1.exp	6	2	0.00349	0.00147	2.37976	3.40909	0.160154	0.839846
contig06487_1.exp	3	1	0.00175	0.00073	2.37976	1.70455	0.267375	0.732625
contig06474_1.exp	3	1	0.00175	0.00073	2.37976	1.70455	0.267375	0.732625
contig06455_1.exp	6	2	0.00349	0.00147	2.37976	3.40909	0.160154	0.839846
contig06435_1.exp	3	1	0.00175	0.00073	2.37976	1.70455	0.267375	0.732625
contig06428_1.exp	3	1	0.00175	0.00073	2.37976	1.70455	0.267375	0.732625
contig06424_1.exp	3	1	0.00175	0.00073	2.37976	1.70455	0.267375	0.732625
contig06417_1.exp	3	1	0.00175	0.00073	2.37976	1.70455	0.267375	0.732625
contig06382_1.exp	3	1	0.00175	0.00073	2.37976	1.70455	0.267375	0.732625
contig06363_1.exp	3	1	0.00175	0.00073	2.37976	1.70455	0.267375	0.732625
contig06318_1.exp	6	2	0.00349	0.00147	2.37976	3.40909	0.160154	0.839846
contig06296_1.exp	3	1	0.00175	0.00073	2.37976	1.70455	0.267375	0.732625
contig06219_1.exp	3	1	0.00175	0.00073	2.37976	1.70455	0.267375	0.732625
contig06217_1.exp	3	1	0.00175	0.00073	2.37976	1.70455	0.267375	0.732625
contig06212_1.exp	3	1	0.00175	0.00073	2.37976	1.70455	0.267375	0.732625
contig06173_1.exp	3	1	0.00175	0.00073	2.37976	1.70455	0.267375	0.732625
contig06162_1.exp	3	1	0.00175	0.00073	2.37976	1.70455	0.267375	0.732625
contig06155_1.exp	3	1	0.00175	0.00073	2.37976	1.70455	0.267375	0.732625
contig06133_1.exp	3	1	0.00175	0.00073	2.37976	1.70455	0.267375	0.732625
contig06094_1.exp	3	1	0.00175	0.00073	2.37976	1.70455	0.267375	0.732625
contig06065_1.exp	6	2	0.00349	0.00147	2.37976	3.40909	0.160154	0.839846
contig06061_1.exp	3	1	0.00175	0.00073	2.37976	1.70455	0.267375	0.732625
contig06059_1.exp	3	1	0.00175	0.00073	2.37976	1.70455	0.267375	0.732625
contig06051_1.exp	9	3	0.00524	0.0022	2.37976	5.11364	0.10208	0.89792
contig06035_1.exp	3	1	0.00175	0.00073	2.37976	1.70455	0.267375	0.732625
contig05989_1.exp	6	2	0.00349	0.00147	2.37976	3.40909	0.160154	0.839846
contig05957_1.exp	3	1	0.00175	0.00073	2.37976	1.70455	0.267375	0.732625
contig05956_1.exp	6	2	0.00349	0.00147	2.37976	3.40909	0.160154	0.839846
contig05932_1.exp	3	1	0.00175	0.00073	2.37976	1.70455	0.267375	0.732625
contig05908_1.exp	3	1	0.00175	0.00073	2.37976	1.70455	0.267375	0.732625
contig05862_1.exp	6	2	0.00349	0.00147	2.37976	3.40909	0.160154	0.839846
contig05858_1.exp	3	1	0.00175	0.00073	2.37976	1.70455	0.267375	0.732625
contig05835_1.exp	3	1	0.00175	0.00073	2.37976	1.70455	0.267375	0.732625
contig05741_1.exp	3	1	0.00175	0.00073	2.37976	1.70455	0.267375	0.732625
contig05724_1.exp	3	1	0.00175	0.00073	2.37976	1.70455	0.267375	0.732625
contig05715_1.exp	3	1	0.00175	0.00073	2.37976	1.70455	0.267375	0.732625
contig05676_1.exp	3	1	0.00175	0.00073	2.37976	1.70455	0.267375	0.732625
contig05652_1.exp	3	1	0.00175	0.00073	2.37976	1.70455	0.267375	0.732625
contig05640_1.exp	3	1	0.00175	0.00073	2.37976	1.70455	0.267375	0.732625
contig05634_1.exp	3	1	0.00175	0.00073	2.37976	1.70455	0.267375	0.732625
contig05622_1.exp	3	1	0.00175	0.00073	2.37976	1.70455	0.267375	0.732625
contig05615_1.exp	3	1	0.00175	0.00073	2.37976	1.70455	0.267375	0.732625
contig05593_1.exp	3	1	0.00175	0.00073	2.37976	1.70455	0.267375	0.732625
contig05587_1.exp	3	1	0.00175	0.00073	2.37976	1.70455	0.267375	0.732625
contig05559_1.exp	3	1	0.00175	0.00073	2.37976	1.70455	0.267375	0.732625
contig05548_1.exp	3	1	0.00175	0.00073	2.37976	1.70455	0.267375	0.732625
contig05536_1.exp	6	2	0.00349	0.00147	2.37976	3.40909	0.160154	0.839846
contig05502_1.exp	6	2	0.00349	0.00147	2.37976	3.40909	0.160154	0.839846
contig05427_1.exp	3	1	0.00175	0.00073	2.37976	1.70455	0.267375	0.732625
contig05413_1.exp	3	1	0.00175	0.00073	2.37976	1.70455	0.267375	0.732625
contig05390_1.exp	3	1	0.00175	0.00073	2.37976	1.70455	0.267375	0.732625
contig05379_1.exp	3	1	0.00175	0.00073	2.37976	1.70455	0.267375	0.732625
contig05377_1.exp	3	1	0.00175	0.00073	2.37976	1.70455	0.267375	0.732625
contig05367_1.exp	3	1	0.00175	0.00073	2.37976	1.70455	0.267375	0.732625
contig05360_1.exp	3	1	0.00175	0.00073	2.37976	1.70455	0.267375	0.732625
contig05353_1.exp	6	2	0.00349	0.00147	2.37976	3.40909	0.160154	0.839846
contig05342_1.exp	3	1	0.00175	0.00073	2.37976	1.70455	0.267375	0.732625
contig05320_1.exp	3	1	0.00175	0.00073	2.37976	1.70455	0.267375	0.732625
contig05282_1.exp	9	3	0.00524	0.0022	2.37976	5.11364	0.10208	0.89792
contig05232_1.exp	3	1	0.00175	0.00073	2.37976	1.70455	0.267375	0.732625
contig05226_1.exp	3	1	0.00175	0.00073	2.37976	1.70455	0.267375	0.732625
contig05223_1.exp	6	2	0.00349	0.00147	2.37976	3.40909	0.160154	0.839846
contig05184_1.exp	3	1	0.00175	0.00073	2.37976	1.70455	0.267375	0.732625
contig05096_1.exp	3	1	0.00175	0.00073	2.37976	1.70455	0.267375	0.732625
contig05086_1.exp	12	4	0.00698	0.00293	2.37976	6.81818	0.0670832	0.932917
contig05083_1.exp	3	1	0.00175	0.00073	2.37976	1.70455	0.267375	0.732625
contig05075_1.exp	3	1	0.00175	0.00073	2.37976	1.70455	0.267375	0.732625
contig05067_1.exp	3	1	0.00175	0.00073	2.37976	1.70455	0.267375	0.732625
contig05064_1.exp	6	2	0.00349	0.00147	2.37976	3.40909	0.160154	0.839846
contig05051_1.exp	3	1	0.00175	0.00073	2.37976	1.70455	0.267375	0.732625
contig05006_1.exp	6	2	0.00349	0.00147	2.37976	3.40909	0.160154	0.839846
contig04995_1.exp	3	1	0.00175	0.00073	2.37976	1.70455	0.267375	0.732625
contig04993_1.exp	3	1	0.00175	0.00073	2.37976	1.70455	0.267375	0.732625
contig04949_1.exp	3	1	0.00175	0.00073	2.37976	1.70455	0.267375	0.732625
contig04935_1.exp	3	1	0.00175	0.00073	2.37976	1.70455	0.267375	0.732625
contig04915_1.exp	6	2	0.00349	0.00147	2.37976	3.40909	0.160154	0.839846
contig04883_1.exp	3	1	0.00175	0.00073	2.37976	1.70455	0.267375	0.732625
contig04877_1.exp	3	1	0.00175	0.00073	2.37976	1.70455	0.267375	0.732625
contig04831_1.exp	3	1	0.00175	0.00073	2.37976	1.70455	0.267375	0.732625
contig04829_1.exp	6	2	0.00349	0.00147	2.37976	3.40909	0.160154	0.839846
contig04810_1.exp	3	1	0.00175	0.00073	2.37976	1.70455	0.267375	0.732625
contig04801_1.exp	3	1	0.00175	0.00073	2.37976	1.70455	0.267375	0.732625
contig04800_1.exp	3	1	0.00175	0.00073	2.37976	1.70455	0.267375	0.732625
contig04764_1.exp	3	1	0.00175	0.00073	2.37976	1.70455	0.267375	0.732625
contig04745_1.exp	3	1	0.00175	0.00073	2.37976	1.70455	0.267375	0.732625
contig04699_1.exp	3	1	0.00175	0.00073	2.37976	1.70455	0.267375	0.732625
contig04661_1.exp	3	1	0.00175	0.00073	2.37976	1.70455	0.267375	0.732625
contig04656_1.exp	6	2	0.00349	0.00147	2.37976	3.40909	0.160154	0.839846
contig04632_1.exp	6	2	0.00349	0.00147	2.37976	3.40909	0.160154	0.839846
contig04584_1.exp	3	1	0.00175	0.00073	2.37976	1.70455	0.267375	0.732625
contig04558_1.exp	9	3	0.00524	0.0022	2.37976	5.11364	0.10208	0.89792
contig04546_1.exp	6	2	0.00349	0.00147	2.37976	3.40909	0.160154	0.839846
contig04544_1.exp	3	1	0.00175	0.00073	2.37976	1.70455	0.267375	0.732625
contig04504_1.exp	3	1	0.00175	0.00073	2.37976	1.70455	0.267375	0.732625
contig04500_1.exp	3	1	0.00175	0.00073	2.37976	1.70455	0.267375	0.732625
contig04498_1.exp	6	2	0.00349	0.00147	2.37976	3.40909	0.160154	0.839846
contig04470_1.exp	6	2	0.00349	0.00147	2.37976	3.40909	0.160154	0.839846
contig04459_1.exp	3	1	0.00175	0.00073	2.37976	1.70455	0.267375	0.732625
contig04454_1.exp	3	1	0.00175	0.00073	2.37976	1.70455	0.267375	0.732625
contig04401_1.exp	3	1	0.00175	0.00073	2.37976	1.70455	0.267375	0.732625
contig04386_1.exp	3	1	0.00175	0.00073	2.37976	1.70455	0.267375	0.732625
contig04369_1.exp	6	2	0.00349	0.00147	2.37976	3.40909	0.160154	0.839846
contig04324_1.exp	6	2	0.00349	0.00147	2.37976	3.40909	0.160154	0.839846
contig04232_1.exp	3	1	0.00175	0.00073	2.37976	1.70455	0.267375	0.732625
contig04210_1.exp	3	1	0.00175	0.00073	2.37976	1.70455	0.267375	0.732625
contig04149_1.exp	3	1	0.00175	0.00073	2.37976	1.70455	0.267375	0.732625
contig04080_1.exp	3	1	0.00175	0.00073	2.37976	1.70455	0.267375	0.732625
contig04031_1.exp	3	1	0.00175	0.00073	2.37976	1.70455	0.267375	0.732625
contig04029_1.exp	6	2	0.00349	0.00147	2.37976	3.40909	0.160154	0.839846
contig04026_1.exp	3	1	0.00175	0.00073	2.37976	1.70455	0.267375	0.732625
contig04004_1.exp	3	1	0.00175	0.00073	2.37976	1.70455	0.267375	0.732625
contig03966_1.exp	3	1	0.00175	0.00073	2.37976	1.70455	0.267375	0.732625
contig03962_1.exp	3	1	0.00175	0.00073	2.37976	1.70455	0.267375	0.732625
contig03949_1.exp	3	1	0.00175	0.00073	2.37976	1.70455	0.267375	0.732625
contig03917_1.exp	6	2	0.00349	0.00147	2.37976	3.40909	0.160154	0.839846
contig03916_1.exp	3	1	0.00175	0.00073	2.37976	1.70455	0.267375	0.732625
contig03885_1.exp	3	1	0.00175	0.00073	2.37976	1.70455	0.267375	0.732625
contig03820_1.exp	6	2	0.00349	0.00147	2.37976	3.40909	0.160154	0.839846
contig03817_1.exp	3	1	0.00175	0.00073	2.37976	1.70455	0.267375	0.732625
contig03810_1.exp	3	1	0.00175	0.00073	2.37976	1.70455	0.267375	0.732625
contig03780_1.exp	3	1	0.00175	0.00073	2.37976	1.70455	0.267375	0.732625
contig03778_1.exp	3	1	0.00175	0.00073	2.37976	1.70455	0.267375	0.732625
contig03763_1.exp	3	1	0.00175	0.00073	2.37976	1.70455	0.267375	0.732625
contig03705_1.exp	3	1	0.00175	0.00073	2.37976	1.70455	0.267375	0.732625
contig03693_1.exp	3	1	0.00175	0.00073	2.37976	1.70455	0.267375	0.732625
contig03679_1.exp	3	1	0.00175	0.00073	2.37976	1.70455	0.267375	0.732625
contig03678_1.exp	9	3	0.00524	0.0022	2.37976	5.11364	0.10208	0.89792
contig03663_1.exp	3	1	0.00175	0.00073	2.37976	1.70455	0.267375	0.732625
contig03662_1.exp	3	1	0.00175	0.00073	2.37976	1.70455	0.267375	0.732625
contig03632_1.exp	9	3	0.00524	0.0022	2.37976	5.11364	0.10208	0.89792
contig03618_1.exp	3	1	0.00175	0.00073	2.37976	1.70455	0.267375	0.732625
contig03614_1.exp	3	1	0.00175	0.00073	2.37976	1.70455	0.267375	0.732625
contig03603_1.exp	3	1	0.00175	0.00073	2.37976	1.70455	0.267375	0.732625
contig03570_1.exp	3	1	0.00175	0.00073	2.37976	1.70455	0.267375	0.732625
contig03543_1.exp	3	1	0.00175	0.00073	2.37976	1.70455	0.267375	0.732625
contig03440_1.exp	9	3	0.00524	0.0022	2.37976	5.11364	0.10208	0.89792
contig03419_1.exp	6	2	0.00349	0.00147	2.37976	3.40909	0.160154	0.839846
contig03412_1.exp	3	1	0.00175	0.00073	2.37976	1.70455	0.267375	0.732625
contig03411_1.exp	15	5	0.00873	0.00367	2.37976	8.52273	0.0449077	0.955092
contig03404_1.exp	3	1	0.00175	0.00073	2.37976	1.70455	0.267375	0.732625
contig03345_1.exp	3	1	0.00175	0.00073	2.37976	1.70455	0.267375	0.732625
contig03339_1.exp	3	1	0.00175	0.00073	2.37976	1.70455	0.267375	0.732625
contig03337_1.exp	6	2	0.00349	0.00147	2.37976	3.40909	0.160154	0.839846
contig03281_1.exp	3	1	0.00175	0.00073	2.37976	1.70455	0.267375	0.732625
contig03277_1.exp	9	3	0.00524	0.0022	2.37976	5.11364	0.10208	0.89792
contig03260_1.exp	3	1	0.00175	0.00073	2.37976	1.70455	0.267375	0.732625
contig03254_1.exp	3	1	0.00175	0.00073	2.37976	1.70455	0.267375	0.732625
contig03248_1.exp	3	1	0.00175	0.00073	2.37976	1.70455	0.267375	0.732625
contig03158_1.exp	3	1	0.00175	0.00073	2.37976	1.70455	0.267375	0.732625
contig03152_1.exp	12	4	0.00698	0.00293	2.37976	6.81818	0.0670832	0.932917
contig03145_1.exp	3	1	0.00175	0.00073	2.37976	1.70455	0.267375	0.732625
contig03096_1.exp	3	1	0.00175	0.00073	2.37976	1.70455	0.267375	0.732625
contig03088_1.exp	3	1	0.00175	0.00073	2.37976	1.70455	0.267375	0.732625
contig03031_1.exp	3	1	0.00175	0.00073	2.37976	1.70455	0.267375	0.732625
contig02987_1.exp	3	1	0.00175	0.00073	2.37976	1.70455	0.267375	0.732625
contig02966_1.exp	3	1	0.00175	0.00073	2.37976	1.70455	0.267375	0.732625
contig02965_1.exp	27	9	0.01572	0.0066	2.37976	15.3409	0.00993272	0.990067
contig02964_1.exp	3	1	0.00175	0.00073	2.37976	1.70455	0.267375	0.732625
contig02955_1.exp	3	1	0.00175	0.00073	2.37976	1.70455	0.267375	0.732625
contig02952_1.exp	3	1	0.00175	0.00073	2.37976	1.70455	0.267375	0.732625
contig02914_1.exp	3	1	0.00175	0.00073	2.37976	1.70455	0.267375	0.732625
contig02892_1.exp	3	1	0.00175	0.00073	2.37976	1.70455	0.267375	0.732625
contig02882_1.exp	9	3	0.00524	0.0022	2.37976	5.11364	0.10208	0.89792
contig02845_1.exp	3	1	0.00175	0.00073	2.37976	1.70455	0.267375	0.732625
contig02816_1.exp	3	1	0.00175	0.00073	2.37976	1.70455	0.267375	0.732625
contig02674_1.exp	3	1	0.00175	0.00073	2.37976	1.70455	0.267375	0.732625
contig02673_1.exp	6	2	0.00349	0.00147	2.37976	3.40909	0.160154	0.839846
contig02663_1.exp	3	1	0.00175	0.00073	2.37976	1.70455	0.267375	0.732625
contig02661_1.exp	6	2	0.00349	0.00147	2.37976	3.40909	0.160154	0.839846
contig02642_1.exp	3	1	0.00175	0.00073	2.37976	1.70455	0.267375	0.732625
contig02622_1.exp	9	3	0.00524	0.0022	2.37976	5.11364	0.10208	0.89792
contig02620_1.exp	6	2	0.00349	0.00147	2.37976	3.40909	0.160154	0.839846
contig02604_1.exp	3	1	0.00175	0.00073	2.37976	1.70455	0.267375	0.732625
contig02590_1.exp	3	1	0.00175	0.00073	2.37976	1.70455	0.267375	0.732625
contig02570_1.exp	3	1	0.00175	0.00073	2.37976	1.70455	0.267375	0.732625
contig02544_1.exp	3	1	0.00175	0.00073	2.37976	1.70455	0.267375	0.732625
contig02542_1.exp	6	2	0.00349	0.00147	2.37976	3.40909	0.160154	0.839846
contig02527_1.exp	3	1	0.00175	0.00073	2.37976	1.70455	0.267375	0.732625
contig02508_1.exp	6	2	0.00349	0.00147	2.37976	3.40909	0.160154	0.839846
contig02483_1.exp	3	1	0.00175	0.00073	2.37976	1.70455	0.267375	0.732625
contig02481_1.exp	3	1	0.00175	0.00073	2.37976	1.70455	0.267375	0.732625
contig02474_1.exp	3	1	0.00175	0.00073	2.37976	1.70455	0.267375	0.732625
contig02448_1.exp	12	4	0.00698	0.00293	2.37976	6.81818	0.0670832	0.932917
contig02439_1.exp	3	1	0.00175	0.00073	2.37976	1.70455	0.267375	0.732625
contig02420_1.exp	3	1	0.00175	0.00073	2.37976	1.70455	0.267375	0.732625
contig02412_1.exp	6	2	0.00349	0.00147	2.37976	3.40909	0.160154	0.839846
contig02379_1.exp	6	2	0.00349	0.00147	2.37976	3.40909	0.160154	0.839846
contig02353_1.exp	6	2	0.00349	0.00147	2.37976	3.40909	0.160154	0.839846
contig02346_1.exp	3	1	0.00175	0.00073	2.37976	1.70455	0.267375	0.732625
contig02287_1.exp	15	5	0.00873	0.00367	2.37976	8.52273	0.0449077	0.955092
contig02279_1.exp	3	1	0.00175	0.00073	2.37976	1.70455	0.267375	0.732625
contig02270_1.exp	3	1	0.00175	0.00073	2.37976	1.70455	0.267375	0.732625
contig02243_1.exp	9	3	0.00524	0.0022	2.37976	5.11364	0.10208	0.89792
contig02235_1.exp	3	1	0.00175	0.00073	2.37976	1.70455	0.267375	0.732625
contig02220_1.exp	15	5	0.00873	0.00367	2.37976	8.52273	0.0449077	0.955092
contig02131_1.exp	3	1	0.00175	0.00073	2.37976	1.70455	0.267375	0.732625
contig02033_1.exp	3	1	0.00175	0.00073	2.37976	1.70455	0.267375	0.732625
contig02027_1.exp	3	1	0.00175	0.00073	2.37976	1.70455	0.267375	0.732625
contig01965_1.exp	3	1	0.00175	0.00073	2.37976	1.70455	0.267375	0.732625
contig01961_1.exp	9	3	0.00524	0.0022	2.37976	5.11364	0.10208	0.89792
contig01892_1.exp	6	2	0.00349	0.00147	2.37976	3.40909	0.160154	0.839846
contig01822_1.exp	6	2	0.00349	0.00147	2.37976	3.40909	0.160154	0.839846
contig01748_1.exp	9	3	0.00524	0.0022	2.37976	5.11364	0.10208	0.89792
contig01739_1.exp	3	1	0.00175	0.00073	2.37976	1.70455	0.267375	0.732625
contig01716_1.exp	3	1	0.00175	0.00073	2.37976	1.70455	0.267375	0.732625
contig01690_1.exp	3	1	0.00175	0.00073	2.37976	1.70455	0.267375	0.732625
contig01673_1.exp	3	1	0.00175	0.00073	2.37976	1.70455	0.267375	0.732625
contig01670_1.exp	6	2	0.00349	0.00147	2.37976	3.40909	0.160154	0.839846
contig01660_1.exp	6	2	0.00349	0.00147	2.37976	3.40909	0.160154	0.839846
contig01589_1.exp	3	1	0.00175	0.00073	2.37976	1.70455	0.267375	0.732625
contig01587_1.exp	3	1	0.00175	0.00073	2.37976	1.70455	0.267375	0.732625
contig01577_1.exp	15	5	0.00873	0.00367	2.37976	8.52273	0.0449077	0.955092
contig01564_1.exp	3	1	0.00175	0.00073	2.37976	1.70455	0.267375	0.732625
contig01553_1.exp	3	1	0.00175	0.00073	2.37976	1.70455	0.267375	0.732625
contig01552_1.exp	3	1	0.00175	0.00073	2.37976	1.70455	0.267375	0.732625
contig01541_1.exp	6	2	0.00349	0.00147	2.37976	3.40909	0.160154	0.839846
contig01494_1.exp	3	1	0.00175	0.00073	2.37976	1.70455	0.267375	0.732625
contig01450_1.exp	9	3	0.00524	0.0022	2.37976	5.11364	0.10208	0.89792
contig01379_1.exp	3	1	0.00175	0.00073	2.37976	1.70455	0.267375	0.732625
contig01378_1.exp	3	1	0.00175	0.00073	2.37976	1.70455	0.267375	0.732625
contig01367_1.exp	3	1	0.00175	0.00073	2.37976	1.70455	0.267375	0.732625
contig01359_1.exp	3	1	0.00175	0.00073	2.37976	1.70455	0.267375	0.732625
contig01325_1.exp	3	1	0.00175	0.00073	2.37976	1.70455	0.267375	0.732625
contig01294_1.exp	18	6	0.01048	0.0044	2.37976	10.2273	0.0304411	0.969559
contig01197_1.exp	6	2	0.00349	0.00147	2.37976	3.40909	0.160154	0.839846
contig01170_1.exp	15	5	0.00873	0.00367	2.37976	8.52273	0.0449077	0.955092
contig01161_1.exp	3	1	0.00175	0.00073	2.37976	1.70455	0.267375	0.732625
contig01156_1.exp	3	1	0.00175	0.00073	2.37976	1.70455	0.267375	0.732625
contig01141_1.exp	3	1	0.00175	0.00073	2.37976	1.70455	0.267375	0.732625
contig01122_1.exp	6	2	0.00349	0.00147	2.37976	3.40909	0.160154	0.839846
contig01117_1.exp	9	3	0.00524	0.0022	2.37976	5.11364	0.10208	0.89792
contig01101_1.exp	3	1	0.00175	0.00073	2.37976	1.70455	0.267375	0.732625
contig01090_1.exp	3	1	0.00175	0.00073	2.37976	1.70455	0.267375	0.732625
contig01062_1.exp	3	1	0.00175	0.00073	2.37976	1.70455	0.267375	0.732625
contig01030_1.exp	3	1	0.00175	0.00073	2.37976	1.70455	0.267375	0.732625
contig01015_1.exp	3	1	0.00175	0.00073	2.37976	1.70455	0.267375	0.732625
contig00972_1.exp	18	6	0.01048	0.0044	2.37976	10.2273	0.0304411	0.969559
contig00962_1.exp	6	2	0.00349	0.00147	2.37976	3.40909	0.160154	0.839846
contig00961_1.exp	66	22	0.03841	0.01614	2.37976	37.5	0.000106169	0.999894
contig00960_1.exp	3	1	0.00175	0.00073	2.37976	1.70455	0.267375	0.732625
contig00953_1.exp	6	2	0.00349	0.00147	2.37976	3.40909	0.160154	0.839846
contig00933_1.exp	9	3	0.00524	0.0022	2.37976	5.11364	0.10208	0.89792
contig00895_1.exp	3	1	0.00175	0.00073	2.37976	1.70455	0.267375	0.732625
contig00888_1.exp	3	1	0.00175	0.00073	2.37976	1.70455	0.267375	0.732625
contig00866_1.exp	3	1	0.00175	0.00073	2.37976	1.70455	0.267375	0.732625
contig00812_1.exp	3	1	0.00175	0.00073	2.37976	1.70455	0.267375	0.732625
contig00806_1.exp	6	2	0.00349	0.00147	2.37976	3.40909	0.160154	0.839846
contig00803_1.exp	6	2	0.00349	0.00147	2.37976	3.40909	0.160154	0.839846
contig00792_1.exp	3	1	0.00175	0.00073	2.37976	1.70455	0.267375	0.732625
contig00706_1.exp	3	1	0.00175	0.00073	2.37976	1.70455	0.267375	0.732625
contig00696_1.exp	3	1	0.00175	0.00073	2.37976	1.70455	0.267375	0.732625
contig00682_1.exp	3	1	0.00175	0.00073	2.37976	1.70455	0.267375	0.732625
contig00588_1.exp	3	1	0.00175	0.00073	2.37976	1.70455	0.267375	0.732625
contig00572_1.exp	3	1	0.00175	0.00073	2.37976	1.70455	0.267375	0.732625
contig00559_1.exp	3	1	0.00175	0.00073	2.37976	1.70455	0.267375	0.732625
contig00545_1.exp	12	4	0.00698	0.00293	2.37976	6.81818	0.0670832	0.932917
contig00543_1.exp	3	1	0.00175	0.00073	2.37976	1.70455	0.267375	0.732625
contig00401_1.exp	3	1	0.00175	0.00073	2.37976	1.70455	0.267375	0.732625
contig00335_1.exp	9	3	0.00524	0.0022	2.37976	5.11364	0.10208	0.89792
contig00305_1.exp	12	4	0.00698	0.00293	2.37976	6.81818	0.0670832	0.932917
contig00301_1.exp	3	1	0.00175	0.00073	2.37976	1.70455	0.267375	0.732625
contig00296_1.exp	3	1	0.00175	0.00073	2.37976	1.70455	0.267375	0.732625
contig00288_1.exp	9	3	0.00524	0.0022	2.37976	5.11364	0.10208	0.89792
contig00215_1.exp	6	2	0.00349	0.00147	2.37976	3.40909	0.160154	0.839846
contig00158_1.exp	3	1	0.00175	0.00073	2.37976	1.70455	0.267375	0.732625
contig00117_1.exp	9	3	0.00524	0.0022	2.37976	5.11364	0.10208	0.89792
contig00083_1.exp	3	1	0.00175	0.00073	2.37976	1.70455	0.267375	0.732625
contig00018_1.exp	3	1	0.00175	0.00073	2.37976	1.70455	0.267375	0.732625
contig05551_1.exp	485	163	0.28229	0.1196	2.36029	275.568	3.77909e-24	1
contig12736_1.exp	2150	734	1.25139	0.53857	2.32356	1221.59	1.61669e-97	1
contig00924_1.exp	64	22	0.03725	0.01614	2.30765	36.3636	0.000196569	0.999803
contig12226_1.exp	767	264	0.44643	0.19371	2.30464	435.795	1.40096e-35	1
contig12302_1.exp	293	101	0.17054	0.07411	2.30122	166.477	1.10958e-14	1
contig11174_1.exp	26	9	0.01513	0.0066	2.29162	14.7727	0.0137347	0.986265
contig10460_1.exp	46	16	0.02677	0.01174	2.2806	26.1364	0.00155018	0.99845
contig10789_1.exp	43	15	0.02503	0.01101	2.27399	24.4318	0.0021982	0.997802
contig02256_1.exp	20	7	0.01164	0.00514	2.26644	11.3636	0.0289636	0.971036
PpolyN1a14f02.t7	37	13	0.02154	0.00954	2.25772	21.0227	0.0044473	0.995553
contig11011_1.exp	481	169	0.27996	0.124	2.25772	273.295	3.33257e-22	1
PpolyN1a09d08.t7	17	6	0.00989	0.0044	2.24755	9.65909	0.0425154	0.957485
PpolyN1a04d12.t7	17	6	0.00989	0.0044	2.24755	9.65909	0.0425154	0.957485
contig12167_1.exp	17	6	0.00989	0.0044	2.24755	9.65909	0.0425154	0.957485
contig11975_1.exp	17	6	0.00989	0.0044	2.24755	9.65909	0.0425154	0.957485
contig11738_1.exp	17	6	0.00989	0.0044	2.24755	9.65909	0.0425154	0.957485
contig11375_1.exp	17	6	0.00989	0.0044	2.24755	9.65909	0.0425154	0.957485
contig11195_1.exp	17	6	0.00989	0.0044	2.24755	9.65909	0.0425154	0.957485
contig10417_1.exp	17	6	0.00989	0.0044	2.24755	9.65909	0.0425154	0.957485
contig01561_1.exp	17	6	0.00989	0.0044	2.24755	9.65909	0.0425154	0.957485
contig01439_1.exp	17	6	0.00989	0.0044	2.24755	9.65909	0.0425154	0.957485
contig01420_1.exp	17	6	0.00989	0.0044	2.24755	9.65909	0.0425154	0.957485
contig00306_1.exp	17	6	0.00989	0.0044	2.24755	9.65909	0.0425154	0.957485
PpolyN0a04e09.t7	65	23	0.03783	0.01688	2.2418	36.9318	0.000255302	0.999745
contig12077_1.exp	177	63	0.10302	0.04623	2.22866	100.568	4.58989e-09	1
PpolyN1d110c08.t7	14	5	0.00815	0.00367	2.22111	7.95455	0.0630549	0.936945
contig12857_1.exp	14	5	0.00815	0.00367	2.22111	7.95455	0.0630549	0.936945
contig11748_1.exp	14	5	0.00815	0.00367	2.22111	7.95455	0.0630549	0.936945
contig11030_1.exp	14	5	0.00815	0.00367	2.22111	7.95455	0.0630549	0.936945
contig09070_1.exp	14	5	0.00815	0.00367	2.22111	7.95455	0.0630549	0.936945
contig05660_1.exp	14	5	0.00815	0.00367	2.22111	7.95455	0.0630549	0.936945
contig01825_1.exp	14	5	0.00815	0.00367	2.22111	7.95455	0.0630549	0.936945
contig01616_1.exp	14	5	0.00815	0.00367	2.22111	7.95455	0.0630549	0.936945
contig01514_1.exp	14	5	0.00815	0.00367	2.22111	7.95455	0.0630549	0.936945
contig01419_1.exp	14	5	0.00815	0.00367	2.22111	7.95455	0.0630549	0.936945
contig01405_1.exp	14	5	0.00815	0.00367	2.22111	7.95455	0.0630549	0.936945
contig01331_1.exp	14	5	0.00815	0.00367	2.22111	7.95455	0.0630549	0.936945
contig00583_1.exp	28	10	0.0163	0.00734	2.22111	15.9091	0.0130633	0.986937
contig00164_1.exp	14	5	0.00815	0.00367	2.22111	7.95455	0.0630549	0.936945
PpolyN0a05h07.t7	25	9	0.01455	0.0066	2.20348	14.2045	0.0188507	0.981149
contig11627_1.exp	25	9	0.01455	0.0066	2.20348	14.2045	0.0188507	0.981149
contig01172_1.exp	25	9	0.01455	0.0066	2.20348	14.2045	0.0188507	0.981149
contig11131_1.exp	47	17	0.02736	0.01247	2.19311	26.7045	0.00200308	0.997997
contig12579_1.exp	259	94	0.15075	0.06897	2.18567	147.159	4.40411e-12	1
PpolyNOa09e12.t7	11	4	0.0064	0.00293	2.18145	6.25	0.0948786	0.905121
PpolyNOa02o09.m13r	11	4	0.0064	0.00293	2.18145	6.25	0.0948786	0.905121
contig12651_1.exp	22	8	0.0128	0.00587	2.18145	12.5	0.0273429	0.972657
contig12447_1.exp	11	4	0.0064	0.00293	2.18145	6.25	0.0948786	0.905121
contig12101_1.exp	11	4	0.0064	0.00293	2.18145	6.25	0.0948786	0.905121
contig11714_1.exp	11	4	0.0064	0.00293	2.18145	6.25	0.0948786	0.905121
contig11692_1.exp	33	12	0.01921	0.0088	2.18145	18.75	0.00862624	0.991374
contig11470_1.exp	11	4	0.0064	0.00293	2.18145	6.25	0.0948786	0.905121
contig10461_1.exp	11	4	0.0064	0.00293	2.18145	6.25	0.0948786	0.905121
contig08839_1.exp	66	24	0.03841	0.01761	2.18145	37.5	0.000327263	0.999673
contig05158_1.exp	11	4	0.0064	0.00293	2.18145	6.25	0.0948786	0.905121
contig03403_1.exp	11	4	0.0064	0.00293	2.18145	6.25	0.0948786	0.905121
contig03208_1.exp	11	4	0.0064	0.00293	2.18145	6.25	0.0948786	0.905121
contig02503_1.exp	22	8	0.0128	0.00587	2.18145	12.5	0.0273429	0.972657
contig02282_1.exp	33	12	0.01921	0.0088	2.18145	18.75	0.00862624	0.991374
contig02188_1.exp	55	20	0.03201	0.01467	2.18145	31.25	0.000955848	0.999044
contig02148_1.exp	22	8	0.0128	0.00587	2.18145	12.5	0.0273429	0.972657
contig02037_1.exp	11	4	0.0064	0.00293	2.18145	6.25	0.0948786	0.905121
contig01649_1.exp	22	8	0.0128	0.00587	2.18145	12.5	0.0273429	0.972657
contig01192_1.exp	11	4	0.0064	0.00293	2.18145	6.25	0.0948786	0.905121
contig01014_1.exp	52	19	0.03027	0.01394	2.17101	29.5455	0.0013478	0.998652
contig12911_1.exp	424	155	0.24679	0.11373	2.16993	240.909	2.01534e-18	1
contig12376_1.exp	76	28	0.04424	0.02054	2.15312	43.1818	0.000151002	0.999849
contig00876_1.exp	19	7	0.01106	0.00514	2.15312	10.7955	0.0399178	0.960082
contig00281_1.exp	103	38	0.05995	0.02788	2.15013	58.5227	1.26502e-05	0.999987
contig11931_1.exp	320	119	0.18625	0.08732	2.13312	181.818	6.77261e-14	1
PpolyN1a04f09.t7	505	189	0.29393	0.13868	2.11954	286.932	1.20614e-20	1
PpolyN1a09e01.t7	8	3	0.00466	0.0022	2.11534	4.54545	0.145919	0.854081
PpolyN1a08d07.t7	8	3	0.00466	0.0022	2.11534	4.54545	0.145919	0.854081
PpolyN1a05d12.t7	8	3	0.00466	0.0022	2.11534	4.54545	0.145919	0.854081
PpolyN1a03e12.t7	8	3	0.00466	0.0022	2.11534	4.54545	0.145919	0.854081
PpolyN0a13a10.t7	16	6	0.00931	0.0044	2.11534	9.09091	0.0587628	0.941237
PpolyN0a12h03.t7	16	6	0.00931	0.0044	2.11534	9.09091	0.0587628	0.941237
PpolyN0a11b09.t7	8	3	0.00466	0.0022	2.11534	4.54545	0.145919	0.854081
contig12895_1.exp	8	3	0.00466	0.0022	2.11534	4.54545	0.145919	0.854081
contig12828_1.exp	8	3	0.00466	0.0022	2.11534	4.54545	0.145919	0.854081
contig12449_1.exp	16	6	0.00931	0.0044	2.11534	9.09091	0.0587628	0.941237
contig11688_1.exp	16	6	0.00931	0.0044	2.11534	9.09091	0.0587628	0.941237
contig11629_1.exp	8	3	0.00466	0.0022	2.11534	4.54545	0.145919	0.854081
contig11415_1.exp	8	3	0.00466	0.0022	2.11534	4.54545	0.145919	0.854081
contig11341_1.exp	8	3	0.00466	0.0022	2.11534	4.54545	0.145919	0.854081
contig11238_1.exp	8	3	0.00466	0.0022	2.11534	4.54545	0.145919	0.854081
contig11215_1.exp	8	3	0.00466	0.0022	2.11534	4.54545	0.145919	0.854081
contig11034_1.exp	8	3	0.00466	0.0022	2.11534	4.54545	0.145919	0.854081
contig10717_1.exp	8	3	0.00466	0.0022	2.11534	4.54545	0.145919	0.854081
contig10543_1.exp	8	3	0.00466	0.0022	2.11534	4.54545	0.145919	0.854081
contig10517_1.exp	8	3	0.00466	0.0022	2.11534	4.54545	0.145919	0.854081
contig10331_1.exp	8	3	0.00466	0.0022	2.11534	4.54545	0.145919	0.854081
contig10258_1.exp	8	3	0.00466	0.0022	2.11534	4.54545	0.145919	0.854081
contig05291_1.exp	8	3	0.00466	0.0022	2.11534	4.54545	0.145919	0.854081
contig04668_1.exp	8	3	0.00466	0.0022	2.11534	4.54545	0.145919	0.854081
contig04663_1.exp	8	3	0.00466	0.0022	2.11534	4.54545	0.145919	0.854081
contig04597_1.exp	8	3	0.00466	0.0022	2.11534	4.54545	0.145919	0.854081
contig04502_1.exp	8	3	0.00466	0.0022	2.11534	4.54545	0.145919	0.854081
contig04387_1.exp	8	3	0.00466	0.0022	2.11534	4.54545	0.145919	0.854081
contig04378_1.exp	8	3	0.00466	0.0022	2.11534	4.54545	0.145919	0.854081
contig04177_1.exp	8	3	0.00466	0.0022	2.11534	4.54545	0.145919	0.854081
contig04108_1.exp	8	3	0.00466	0.0022	2.11534	4.54545	0.145919	0.854081
contig03370_1.exp	8	3	0.00466	0.0022	2.11534	4.54545	0.145919	0.854081
contig03072_1.exp	8	3	0.00466	0.0022	2.11534	4.54545	0.145919	0.854081
contig02896_1.exp	8	3	0.00466	0.0022	2.11534	4.54545	0.145919	0.854081
contig02893_1.exp	8	3	0.00466	0.0022	2.11534	4.54545	0.145919	0.854081
contig02775_1.exp	8	3	0.00466	0.0022	2.11534	4.54545	0.145919	0.854081
contig02517_1.exp	8	3	0.00466	0.0022	2.11534	4.54545	0.145919	0.854081
contig02403_1.exp	16	6	0.00931	0.0044	2.11534	9.09091	0.0587628	0.941237
contig02181_1.exp	8	3	0.00466	0.0022	2.11534	4.54545	0.145919	0.854081
contig01765_1.exp	16	6	0.00931	0.0044	2.11534	9.09091	0.0587628	0.941237
contig01343_1.exp	8	3	0.00466	0.0022	2.11534	4.54545	0.145919	0.854081
contig01312_1.exp	8	3	0.00466	0.0022	2.11534	4.54545	0.145919	0.854081
contig01228_1.exp	8	3	0.00466	0.0022	2.11534	4.54545	0.145919	0.854081
contig00874_1.exp	8	3	0.00466	0.0022	2.11534	4.54545	0.145919	0.854081
contig00358_1.exp	16	6	0.00931	0.0044	2.11534	9.09091	0.0587628	0.941237
contig07485_1.exp	438	166	0.25493	0.1218	2.09304	248.864	1.04285e-17	1
PpolyN1d107b04.t7	29	11	0.01688	0.00807	2.0913	16.4773	0.0166883	0.983312
PpolyN0a03a11.t7	29	11	0.01688	0.00807	2.0913	16.4773	0.0166883	0.983312
contig12771_1.exp	29	11	0.01688	0.00807	2.0913	16.4773	0.0166883	0.983312
contig00765_1.exp	29	11	0.01688	0.00807	2.0913	16.4773	0.0166883	0.983312
contig10352_1.exp	21	8	0.01222	0.00587	2.08229	11.9318	0.0372707	0.962729
contig00483_1.exp	34	13	0.01979	0.00954	2.07466	19.3182	0.0109378	0.989062
contig10832_1.exp	112	43	0.06519	0.03155	2.06615	63.6364	1.27997e-05	0.999987
PpolyN1d19f12.t7	13	5	0.00757	0.00367	2.06246	7.38636	0.0874741	0.912526
contig12688_1.exp	26	10	0.01513	0.00734	2.06246	14.7727	0.0240001	0.976
contig12322_1.exp	26	10	0.01513	0.00734	2.06246	14.7727	0.0240001	0.976
contig11981_1.exp	13	5	0.00757	0.00367	2.06246	7.38636	0.0874741	0.912526
contig11979_1.exp	26	10	0.01513	0.00734	2.06246	14.7727	0.0240001	0.976
contig11642_1.exp	13	5	0.00757	0.00367	2.06246	7.38636	0.0874741	0.912526
contig02499_1.exp	13	5	0.00757	0.00367	2.06246	7.38636	0.0874741	0.912526
contig00739_1.exp	13	5	0.00757	0.00367	2.06246	7.38636	0.0874741	0.912526
contig00600_1.exp	13	5	0.00757	0.00367	2.06246	7.38636	0.0874741	0.912526
contig12533_1.exp	83	32	0.04831	0.02348	2.0575	47.1591	0.000160464	0.99984
PpolyNOa07d10.t7	62	24	0.03609	0.01761	2.04924	35.2273	0.0010164	0.998984
contig12805_1.exp	62	24	0.03609	0.01761	2.04924	35.2273	0.0010164	0.998984
contig11662_1.exp	31	12	0.01804	0.0088	2.04924	17.6136	0.0156193	0.984381
contig01108_1.exp	62	24	0.03609	0.01761	2.04924	35.2273	0.0010164	0.998984
contig00985_1.exp	31	12	0.01804	0.0088	2.04924	17.6136	0.0156193	0.984381
contig01691_1.exp	36	14	0.02095	0.01027	2.03979	20.4545	0.0102456	0.989754
contig00663_1.exp	18	7	0.01048	0.00514	2.03979	10.2273	0.054476	0.945524
contig00404_1.exp	18	7	0.01048	0.00514	2.03979	10.2273	0.054476	0.945524
contig12218_1.exp	82	32	0.04773	0.02348	2.03271	46.5909	0.000210461	0.99979
contig12759_1.exp	23	9	0.01339	0.0066	2.0272	13.0682	0.0346648	0.965335
contig11681_1.exp	23	9	0.01339	0.0066	2.0272	13.0682	0.0346648	0.965335
contig10310_1.exp	23	9	0.01339	0.0066	2.0272	13.0682	0.0346648	0.965335
contig12691_1.exp	79	31	0.04598	0.02275	2.02152	44.8864	0.000292808	0.999707
contig01620_1.exp	28	11	0.0163	0.00807	2.01919	15.9091	0.0223708	0.977629
PpolyNOa08f07.t7	5	2	0.00291	0.00147	1.98313	2.84091	0.232954	0.767046
PpolyNOa05l10.m13r	5	2	0.00291	0.00147	1.98313	2.84091	0.232954	0.767046
PpolyNOa02g21.m13r	5	2	0.00291	0.00147	1.98313	2.84091	0.232954	0.767046
PpolyN1d94g06.t7	5	2	0.00291	0.00147	1.98313	2.84091	0.232954	0.767046
PpolyN1d35e08.t7	10	4	0.00582	0.00293	1.98313	5.68182	0.132281	0.867719
PpolyN1d105b08.t7	20	8	0.01164	0.00587	1.98313	11.3636	0.0503328	0.949667
PpolyN1a11a04.t7	5	2	0.00291	0.00147	1.98313	2.84091	0.232954	0.767046
PpolyN1a09.m13c04.r1	5	2	0.00291	0.00147	1.98313	2.84091	0.232954	0.767046
PpolyN1a08a07.t7	5	2	0.00291	0.00147	1.98313	2.84091	0.232954	0.767046
PpolyN1a02h01.t7	5	2	0.00291	0.00147	1.98313	2.84091	0.232954	0.767046
PpolyN1a02c02.t7	5	2	0.00291	0.00147	1.98313	2.84091	0.232954	0.767046
PpolyN1a01h11.t7	5	2	0.00291	0.00147	1.98313	2.84091	0.232954	0.767046
PpolyN0a13a08.t7	5	2	0.00291	0.00147	1.98313	2.84091	0.232954	0.767046
PpolyN0a12f12.t7	5	2	0.00291	0.00147	1.98313	2.84091	0.232954	0.767046
PpolyN0a11h12.t7	5	2	0.00291	0.00147	1.98313	2.84091	0.232954	0.767046
PpolyN0a05a08.t7	5	2	0.00291	0.00147	1.98313	2.84091	0.232954	0.767046
Ppolya15e07.t7	5	2	0.00291	0.00147	1.98313	2.84091	0.232954	0.767046
contig12758_1.exp	10	4	0.00582	0.00293	1.98313	5.68182	0.132281	0.867719
contig12753_1.exp	30	12	0.01746	0.0088	1.98313	17.0455	0.0208038	0.979196
contig12532_1.exp	5	2	0.00291	0.00147	1.98313	2.84091	0.232954	0.767046
contig12480_1.exp	10	4	0.00582	0.00293	1.98313	5.68182	0.132281	0.867719
contig12479_1.exp	5	2	0.00291	0.00147	1.98313	2.84091	0.232954	0.767046
contig11950_1.exp	5	2	0.00291	0.00147	1.98313	2.84091	0.232954	0.767046
contig11946_1.exp	5	2	0.00291	0.00147	1.98313	2.84091	0.232954	0.767046
contig11925_1.exp	5	2	0.00291	0.00147	1.98313	2.84091	0.232954	0.767046
contig11923_1.exp	5	2	0.00291	0.00147	1.98313	2.84091	0.232954	0.767046
contig11739_1.exp	5	2	0.00291	0.00147	1.98313	2.84091	0.232954	0.767046
contig11561_1.exp	5	2	0.00291	0.00147	1.98313	2.84091	0.232954	0.767046
contig11440_1.exp	5	2	0.00291	0.00147	1.98313	2.84091	0.232954	0.767046
contig11386_1.exp	20	8	0.01164	0.00587	1.98313	11.3636	0.0503328	0.949667
contig11234_1.exp	5	2	0.00291	0.00147	1.98313	2.84091	0.232954	0.767046
contig11117_1.exp	5	2	0.00291	0.00147	1.98313	2.84091	0.232954	0.767046
contig11086_1.exp	5	2	0.00291	0.00147	1.98313	2.84091	0.232954	0.767046
contig10825_1.exp	5	2	0.00291	0.00147	1.98313	2.84091	0.232954	0.767046
contig10698_1.exp	40	16	0.02328	0.01174	1.98313	22.7273	0.00893545	0.991065
contig10641_1.exp	5	2	0.00291	0.00147	1.98313	2.84091	0.232954	0.767046
contig10640_1.exp	5	2	0.00291	0.00147	1.98313	2.84091	0.232954	0.767046
contig10602_1.exp	5	2	0.00291	0.00147	1.98313	2.84091	0.232954	0.767046
contig10586_1.exp	10	4	0.00582	0.00293	1.98313	5.68182	0.132281	0.867719
contig10531_1.exp	5	2	0.00291	0.00147	1.98313	2.84091	0.232954	0.767046
contig10432_1.exp	10	4	0.00582	0.00293	1.98313	5.68182	0.132281	0.867719
contig10233_1.exp	5	2	0.00291	0.00147	1.98313	2.84091	0.232954	0.767046
contig09565_1.exp	5	2	0.00291	0.00147	1.98313	2.84091	0.232954	0.767046
contig07861_1.exp	5	2	0.00291	0.00147	1.98313	2.84091	0.232954	0.767046
contig07717_1.exp	5	2	0.00291	0.00147	1.98313	2.84091	0.232954	0.767046
contig07315_1.exp	5	2	0.00291	0.00147	1.98313	2.84091	0.232954	0.767046
contig07167_1.exp	5	2	0.00291	0.00147	1.98313	2.84091	0.232954	0.767046
contig07085_1.exp	5	2	0.00291	0.00147	1.98313	2.84091	0.232954	0.767046
contig06869_1.exp	5	2	0.00291	0.00147	1.98313	2.84091	0.232954	0.767046
contig06562_1.exp	5	2	0.00291	0.00147	1.98313	2.84091	0.232954	0.767046
contig06468_1.exp	5	2	0.00291	0.00147	1.98313	2.84091	0.232954	0.767046
contig06295_1.exp	5	2	0.00291	0.00147	1.98313	2.84091	0.232954	0.767046
contig06292_1.exp	5	2	0.00291	0.00147	1.98313	2.84091	0.232954	0.767046
contig05981_1.exp	5	2	0.00291	0.00147	1.98313	2.84091	0.232954	0.767046
contig05959_1.exp	5	2	0.00291	0.00147	1.98313	2.84091	0.232954	0.767046
contig05866_1.exp	5	2	0.00291	0.00147	1.98313	2.84091	0.232954	0.767046
contig05657_1.exp	5	2	0.00291	0.00147	1.98313	2.84091	0.232954	0.767046
contig05575_1.exp	5	2	0.00291	0.00147	1.98313	2.84091	0.232954	0.767046
contig05554_1.exp	10	4	0.00582	0.00293	1.98313	5.68182	0.132281	0.867719
contig05520_1.exp	5	2	0.00291	0.00147	1.98313	2.84091	0.232954	0.767046
contig05496_1.exp	5	2	0.00291	0.00147	1.98313	2.84091	0.232954	0.767046
contig05277_1.exp	5	2	0.00291	0.00147	1.98313	2.84091	0.232954	0.767046
contig05245_1.exp	5	2	0.00291	0.00147	1.98313	2.84091	0.232954	0.767046
contig04965_1.exp	5	2	0.00291	0.00147	1.98313	2.84091	0.232954	0.767046
contig04858_1.exp	5	2	0.00291	0.00147	1.98313	2.84091	0.232954	0.767046
contig04347_1.exp	10	4	0.00582	0.00293	1.98313	5.68182	0.132281	0.867719
contig04250_1.exp	5	2	0.00291	0.00147	1.98313	2.84091	0.232954	0.767046
contig04208_1.exp	5	2	0.00291	0.00147	1.98313	2.84091	0.232954	0.767046
contig03984_1.exp	5	2	0.00291	0.00147	1.98313	2.84091	0.232954	0.767046
contig03932_1.exp	5	2	0.00291	0.00147	1.98313	2.84091	0.232954	0.767046
contig03870_1.exp	5	2	0.00291	0.00147	1.98313	2.84091	0.232954	0.767046
contig03709_1.exp	5	2	0.00291	0.00147	1.98313	2.84091	0.232954	0.767046
contig03538_1.exp	10	4	0.00582	0.00293	1.98313	5.68182	0.132281	0.867719
contig03531_1.exp	5	2	0.00291	0.00147	1.98313	2.84091	0.232954	0.767046
contig03498_1.exp	5	2	0.00291	0.00147	1.98313	2.84091	0.232954	0.767046
contig03314_1.exp	5	2	0.00291	0.00147	1.98313	2.84091	0.232954	0.767046
contig03309_1.exp	5	2	0.00291	0.00147	1.98313	2.84091	0.232954	0.767046
contig03234_1.exp	5	2	0.00291	0.00147	1.98313	2.84091	0.232954	0.767046
contig03209_1.exp	10	4	0.00582	0.00293	1.98313	5.68182	0.132281	0.867719
contig03190_1.exp	10	4	0.00582	0.00293	1.98313	5.68182	0.132281	0.867719
contig03170_1.exp	5	2	0.00291	0.00147	1.98313	2.84091	0.232954	0.767046
contig03102_1.exp	5	2	0.00291	0.00147	1.98313	2.84091	0.232954	0.767046
contig03037_1.exp	5	2	0.00291	0.00147	1.98313	2.84091	0.232954	0.767046
contig02803_1.exp	5	2	0.00291	0.00147	1.98313	2.84091	0.232954	0.767046
contig02753_1.exp	5	2	0.00291	0.00147	1.98313	2.84091	0.232954	0.767046
contig02752_1.exp	5	2	0.00291	0.00147	1.98313	2.84091	0.232954	0.767046
contig02748_1.exp	5	2	0.00291	0.00147	1.98313	2.84091	0.232954	0.767046
contig02646_1.exp	5	2	0.00291	0.00147	1.98313	2.84091	0.232954	0.767046
contig02605_1.exp	5	2	0.00291	0.00147	1.98313	2.84091	0.232954	0.767046
contig02583_1.exp	10	4	0.00582	0.00293	1.98313	5.68182	0.132281	0.867719
contig02536_1.exp	5	2	0.00291	0.00147	1.98313	2.84091	0.232954	0.767046
contig02429_1.exp	5	2	0.00291	0.00147	1.98313	2.84091	0.232954	0.767046
contig02418_1.exp	5	2	0.00291	0.00147	1.98313	2.84091	0.232954	0.767046
contig02352_1.exp	5	2	0.00291	0.00147	1.98313	2.84091	0.232954	0.767046
contig02275_1.exp	10	4	0.00582	0.00293	1.98313	5.68182	0.132281	0.867719
contig02154_1.exp	5	2	0.00291	0.00147	1.98313	2.84091	0.232954	0.767046
contig01963_1.exp	5	2	0.00291	0.00147	1.98313	2.84091	0.232954	0.767046
contig01949_1.exp	10	4	0.00582	0.00293	1.98313	5.68182	0.132281	0.867719
contig01947_1.exp	5	2	0.00291	0.00147	1.98313	2.84091	0.232954	0.767046
contig01945_1.exp	20	8	0.01164	0.00587	1.98313	11.3636	0.0503328	0.949667
contig01918_1.exp	5	2	0.00291	0.00147	1.98313	2.84091	0.232954	0.767046
contig01912_1.exp	5	2	0.00291	0.00147	1.98313	2.84091	0.232954	0.767046
contig01884_1.exp	5	2	0.00291	0.00147	1.98313	2.84091	0.232954	0.767046
contig01864_1.exp	5	2	0.00291	0.00147	1.98313	2.84091	0.232954	0.767046
contig01863_1.exp	5	2	0.00291	0.00147	1.98313	2.84091	0.232954	0.767046
contig01775_1.exp	5	2	0.00291	0.00147	1.98313	2.84091	0.232954	0.767046
contig01756_1.exp	25	10	0.01455	0.00734	1.98313	14.2045	0.0321524	0.967848
contig01747_1.exp	5	2	0.00291	0.00147	1.98313	2.84091	0.232954	0.767046
contig01720_1.exp	5	2	0.00291	0.00147	1.98313	2.84091	0.232954	0.767046
contig01610_1.exp	10	4	0.00582	0.00293	1.98313	5.68182	0.132281	0.867719
contig01583_1.exp	5	2	0.00291	0.00147	1.98313	2.84091	0.232954	0.767046
contig01234_1.exp	10	4	0.00582	0.00293	1.98313	5.68182	0.132281	0.867719
contig01177_1.exp	5	2	0.00291	0.00147	1.98313	2.84091	0.232954	0.767046
contig01169_1.exp	10	4	0.00582	0.00293	1.98313	5.68182	0.132281	0.867719
contig01102_1.exp	10	4	0.00582	0.00293	1.98313	5.68182	0.132281	0.867719
contig00837_1.exp	15	6	0.00873	0.0044	1.98313	8.52273	0.0803088	0.919691
contig00725_1.exp	5	2	0.00291	0.00147	1.98313	2.84091	0.232954	0.767046
contig00687_1.exp	5	2	0.00291	0.00147	1.98313	2.84091	0.232954	0.767046
contig00665_1.exp	5	2	0.00291	0.00147	1.98313	2.84091	0.232954	0.767046
contig00650_1.exp	5	2	0.00291	0.00147	1.98313	2.84091	0.232954	0.767046
contig00501_1.exp	5	2	0.00291	0.00147	1.98313	2.84091	0.232954	0.767046
contig00409_1.exp	5	2	0.00291	0.00147	1.98313	2.84091	0.232954	0.767046
contig00378_1.exp	5	2	0.00291	0.00147	1.98313	2.84091	0.232954	0.767046
contig00352_1.exp	5	2	0.00291	0.00147	1.98313	2.84091	0.232954	0.767046
contig00136_1.exp	5	2	0.00291	0.00147	1.98313	2.84091	0.232954	0.767046
contig00071_1.exp	5	2	0.00291	0.00147	1.98313	2.84091	0.232954	0.767046
contig00019_1.exp	5	2	0.00291	0.00147	1.98313	2.84091	0.232954	0.767046
contig00613_1.exp	129	52	0.07508	0.03815	1.96788	73.2955	9.69325e-06	0.99999
contig00524_1.exp	47	19	0.02736	0.01394	1.96226	26.7045	0.00551266	0.994487
contig01719_1.exp	32	13	0.01863	0.00954	1.95262	18.1818	0.0193118	0.980688
contig11684_1.exp	22	9	0.0128	0.0066	1.93906	12.5	0.0464023	0.953598
contig11285_1.exp	44	18	0.02561	0.01321	1.93906	25	0.00774689	0.992253
PpolyN1a05b06.m13r	17	7	0.00989	0.00514	1.92647	9.65909	0.0735636	0.926436
contig03865_1.exp	17	7	0.00989	0.00514	1.92647	9.65909	0.0735636	0.926436
contig01959_1.exp	17	7	0.00989	0.00514	1.92647	9.65909	0.0735636	0.926436
contig01592_1.exp	17	7	0.00989	0.00514	1.92647	9.65909	0.0735636	0.926436
contig12627_1.exp	29	12	0.01688	0.0088	1.91703	16.4773	0.0275097	0.97249
contig10424_1.exp	116	48	0.06752	0.03522	1.91703	65.9091	4.46396e-05	0.999955
contig00950_1.exp	29	12	0.01688	0.0088	1.91703	16.4773	0.0275097	0.97249
contig12160_1.exp	12	5	0.00698	0.00367	1.90381	6.81818	0.119757	0.880243
contig11511_1.exp	12	5	0.00698	0.00367	1.90381	6.81818	0.119757	0.880243
contig11029_1.exp	12	5	0.00698	0.00367	1.90381	6.81818	0.119757	0.880243
contig05363_1.exp	12	5	0.00698	0.00367	1.90381	6.81818	0.119757	0.880243
contig03084_1.exp	12	5	0.00698	0.00367	1.90381	6.81818	0.119757	0.880243
contig00751_1.exp	12	5	0.00698	0.00367	1.90381	6.81818	0.119757	0.880243
contig00434_1.exp	24	10	0.01397	0.00734	1.90381	13.6364	0.042716	0.957284
contig00156_1.exp	12	5	0.00698	0.00367	1.90381	6.81818	0.119757	0.880243
contig12023_1.exp	38	16	0.02212	0.01174	1.88398	21.5909	0.0153356	0.984664
contig11521_1.exp	19	8	0.01106	0.00587	1.88398	10.7955	0.0673034	0.932697
contig11175_1.exp	19	8	0.01106	0.00587	1.88398	10.7955	0.0673034	0.932697
contig00194_1.exp	57	24	0.03318	0.01761	1.88398	32.3864	0.00383946	0.996161
contig05535_1.exp	26	11	0.01513	0.00807	1.87496	14.7727	0.0392838	0.960716
contig01814_1.exp	26	11	0.01513	0.00807	1.87496	14.7727	0.0392838	0.960716
Ppolya15f01.t7	33	14	0.01921	0.01027	1.86981	18.75	0.0234322	0.976568
PpolyN1d28f03.t7	7	3	0.00407	0.0022	1.85092	3.97727	0.204909	0.795091
PpolyN1d08b08.m13r	7	3	0.00407	0.0022	1.85092	3.97727	0.204909	0.795091
PpolyN1a14c05.t7	7	3	0.00407	0.0022	1.85092	3.97727	0.204909	0.795091
PpolyN1a12c10.m13r	7	3	0.00407	0.0022	1.85092	3.97727	0.204909	0.795091
PpolyN1a08f10.t7	7	3	0.00407	0.0022	1.85092	3.97727	0.204909	0.795091
PpolyN1a07b08.t7	7	3	0.00407	0.0022	1.85092	3.97727	0.204909	0.795091
PpolyN1a03d05.m13r	7	3	0.00407	0.0022	1.85092	3.97727	0.204909	0.795091
PpolyN1a01a11.t7	7	3	0.00407	0.0022	1.85092	3.97727	0.204909	0.795091
PpolyN0a13b06.t7	7	3	0.00407	0.0022	1.85092	3.97727	0.204909	0.795091
PpolyN0a04b09.t7	14	6	0.00815	0.0044	1.85092	7.95455	0.108423	0.891577
contig12802_1.exp	7	3	0.00407	0.0022	1.85092	3.97727	0.204909	0.795091
contig12683_1.exp	7	3	0.00407	0.0022	1.85092	3.97727	0.204909	0.795091
contig12674_1.exp	7	3	0.00407	0.0022	1.85092	3.97727	0.204909	0.795091
contig12437_1.exp	35	15	0.02037	0.01101	1.85092	19.8864	0.0216039	0.978396
contig11858_1.exp	63	27	0.03667	0.01981	1.85092	35.7955	0.00306736	0.996933
contig11779_1.exp	7	3	0.00407	0.0022	1.85092	3.97727	0.204909	0.795091
contig11469_1.exp	7	3	0.00407	0.0022	1.85092	3.97727	0.204909	0.795091
contig11444_1.exp	14	6	0.00815	0.0044	1.85092	7.95455	0.108423	0.891577
contig11188_1.exp	7	3	0.00407	0.0022	1.85092	3.97727	0.204909	0.795091
contig11184_1.exp	7	3	0.00407	0.0022	1.85092	3.97727	0.204909	0.795091
contig10833_1.exp	7	3	0.00407	0.0022	1.85092	3.97727	0.204909	0.795091
contig10724_1.exp	7	3	0.00407	0.0022	1.85092	3.97727	0.204909	0.795091
contig10706_1.exp	7	3	0.00407	0.0022	1.85092	3.97727	0.204909	0.795091
contig10617_1.exp	7	3	0.00407	0.0022	1.85092	3.97727	0.204909	0.795091
contig10474_1.exp	21	9	0.01222	0.0066	1.85092	11.9318	0.0615386	0.938461
contig10359_1.exp	7	3	0.00407	0.0022	1.85092	3.97727	0.204909	0.795091
contig06950_1.exp	7	3	0.00407	0.0022	1.85092	3.97727	0.204909	0.795091
contig06816_1.exp	7	3	0.00407	0.0022	1.85092	3.97727	0.204909	0.795091
contig06057_1.exp	7	3	0.00407	0.0022	1.85092	3.97727	0.204909	0.795091
contig05834_1.exp	7	3	0.00407	0.0022	1.85092	3.97727	0.204909	0.795091
contig04702_1.exp	7	3	0.00407	0.0022	1.85092	3.97727	0.204909	0.795091
contig04109_1.exp	7	3	0.00407	0.0022	1.85092	3.97727	0.204909	0.795091
contig03990_1.exp	7	3	0.00407	0.0022	1.85092	3.97727	0.204909	0.795091
contig03935_1.exp	7	3	0.00407	0.0022	1.85092	3.97727	0.204909	0.795091
contig03838_1.exp	7	3	0.00407	0.0022	1.85092	3.97727	0.204909	0.795091
contig03807_1.exp	7	3	0.00407	0.0022	1.85092	3.97727	0.204909	0.795091
contig03216_1.exp	7	3	0.00407	0.0022	1.85092	3.97727	0.204909	0.795091
contig02669_1.exp	7	3	0.00407	0.0022	1.85092	3.97727	0.204909	0.795091
contig02650_1.exp	21	9	0.01222	0.0066	1.85092	11.9318	0.0615386	0.938461
contig02518_1.exp	7	3	0.00407	0.0022	1.85092	3.97727	0.204909	0.795091
contig02229_1.exp	7	3	0.00407	0.0022	1.85092	3.97727	0.204909	0.795091
contig02184_1.exp	7	3	0.00407	0.0022	1.85092	3.97727	0.204909	0.795091
contig02134_1.exp	7	3	0.00407	0.0022	1.85092	3.97727	0.204909	0.795091
contig02096_1.exp	7	3	0.00407	0.0022	1.85092	3.97727	0.204909	0.795091
contig02034_1.exp	7	3	0.00407	0.0022	1.85092	3.97727	0.204909	0.795091
contig01806_1.exp	14	6	0.00815	0.0044	1.85092	7.95455	0.108423	0.891577
contig01785_1.exp	7	3	0.00407	0.0022	1.85092	3.97727	0.204909	0.795091
contig01771_1.exp	7	3	0.00407	0.0022	1.85092	3.97727	0.204909	0.795091
contig01344_1.exp	7	3	0.00407	0.0022	1.85092	3.97727	0.204909	0.795091
contig01273_1.exp	14	6	0.00815	0.0044	1.85092	7.95455	0.108423	0.891577
contig01150_1.exp	7	3	0.00407	0.0022	1.85092	3.97727	0.204909	0.795091
contig01107_1.exp	7	3	0.00407	0.0022	1.85092	3.97727	0.204909	0.795091
contig01032_1.exp	14	6	0.00815	0.0044	1.85092	7.95455	0.108423	0.891577
contig00845_1.exp	7	3	0.00407	0.0022	1.85092	3.97727	0.204909	0.795091
contig00785_1.exp	14	6	0.00815	0.0044	1.85092	7.95455	0.108423	0.891577
contig00712_1.exp	14	6	0.00815	0.0044	1.85092	7.95455	0.108423	0.891577
contig00584_1.exp	7	3	0.00407	0.0022	1.85092	3.97727	0.204909	0.795091
contig00261_1.exp	7	3	0.00407	0.0022	1.85092	3.97727	0.204909	0.795091
contig00254_1.exp	21	9	0.01222	0.0066	1.85092	11.9318	0.0615386	0.938461
PpolyN0a02d02.t7	37	16	0.02154	0.01174	1.8344	21.0227	0.0199091	0.980091
contig11452_1.exp	30	13	0.01746	0.00954	1.83058	17.0455	0.0331668	0.966833
PpolyN1d130h11.t7	23	10	0.01339	0.00734	1.82448	13.0682	0.0562537	0.943746
contig11745_1.exp	23	10	0.01339	0.00734	1.82448	13.0682	0.0562537	0.943746
contig10995_1.exp	213	93	0.12397	0.06824	1.81681	121.023	3.61144e-07	1
contig12904_1.exp	16	7	0.00931	0.00514	1.81315	9.09091	0.0982208	0.901779
contig12654_1.exp	16	7	0.00931	0.00514	1.81315	9.09091	0.0982208	0.901779
contig12502_1.exp	16	7	0.00931	0.00514	1.81315	9.09091	0.0982208	0.901779
contig04049_1.exp	16	7	0.00931	0.00514	1.81315	9.09091	0.0982208	0.901779
contig01855_1.exp	16	7	0.00931	0.00514	1.81315	9.09091	0.0982208	0.901779
contig00731_1.exp	16	7	0.00931	0.00514	1.81315	9.09091	0.0982208	0.901779
contig10347_1.exp	248	110	0.14435	0.08071	1.78842	140.909	8.46793e-08	1
PpolyNOa14b05.t7	9	4	0.00524	0.00293	1.78482	5.11364	0.181491	0.818509
PpolyN1a10a02.t7	9	4	0.00524	0.00293	1.78482	5.11364	0.181491	0.818509
contig12885_1.exp	18	8	0.01048	0.00587	1.78482	10.2273	0.0890519	0.910948
contig12409_1.exp	9	4	0.00524	0.00293	1.78482	5.11364	0.181491	0.818509
contig12011_1.exp	9	4	0.00524	0.00293	1.78482	5.11364	0.181491	0.818509
contig11908_1.exp	9	4	0.00524	0.00293	1.78482	5.11364	0.181491	0.818509
contig11838_1.exp	9	4	0.00524	0.00293	1.78482	5.11364	0.181491	0.818509
contig11690_1.exp	9	4	0.00524	0.00293	1.78482	5.11364	0.181491	0.818509
contig11331_1.exp	9	4	0.00524	0.00293	1.78482	5.11364	0.181491	0.818509
contig11028_1.exp	9	4	0.00524	0.00293	1.78482	5.11364	0.181491	0.818509
contig10202_1.exp	9	4	0.00524	0.00293	1.78482	5.11364	0.181491	0.818509
contig06375_1.exp	9	4	0.00524	0.00293	1.78482	5.11364	0.181491	0.818509
contig05010_1.exp	18	8	0.01048	0.00587	1.78482	10.2273	0.0890519	0.910948
contig04396_1.exp	9	4	0.00524	0.00293	1.78482	5.11364	0.181491	0.818509
contig04271_1.exp	18	8	0.01048	0.00587	1.78482	10.2273	0.0890519	0.910948
contig03120_1.exp	9	4	0.00524	0.00293	1.78482	5.11364	0.181491	0.818509
contig02411_1.exp	9	4	0.00524	0.00293	1.78482	5.11364	0.181491	0.818509
contig02326_1.exp	18	8	0.01048	0.00587	1.78482	10.2273	0.0890519	0.910948
contig02240_1.exp	27	12	0.01572	0.0088	1.78482	15.3409	0.0470097	0.95299
contig02175_1.exp	9	4	0.00524	0.00293	1.78482	5.11364	0.181491	0.818509
contig02039_1.exp	9	4	0.00524	0.00293	1.78482	5.11364	0.181491	0.818509
contig01873_1.exp	18	8	0.01048	0.00587	1.78482	10.2273	0.0890519	0.910948
contig01445_1.exp	9	4	0.00524	0.00293	1.78482	5.11364	0.181491	0.818509
contig01354_1.exp	18	8	0.01048	0.00587	1.78482	10.2273	0.0890519	0.910948
contig00904_1.exp	9	4	0.00524	0.00293	1.78482	5.11364	0.181491	0.818509
contig00868_1.exp	9	4	0.00524	0.00293	1.78482	5.11364	0.181491	0.818509
contig00565_1.exp	9	4	0.00524	0.00293	1.78482	5.11364	0.181491	0.818509
contig00010_1.exp	9	4	0.00524	0.00293	1.78482	5.11364	0.181491	0.818509
contig12394_1.exp	139	62	0.0809	0.04549	1.77842	78.9773	5.3667e-05	0.999946
contig00237_1.exp	94	42	0.05471	0.03082	1.77538	53.4091	0.000766925	0.999233
PpolyNOa13.rm13a07.s1	114	51	0.06635	0.03742	1.77315	64.7727	0.000243432	0.999757
contig00122_1.exp	38	17	0.02212	0.01247	1.77315	21.5909	0.0235828	0.976417
contig10420_1.exp	29	13	0.01688	0.00954	1.76956	16.4773	0.0429849	0.957015
contig00092_1.exp	29	13	0.01688	0.00954	1.76956	16.4773	0.0429849	0.957015
contig11675_1.exp	98	44	0.05704	0.03228	1.76679	55.6818	0.000657317	0.999343
contig12780_1.exp	109	49	0.06344	0.03595	1.76458	61.9318	0.000356139	0.999644
PpolyN1d92c10.t7	20	9	0.01164	0.0066	1.76278	11.3636	0.0808111	0.919189
PpolyN0a11a03.t7	20	9	0.01164	0.0066	1.76278	11.3636	0.0808111	0.919189
contig12629_1.exp	140	63	0.08149	0.04623	1.76278	79.5455	6.2371e-05	0.999938
contig12261_1.exp	91	41	0.05297	0.03008	1.76063	51.7045	0.00104304	0.998957
contig00593_1.exp	31	14	0.01804	0.01027	1.75649	17.6136	0.0393147	0.960685
contig11260_1.exp	42	19	0.02445	0.01394	1.75351	23.8636	0.0198858	0.980114
contig10055_1.exp	53	24	0.03085	0.01761	1.75177	30.1136	0.0102877	0.989712
contig12868_1.exp	117	53	0.0681	0.03889	1.75114	66.4773	0.000261906	0.999738
contig11820_1.exp	644	292	0.37483	0.21425	1.7495	365.909	1.5091e-16	1
PpolyNOa14a11.t7	11	5	0.0064	0.00367	1.74516	6.25	0.161588	0.838412
PpolyN1d20f07.t7	11	5	0.0064	0.00367	1.74516	6.25	0.161588	0.838412
PpolyN0a03e04.t7	11	5	0.0064	0.00367	1.74516	6.25	0.161588	0.838412
contig12506_1.exp	11	5	0.0064	0.00367	1.74516	6.25	0.161588	0.838412
contig11721_1.exp	11	5	0.0064	0.00367	1.74516	6.25	0.161588	0.838412
contig11476_1.exp	22	10	0.0128	0.00734	1.74516	12.5	0.0733988	0.926601
contig11212_1.exp	11	5	0.0064	0.00367	1.74516	6.25	0.161588	0.838412
contig11074_1.exp	11	5	0.0064	0.00367	1.74516	6.25	0.161588	0.838412
contig11033_1.exp	11	5	0.0064	0.00367	1.74516	6.25	0.161588	0.838412
contig10340_1.exp	22	10	0.0128	0.00734	1.74516	12.5	0.0733988	0.926601
contig10302_1.exp	88	40	0.05122	0.02935	1.74516	50	0.00141709	0.998583
contig05070_1.exp	11	5	0.0064	0.00367	1.74516	6.25	0.161588	0.838412
contig05059_1.exp	11	5	0.0064	0.00367	1.74516	6.25	0.161588	0.838412
contig04251_1.exp	11	5	0.0064	0.00367	1.74516	6.25	0.161588	0.838412
contig02903_1.exp	11	5	0.0064	0.00367	1.74516	6.25	0.161588	0.838412
contig02843_1.exp	11	5	0.0064	0.00367	1.74516	6.25	0.161588	0.838412
contig01688_1.exp	11	5	0.0064	0.00367	1.74516	6.25	0.161588	0.838412
contig01482_1.exp	11	5	0.0064	0.00367	1.74516	6.25	0.161588	0.838412
[truncated: 11,170 more rows]
