# Supplementary material for: Transcriptomic changes arising during light-induced sporulation in Physarum polycephalum
Source: BMC Genomics. 2010 Feb 17;11:115. doi: 10.1186/1471-2164-11-115 (PMC2837032; doi:10.1186/1471-2164-11-115)
Supplement: Additional file 4 — Similarity Results. Results of the similarity analyses against protein databases from sequences with hit counts data (Excel spreadsheet). [file 1471-2164-11-115-S4.xls]

## Sheet: Sheet1
#contig	swissprot (evalue<E-2)	range(query)	frame(query)	length(target sequence)	range(subject)	hit description	bitscore	E-value	identities	trembl (evalue<E-2)	range(query)	frame(query)	length(target sequence)	range(subject)	hit description	bitscore	E-value	identities	dictybase (evalue<E-2)	range(query)	frame(query)	length(target sequence)	range(subject)	hit description	bitscore	E-value	identities	refseq_vertebrate_mammalian(evalue<E-2)	range(query)	frame(query)	length(target sequence)	range(subject)	hit description	bitscore	E-value	identities	refseq_vertebrate_other (evalue<E-2)	range(query)	frame(query)	length(target sequence)	range(subject)	hit description	bitscore	E-value	identities	refseq_invertebrate (evalue<E-2)	range(query)	frame(query)	length(target sequence)
contig12399_1.exp
contig12495_1.exp
contig00052_1.exp
contig10338_1.exp	gnl|P36618|CDC16_SCHPO	49..201	1	299	218..268	Cell division control protein 16 OS=Schizosaccharomyces pombe GN=cdc16 PE=1 SV=1	69.8	6e-12	0.45098	gnl|Q55EP9|Q55EP9_DICDI	49..201	1	366	239..289	RabGAP/TBC domain-containing protein OS=Dictyostelium discoideum GN=bub2 PE=4 SV=1	77.1	4e-13	0.54902	DDB0232237	49..201	1	366	239..289	|Protein| gene: bub2 on chromosome: 1 position 2123318 to 2124574	77.1	3e-15	0.54902
contig10470_1.exp	gnl|P20072|ANXA7_BOVIN	107..553	2	463	309..457	Annexin A7 OS=Bos taurus GN=ANXA7 PE=1 SV=2	145	1e-38	0.409396	gnl|B0W334|B0W334_CULQU	116..562	2	324	173..321	Putative uncharacterized protein OS=Culex quinquefasciatus GN=CpipJ_CPIJ001340 PE=3 SV=1	153	4e-41	0.436242	DDB0232009	107..268	2	462	309..362	|Protein| gene: nxnA on chromosome: 1 position 2864584 to 2866468	59.3	1e-23	0.444444	gi|126272739|ref|XP_001362690.1|	107..553	2	490	336..484	PREDICTED: hypothetical protein isoform 1 [Monodelphis domestica]	150	9e-40	0.402685	gi|50749404|ref|XP_421623.1|	107..553	2	459	305..453	PREDICTED: hypothetical protein [Gallus gallus]	152	6e-41	0.409396	gi|170030483|ref|XP_001843118.1|	116..562	2	324
contig00397_1.exp	gnl|Q5BMR2|PLD_PHYIN	237..368	3	1807	1258..1301	Phospholipase D OS=Phytophthora infestans GN=PLD PE=3 SV=1	44.6	1e-09	0.409091	gnl|Q0JNB0|Q0JNB0_ORYSJ	237..362	3	690	495..536	Os01g0310100 protein (Fragment) OS=Oryza sativa subsp. japonica GN=Os01g0310100 PE=4 SV=1	48.3	9e-12	0.428571	DDB0231508	237..371	3	1640	1469..1513	|Protein| gene: pldC on chromosome: 3 position 49404 to 54446	46.4	3e-08	0.422222	gi|31377516|ref|NP_150641.2|	237..344	3	933	760..795	phospholipase D2 [Rattus norvegicus]	43.7	0.0002	0.444444	gi|189519213|ref|XP_694649.3|	237..344	3	927	753..788	PREDICTED: phospholipase D2 [Danio rerio]	41.4	2e-08	0.472222	gi|156391951|ref|XP_001635813.1|	237..362	3	717
contig01934_1.exp
PpolyN0a05b03.t7										gnl|Q54P96|Q54P96_DICDI	549..722	3	288	208..265	Putative uncharacterized protein OS=Dictyostelium discoideum GN=DDB_0186145 PE=4 SV=1	50.1	2e-12	0.37931	DDB0186145	549..722	3	288	208..265	|Protein| gene: DDB_G0284691 on chromosome: 4 position 2357079 to 2358174	50.1	1e-14	0.37931
contig00525_1.exp	gnl|Q7EYV7|PARP1_ORYSJ	17..226	2	977	816..885	Poly [ADP-ribose] polymerase 1 OS=Oryza sativa subsp. japonica GN=PARP1 PE=2 SV=1	116	8e-44	0.657143	gnl|Q8I7C6|Q8I7C6_DICDI	5..481	2	700	540..698	(ADP-ribosyl)transferase (Poly(ADP-ribosyl)transferase) OS=Dictyostelium discoideum GN=adprt2 PE=2 SV=1	283	2e-74	0.72327	DDB0185172	5..481	2	700	540..698	|Protein| gene: adprt2 on chromosome: 6 position 2124835 to 2127096	283	7e-77	0.72327	gi|126306928|ref|XP_001368346.1|	5..226	2	1011	844..917	PREDICTED: similar to poly(ADP-ribose) synthetase [Monodelphis domestica]	116	4e-43	0.621622	gi|45383984|ref|NP_990594.1|	5..226	2	1011	844..917	poly (ADP-ribose) polymerase family, member 1 [Gallus gallus]	112	1e-42	0.594595	gi|195998397|ref|XP_002109067.1|	2..226	2	968
contig11321_1.exp	gnl|P38750|YHA8_YEAST	126..560	3	627	123..267	Uncharacterized transporter YHL008C OS=Saccharomyces cerevisiae GN=YHL008C PE=1 SV=1	110	3e-23	0.310345	gnl|Q1JSG0|Q1JSG0_TOXGO	126..545	3	412	123..262	Formate/nitrite transporter, putative OS=Toxoplasma gondii RH GN=TgIb.1920 PE=4 SV=1	127	5e-28	0.378571
contig03338_1.exp
contig02945_1.exp
contig02169_1.exp
contig00994_1.exp
PpolyNOa14b03.t7
contig00901_1.exp	gnl|P16064|ICI1_PHAAN	114..245	3	92	49..92	Subtilisin inhibitor 1 OS=Phaseolus angularis PE=1 SV=1	44.6	1e-09	0.409091	gnl|Q6DKU8|Q6DKU8_CUCMA	48..245	3	67	2..67	Putative chymotrypsin protease inhibitor OS=Cucurbita maxima PE=4 SV=1	67.5	7e-10	0.424242																												gi|72177970|ref|XP_784958.1|	135..245	3	67
PpolyN1a03a12.m13r	gnl|Q07346|DCE_PETHY	71..238	2	500	382..437	Glutamate decarboxylase OS=Petunia hybrida GN=GAD PE=1 SV=1	62	4e-10	0.392857	gnl|A5AB29|A5AB29_ASPNG	32..265	2	515	390..467	Catalytic activity: L-glutamate = 4-aminobutanoate + CO2. OS=Aspergillus niger GN=An08g08840 PE=3 SV=1	91.8	8e-17	0.474359	DDB0231439	83..253	2	463	386..442	|Protein| gene: gadB on chromosome: 5 position 1865900 to 1867387	49.6	2e-06	0.350877																			gi|196019446|ref|XP_002118981.1|	71..253	2	273
contig00391_1.exp																			DDB0202806	170..262	2	425	333..363	|Protein| gene: DDB_G0271250 on chromosome: 2 position 201416 to 202998	36.3	0.0002	0.483871
PpolyN1a02c07.t7	gnl|P34121|COAC_DICDI	225..449	3	146	61..135	Coactosin OS=Dictyostelium discoideum GN=coaA PE=1 SV=1	69.8	3e-11	0.413333	gnl|A7RMX1|A7RMX1_NEMVE	162..362	3	304	223..289	Predicted protein OS=Nematostella vectensis GN=v1g199483 PE=4 SV=1	57	4e-13	0.343284	DDB0232276	171..449	3	522	227..319	|Protein| gene: DDB_G0277615 on chromosome: 2 position 8170923 to 8172580	55.6	5e-15	0.247312	gi|114051526|ref|NP_001040058.1|	189..446	3	142	47..132	coactosin-like 1 [Bos taurus]	60.2	3e-08	0.290698	gi|148237679|ref|NP_001080794.1|	189..446	3	142	47..132	coactosin-like 1 [Xenopus laevis]	63.4	7e-10	0.348837	gi|156401408|ref|XP_001639283.1|	162..362	3	304
contig00477_1.exp																			DDB0188044	96..185	2	309	226..255	|Protein| gene: DDB_G0288669 on chromosome: 5 position 1797088 to 1798101	30.4	0.0001	0.366667																			gi|156553117|ref|XP_001599819.1|	197..307	2	385
contig12151_1.exp
contig11574_1.exp	gnl|P39749|FEN1_MOUSE	24..323	3	378	243..342	Flap endonuclease 1 OS=Mus musculus GN=Fen1 PE=1 SV=1	115	5e-25	0.46	gnl|Q54NU0|Q54NU0_DICDI	177..320	3	384	298..345	XPG OS=Dictyostelium discoideum GN=repG PE=4 SV=1	77.6	1e-29	0.645833	DDB0231109	177..320	3	384	298..345	|Protein| gene: repG on chromosome: 4 position 2762877 to 2764154	77.6	6e-32	0.645833	gi|16758170|ref|NP_445882.1|	24..323	3	380	245..344	flap structure-specific endonuclease [Rattus norvegicus]	117	2e-25	0.47	gi|118405170|ref|NP_001072959.1|	24..323	3	381	245..344	flap structure-specific endonuclease 1 [Gallus gallus]	115	2e-25	0.44	gi|193659550|ref|XP_001944971.1|	24..323	3	380
contig10414_1.exp	gnl|Q5UNX2|YL715_MIMIV	111..248	-1	275	10..55	Putative ankyrin repeat protein L715 OS=Acanthamoeba polyphaga mimivirus GN=MIMI_L715 PE=4 SV=1	40.5	0.006	0.326087	gnl|A3NF92|A3NF92_BURP6	149..202	-2	99	28..45	Putative uncharacterized protein OS=Burkholderia pseudomallei (strain 668) GN=BURPS668_A0007 PE=4 SV=1	28.1	0.007	0.555556	DDB0191586	144..248	-1	919	649..683	|Protein| gene: DDB_G0291608 on chromosome: 6 position 235528 to 238287	40	0.0005	0.371429
contig09195_1.exp																																														gi|195392315|ref|XP_002054804.1|	86..232	-1	934
contig00605_1.exp
contig10479_1.exp
contig03548_1.exp	gnl|O49286|FBL5_ARATH	44..211	2	360	198..253	F-box/LRR-repeat protein 5 OS=Arabidopsis thaliana GN=FBL5 PE=2 SV=1	62	1e-09	0.428571	gnl|Q86IU5|Q86IU5_DICDI	20..214	2	2159	2071..2135	Similar to Dictyostelium discoideum (Slime mold). Non-receptor tyrosine kinase spore lysis A (Tyrosine-protein kinase 1) OS=Dictyostelium discoideum PE=4 SV=1	71.2	2e-11	0.369231	DDB0217795	20..214	2	2159	2071..2135	|Protein| gene: DDB_G0276529 on chromosome: 2 position 6767314 to 6773989	71.2	2e-13	0.369231	gi|126273188|ref|XP_001369293.1|	44..211	2	296	191..246	PREDICTED: similar to F-box and leucine-rich repeat protein 15 [Monodelphis domestica]	61.6	2e-09	0.428571	gi|118102958|ref|XP_001235091.1|	41..214	2	441	123..180	PREDICTED: similar to F-box and leucine-rich repeat protein 20 [Gallus gallus]	61.6	5e-10	0.413793	gi|156361025|ref|XP_001625322.1|	41..211	2	607
contig01665_1.exp
contig00369_1.exp	gnl|Q80U58|PUM2_MOUSE	18..224	3	1066	913..981	Pumilio homolog 2 OS=Mus musculus GN=Pum2 PE=1 SV=2	115	1e-47	0.652174	gnl|Q0JHT2|Q0JHT2_ORYSJ	27..230	3	1060	914..981	Os01g0844800 protein OS=Oryza sativa subsp. japonica GN=Os01g0844800 PE=4 SV=1	119	3e-51	0.676471	DDB0233053	15..230	3	785	643..714	|Protein| gene: pufA on chromosome: 3 position 2548824 to 2551181	128	5e-50	0.763889	gi|73979799|ref|XP_857938.1|	18..224	3	1067	914..982	PREDICTED: similar to pumilio homolog 2 isoform 3 [Canis familiaris]	115	1e-47	0.652174	gi|86129498|ref|NP_001034381.1|	18..224	3	1061	908..976	pumilio homolog 2 [Gallus gallus]	115	3e-48	0.652174	gi|196010159|ref|XP_002114944.1|	18..434	3	488
contig11441_1.exp
contig10457_1.exp	gnl|Q8WN03|KCIP2_MUSPF	49..141	1	270	178..208	Kv channel-interacting protein 2 OS=Mustela putorius furo GN=Kcnip2 PE=2 SV=1	30.4	0.004	0.387097	gnl|O77401|O77401_PHYPO	331..438	1	187	150..185	RedB protein (Fragment) OS=Physarum polycephalum GN=redB PE=2 SV=1	31.3	0.0006	0.361111										gi|114632507|ref|XP_001170424.1|	49..141	1	168	76..106	PREDICTED: similar to KCHIP2.6 isoform 2 [Pan troglodytes]	30.4	0.003	0.387097	gi|156717502|ref|NP_001096291.1|	67..270	1	203	94..161	hypothetical protein LOC100124863 [Xenopus tropicalis]	43.7	0.0006	0.323529
contig10357_1.exp
contig00264_1.exp	gnl|P13466|GELA_DICDI	24..107	3	857	405..432	Gelation factor OS=Dictyostelium discoideum GN=abpC PE=1 SV=1	38.6	0.0009	0.535714										DDB0201554	24..107	3	857	405..432	|Protein| gene: abpC on chromosome: 1 position 4554019 to 4556699	38.6	5e-05	0.535714										gi|189535912|ref|XP_691479.3|	24..113	3	2020	1278..1307	PREDICTED: similar to filamin B, beta (actin binding protein 278) [Danio rerio]	41.8	0.002	0.5
PpolyNOa03n03.m13r
Ppolya15e01.t7
contig02333_1.exp	gnl|Q8RWN7|POL_ARATH	20..163	2	856	741..788	Protein phosphatase 2C POL OS=Arabidopsis thaliana GN=POL PE=1 SV=1	49.6	4e-05	0.416667	gnl|Q6FNW0|Q6FNW0_CANGA	20..265	2	557	390..471	Similar to tr|Q12511 Saccharomyces cerevisiae YOR090c PTC5 OS=Candida glabrata GN=CAGL0J08657g PE=4 SV=1	59.3	7e-07	0.304878	DDB0185064	23..202	2	975	899..958	|Protein| gene: spnA on chromosome: 2 position 6270618 to 6273938	39.1	0.004	0.266667	gi|109101651|ref|XP_001094705.1|	20..202	2	590	502..562	PREDICTED: similar to integrin-linked kinase-associated protein phosphatase 2C isoform 1 [Macaca mulatta]	45.5	0.0009	0.295082	gi|162139004|ref|NP_001104628.1|	20..145	2	519	382..423	hypothetical protein LOC558728 [Danio rerio]	42.8	0.001	0.404762	gi|195133294|ref|XP_002011074.1|	20..151	2	481
contig01650_1.exp	gnl|O24496|GLO2C_ARATH	56..355	2	258	138..237	Hydroxyacylglutathione hydrolase cytoplasmic OS=Arabidopsis thaliana GN=GLX2-2 PE=1 SV=2	133	2e-32	0.56	gnl|A8XZ72|A8XZ72_CAEBR	56..349	2	259	140..237	Putative uncharacterized protein OS=Caenorhabditis briggsae GN=CBG21025 PE=4 SV=1	132	2e-34	0.571429	DDB0230988	56..217	2	268	140..193	|Protein| gene: gloB1 on chromosome: 4 position 3631211 to 3632094	86.8	6e-25	0.666667	gi|126335462|ref|XP_001362982.1|	56..337	2	309	186..279	PREDICTED: similar to Hagh protein [Monodelphis domestica]	123	1e-30	0.521277	gi|148234718|ref|NP_001089873.1|	56..337	2	260	137..230	hypothetical protein LOC734940 [Xenopus laevis]	127	2e-32	0.56383	gi|157753088|ref|XP_001680256.1|	56..349	2	259
contig01322_1.exp	gnl|Q94B74|NUDT2_ARATH	25..321	1	278	126..224	Nudix hydrolase 2 OS=Arabidopsis thaliana GN=NUDT2 PE=1 SV=1	107	8e-23	0.454545	gnl|Q54U83|Q54U83_DICDI	64..432	1	376	235..357	Putative uncharacterized protein OS=Dictyostelium discoideum GN=DDB_0204089 PE=4 SV=1	136	3e-30	0.455285	DDB0204089	64..432	1	376	235..357	|Protein| gene: DDB_G0281219 on chromosome: 3 position 4234799 to 4235929	136	1e-32	0.455285	gi|157785579|ref|NP_001099120.1|	73..204	1	257	112..155	nudix (nucleoside diphosphate linked moiety X)-type motif 6 [Bos taurus]	60.2	2e-18	0.522727	gi|148222912|ref|NP_001080538.1|	73..204	1	297	152..195	nudix-type motif 6 [Xenopus laevis]	57.4	2e-16	0.522727	gi|91088925|ref|XP_973309.1|	73..321	1	267
contig08310_1.exp	gnl|Q10MW3|PDC2_ORYSJ	84..257	3	605	43..100	Pyruvate decarboxylase isozyme 2 OS=Oryza sativa subsp. japonica GN=PDC2 PE=2 SV=1	84.9	3e-16	0.568966	gnl|Q0CB10|Q0CB10_ASPTN	81..257	3	653	70..128	Predicted protein OS=Aspergillus terreus (strain NIH 2624) GN=ATEG_09124 PE=3 SV=1	102	2e-20	0.677966																												gi|156538983|ref|XP_001600823.1|	90..257	3	504
contig12658_1.exp
contig00558_1.exp	gnl|P18281|ACTO_ACACA	291..383	3	88	58..88	Actobindin OS=Acanthamoeba castellanii PE=1 SV=2	45.9	2e-14	0.580645	gnl|Q55DU3|Q55DU3_DICDI	135..281	3	92	10..58	Actobindin OS=Dictyostelium discoideum GN=abnA PE=4 SV=1	53.2	1e-07	0.469388	DDB0231649	135..281	3	92	10..58	|Protein| gene: abnA on chromosome: 1 position 2941556 to 2941915	53.2	8e-10	0.469388																			gi|193204988|ref|NP_495936.2|	126..206	3	866
contig12910_1.exp
contig11873_1.exp	gnl|O10296|IAP1_NPVOP	189..332	3	275	227..274	Apoptosis inhibitor 1 OS=Orgyia pseudotsugata multicapsid polyhedrosis virus GN=IAP1 PE=4 SV=1	58.3	7e-08	0.375	gnl|A8BH14|A8BH14_GIALA	186..299	3	896	843..880	Protein 21.1 OS=Giardia lamblia ATCC 50803 GN=GL50803_11389 PE=4 SV=1	67	2e-09	0.552632	DDB0233505	153..263	3	777	720..756	|Protein| gene: DDB_G0280765 on chromosome: 3 position 3715566 to 3718006	48.3	1e-07	0.378378	gi|166091523|ref|NP_001107220.1|	189..263	3	424	371..395	ring finger protein 26 [Rattus norvegicus]	45.5	6e-07	0.48	gi|118344212|ref|NP_001071929.1|	150..263	3	721	661..698	zinc finger protein [Ciona intestinalis]	46.9	4e-07	0.368421	gi|91093713|ref|XP_967373.1|	162..317	3	341
contig11866_1.exp										gnl|B0ETV2|B0ETV2_ENTDI	345..458	3	1081	1026..1063	Villin, putative OS=Entamoeba dispar SAW760 GN=EDI_201440 PE=4 SV=1	56.2	4e-06	0.526316
contig11327_1.exp	gnl|P00046|CYC_SCHPO	6..332	3	109	1..109	Cytochrome c OS=Schizosaccharomyces pombe GN=cyc1 PE=1 SV=3	177	1e-43	0.614679	gnl|Q86EU4|Q86EU4_SCHJA	6..314	3	108	1..103	SJCHGC06082 protein OS=Schistosoma japonicum PE=3 SV=1	179	3e-43	0.640777	DDB0216257	15..188	3	113	6..63	|Protein| gene: cytC on chromosome: 2 position 5711136 to 5711896	106	1e-44	0.706897	gi|194675785|ref|XP_001788968.1|	21..332	3	105	2..105	PREDICTED: similar to cytochrome c-like protein [Bos taurus]	172	4e-42	0.615385	gi|56118488|ref|NP_001008176.1|	21..332	3	105	2..105	cyct protein [Xenopus tropicalis]	165	1e-40	0.596154	gi|193706859|ref|XP_001948679.1|	21..314	3	104
contig03796_1.exp
contig02380_1.exp
contig00120_1.exp	gnl|Q54QQ1|PHG2_DICDI	1..249	1	1387	933..1015	Serine/threonine-protein kinase phg2 OS=Dictyostelium discoideum GN=phg2 PE=1 SV=1	124	2e-41	0.542169	gnl|Q86AT8|Q86AT8_DICDI	1..279	1	638	475..567	Similar to Dictyostelium discoideum (Slime mold). Ankyrin repeat containing protein (Ankyrin repeat-containing protein) (Stress-activated MEK-like kinase) OS=Dictyostelium discoideum GN=spkA-2 PE=2 SV=1	138	3e-43	0.537634	DDB0235343	1..279	1	638	475..567	|Protein| gene: spkA-2 on chromosome: 2 position 3046597 to 3048840	138	1e-45	0.537634	gi|73996199|ref|XP_848815.1|	312..413	1	893	364..397	PREDICTED: similar to Mitogen-activated protein kinase kinase kinase 12 (Mixed lineage kinase) (Leucine-zipper protein kinase) (ZPK) (Dual leucine zipper bearing kinase) (DLK) (MAPK-upstream kinase) (MUK) isoform 2 [Canis familiaris]	44.1	1e-12	0.470588	gi|155369313|ref|NP_001094411.1|	312..413	1	807	355..388	mitogen activated protein kinase kinase kinase 12 type A [Xenopus laevis]	43.2	5e-13	0.470588	gi|196005447|ref|XP_002112590.1|	103..210	3	261
contig00068_1.exp	gnl|P34121|COAC_DICDI	189..413	3	146	61..135	Coactosin OS=Dictyostelium discoideum GN=coaA PE=1 SV=1	69.8	6e-13	0.413333	gnl|B2ANM7|B2ANM7_PODAN	237..410	3	145	78..135	Predicted CDS Pa_6_10970 OS=Podospora anserina PE=4 SV=1	63.4	1e-15	0.37931	DDB0215369	189..413	3	146	61..135	|Protein| gene: coaA on chromosome: 6 position 3517422 to 3517964	69.8	4e-14	0.413333	gi|171906575|ref|NP_001116428.1|	237..413	3	439	78..136	drebrin-like isoform c [Homo sapiens]	41.8	3e-10	0.288136	gi|148237679|ref|NP_001080794.1|	153..410	3	142	47..132	coactosin-like 1 [Xenopus laevis]	63.4	3e-11	0.348837	gi|156371198|ref|XP_001628652.1|	36..428	3	143
PpolyN0a10d08.t7	gnl|A2AR50|RGPS1_MOUSE	452..775	2	585	81..188	Ras-specific guanine nucleotide-releasing factor RalGPS1 OS=Mus musculus GN=Ralgps1 PE=2 SV=2	90.9	8e-21	0.351852	gnl|Q8SSQ3|Q8SSQ3_DICDI	506..934	2	929	726..868	Nucleotide exchange factor RasGEF M (Ras guanine nucleotide exchange factor) (Similar to Dictyostelium discoideum (Slime mold). Nucleotide exchange factor RasGEF M) OS=Dictyostelium discoideum GN=gefM PE=4 SV=1	111	5e-28	0.328671	DDB0191326	506..934	2	929	726..868	|Protein| gene: gefM on chromosome: 2 position 4011339 to 4014453	111	2e-30	0.328671	gi|126294169|ref|XP_001366195.1|	452..775	2	587	81..188	PREDICTED: similar to Ral GEF with PH domain and SH3 binding motif 1 isoform 1 [Monodelphis domestica]	91.3	6e-21	0.351852	gi|118099509|ref|XP_415375.2|	473..775	2	602	88..188	PREDICTED: similar to KIAA0351 [Gallus gallus]	87.7	7e-21	0.356436	gi|115946675|ref|XP_001194976.1|	497..868	2	676
contig04859_1.exp	gnl|Q5HZ97|SPT4H_XENLA	66..383	3	117	6..111	Transcription elongation factor SPT4 OS=Xenopus laevis GN=supt4h1 PE=3 SV=1	162	3e-39	0.537736	gnl|Q15ER1|Q15ER1_SCHMA	54..374	3	117	3..109	Transcription elongation factor SPT4-like protein OS=Schistosoma mansoni PE=4 SV=1	165	5e-39	0.523364	DDB0238499	60..158	3	91	10..42	|Protein| gene: spt4 on chromosome: 4 position 3068070 to 3068424	51.9	1e-16	0.454545	gi|109114496|ref|XP_001106749.1|	66..383	3	117	6..111	PREDICTED: similar to Transcription elongation factor SPT4 1 (DRB sensitivity-inducing factor small subunit 1) (DSIF small subunit 1) [Macaca mulatta]	161	7e-39	0.528302	gi|118344000|ref|NP_001071824.1|	66..383	3	122	9..114	SPT4 protein [Ciona intestinalis]	163	5e-40	0.54717	gi|193613262|ref|XP_001952282.1|	66..383	3	116
contig03451_1.exp
contig01791_1.exp
contig01464_1.exp	gnl|P58003|SESN1_XENLA	47..565	2	481	308..480	Sestrin-1 OS=Xenopus laevis GN=sesn1 PE=2 SV=1	177	2e-43	0.393064	gnl|Q54WU6|Q54WU6_DICDI	17..571	2	601	416..600	Sestrin-like protein OS=Dictyostelium discoideum GN=DDB_0232929 PE=4 SV=1	286	3e-75	0.605405	DDB0232929	17..571	2	601	416..600	|Protein| gene: DDB_G0279427 on chromosome: 3 position 2032053 to 2034159	286	1e-77	0.605405	gi|157820491|ref|NP_001099866.1|	53..565	2	462	291..461	sestrin 1 [Rattus norvegicus]	175	6e-43	0.391813	gi|194018650|ref|NP_001123411.1|	47..565	2	482	309..481	sestrin 1 [Xenopus (Silurana) tropicalis]	177	5e-44	0.393064	gi|110755778|ref|XP_394521.3|	137..565	2	454
contig01189_1.exp	gnl|O16299|FIGL1_CAEEL	2..379	2	594	461..586	Fidgetin-like protein 1 OS=Caenorhabditis elegans GN=figl-1 PE=1 SV=1	150	1e-35	0.47619	gnl|Q54KQ7|Q54KQ7_DICDI	2..376	2	655	529..653	AAA ATPase domain-containing protein OS=Dictyostelium discoideum GN=DDB_0231319 PE=3 SV=1	155	4e-36	0.536	DDB0231319	2..376	2	655	529..653	|Protein| gene: DDB_G0287165 on chromosome: 4 position 5420537 to 5422504	155	2e-38	0.536	gi|149410206|ref|XP_001506217.1|	2..235	2	731	603..680	PREDICTED: similar to Fidgetin-like 1 [Ornithorhynchus anatinus]	100	2e-28	0.512821	gi|148235265|ref|NP_001086763.1|	2..235	2	655	527..604	fidgetin-like 1 [Xenopus laevis]	101	4e-29	0.512821	gi|17560432|ref|NP_504197.1|	2..379	2	594
contig01127_1.exp	gnl|Q9Y3D8|KAD6_HUMAN	14..370	2	172	23..141	Adenylate kinase isoenzyme 6 OS=Homo sapiens GN=AK6 PE=1 SV=1	190	7e-48	0.588235	gnl|Q6L3H6|Q6L3H6_SOLDE	2..370	2	177	26..148	Adenylate kinase isoenzyme 6 , putative OS=Solanum demissum GN=SDM1_4t00017 PE=4 SV=1	193	1e-47	0.601626	DDB0230995	5..370	2	175	24..145	|Protein| gene: DDB_G0278493 on chromosome: 3 position 967226 to 967869	188	3e-48	0.598361	gi|109077513|ref|XP_001093953.1|	14..370	2	172	23..141	PREDICTED: TAF9 RNA polymerase II, TATA box binding protein (TBP)-associated factor, 32kDa isoform 3 [Macaca mulatta]	190	8e-48	0.588235	gi|147899639|ref|NP_001089528.1|	14..370	2	171	23..141	hypothetical protein LOC734583 [Xenopus laevis]	187	2e-47	0.579832	gi|115955852|ref|XP_001192415.1|	14..370	2	161
contig00348_1.exp
contig00331_1.exp	gnl|Q9VXG4|ANX11_DROME	221..373	2	322	238..288	Annexin-B11 OS=Drosophila melanogaster GN=Anxb11 PE=1 SV=1	48.7	3e-14	0.333333	gnl|B2D0I4|B2D0I4_ARTSF	56..244	2	474	336..398	Putative cuticle protein OS=Artemia sanfranciscana PE=2 SV=1	66.1	2e-18	0.412698	DDB0232009	56..157	2	462	325..358	|Protein| gene: nxnA on chromosome: 1 position 2864584 to 2866468	44.6	2e-13	0.529412	gi|149410099|ref|XP_001507941.1|	80..373	2	324	35..132	PREDICTED: similar to Annexin A8 (Annexin VIII) (Vascular anticoagulant-beta) (VAC-beta) [Ornithorhynchus anatinus]	72.5	5e-14	0.316327	gi|148222693|ref|NP_001086218.1|	56..238	2	338	199..259	MGC84172 protein [Xenopus laevis]	52.8	2e-14	0.377049	gi|91090916|ref|XP_974030.1|	80..403	2	331
PpolyN0a02d08.t7
contig12735_1.exp
contig12292_1.exp
contig10288_1.exp
contig09246_1.exp
contig03976_1.exp
contig03893_1.exp	gnl|Q58060|Y644_METJA	88..210	1	208	87..127	Uncharacterized protein MJ0644 OS=Methanocaldococcus jannaschii GN=MJ0644 PE=4 SV=1	60.6	5e-09	0.585366	gnl|A8QBH7|A8QBH7_MALGO	37..228	1	177	20..83	Putative uncharacterized protein OS=Malassezia globosa (strain ATCC 96807 / CBS 7966) GN=MGL_3912 PE=4 SV=1	88.1	3e-16	0.59375
contig02376_1.exp	gnl|Q02817|MUC2_HUMAN	8..229	2	5179	1413..1486	Mucin-2 OS=Homo sapiens GN=MUC2 PE=1 SV=2	45.3	0.0002	0.337838	gnl|A4HV46|A4HV46_LEIIN	8..217	2	664	529..598	Surface antigen protein 2, putative OS=Leishmania infantum GN=LinJ12.0020 PE=4 SV=1	46.2	0.001	0.328571	DDB0189251	23..142	2	715	487..526	|Protein| gene: DDB_G0291131 on chromosome: 5 position 5027479 to 5029714	33	4e-05	0.375	gi|116284392|ref|NP_002448.2|	8..229	2	5179	1413..1486	mucin 2 precursor [Homo sapiens]	46.2	0.0001	0.337838	gi|189537795|ref|XP_685769.3|	8..217	2	2467	1114..1183	PREDICTED: similar to rCG47301 [Danio rerio]	38.9	0.005	0.285714	gi|157112566|ref|XP_001657568.1|	8..187	2	610
contig02272_1.exp	gnl|Q54QQ0|IMDH_DICDI	25..177	1	515	463..513	Inosine-5'-monophosphate dehydrogenase OS=Dictyostelium discoideum GN=impdh PE=2 SV=1	84	9e-16	0.666667	gnl|Q6C897|Q6C897_YARLI	28..174	1	526	474..522	Similar to CA1245|CaIMH3 Candida albicans IMP dehydrogenase OS=Yarrowia lipolytica GN=YALI0D21530g PE=4 SV=1	83.1	2e-14	0.673469	DDB0230098	25..177	1	515	463..513	|Protein| gene: guaB on chromosome: 4 position 1000722 to 1002269	84	5e-17	0.666667	gi|73985600|ref|XP_862874.1|	28..174	1	541	490..538	PREDICTED: similar to Inosine-5-monophosphate dehydrogenase 2 (IMP dehydrogenase 2) (IMPDH-II) (IMPD 2) isoform 8 [Canis familiaris]	81.3	7e-15	0.632653	gi|41393093|ref|NP_958872.1|	28..174	1	514	463..511	inosine monophosphate dehydrogenase 2 [Danio rerio]	78.5	1e-14	0.632653	gi|170585846|ref|XP_001897693.1|	25..165	1	721
contig00458_1.exp
contig02408_1.exp
contig00490_1.exp	gnl|Q55CZ6|U557_DICDI	426..617	3	719	649..712	UPF0557 protein OS=Dictyostelium discoideum GN=DDB_0266859 PE=3 SV=1	76.2	4e-25	0.421875	gnl|A7RN02|A7RN02_NEMVE	216..362	3	627	480..528	Predicted protein OS=Nematostella vectensis GN=v1g160748 PE=4 SV=1	55.6	2e-22	0.489796	DDB0266859	426..617	3	719	649..712	|Protein| gene: DDB_G0270664 on chromosome: 1 position 3699523 to 3701813	76.2	2e-26	0.421875	gi|194205603|ref|XP_001496274.2|	216..362	3	467	310..358	PREDICTED: similar to chromosome 10 open reading frame 119 [Equus caballus]	50.6	2e-14	0.408163	gi|56118855|ref|NP_001008083.1|	216..362	3	627	470..518	MGC79802 protein [Xenopus tropicalis]	51	3e-20	0.428571	gi|156401444|ref|XP_001639301.1|	216..362	3	627
contig00864_1.exp
PpolyNOa04a08.m13r
contig11517_1.exp	gnl|Q8IWY4|SCUB1_HUMAN	8..115	1	988	631..666	Signal peptide, CUB and EGF-like domain-containing protein 1 OS=Homo sapiens GN=SCUBE1 PE=1 SV=3	35.4	1e-05	0.333333	gnl|B0E8Y3|B0E8Y3_ENTDI	190..390	1	429	230..296	Putative uncharacterized protein OS=Entamoeba dispar SAW760 GN=EDI_004370 PE=4 SV=1	61.1	4e-14	0.402985	DDB0218730	304..411	1	519	373..408	|Protein| gene: DDB_G0285761 on chromosome: 4 position 3436262 to 3437972	37.7	1e-10	0.388889	gi|73993564|ref|XP_534544.2|	265..393	1	3766	2371..2413	PREDICTED: similar to protein tyrosine phosphatase, non-receptor type 18 [Canis familiaris]	36.8	2e-06	0.348837	gi|189531083|ref|XP_700224.3|	208..393	1	338	89..150	PREDICTED: similar to SP1070 CG9138-PA [Danio rerio]	65.2	7e-13	0.387097	gi|156406717|ref|XP_001641191.1|	196..402	1	320
contig10576_1.exp										gnl|Q1ZXB5|Q1ZXB5_DICDI	118..213	1	91	30..61	Putative mitochondrial protein OS=Dictyostelium discoideum GN=DDB_0233109 PE=4 SV=1	28.6	0.001	0.40625	DDB0233109	118..213	1	91	30..61	|Protein| gene: DDB_G0291318 on chromosome: 6 position 120345 to 120716	28.6	2e-05	0.40625
contig10415_1.exp	gnl|Q6C673|ISN1_YARLI	101..211	2	420	324..360	IMP-specific 5'-nucleotidase 1 OS=Yarrowia lipolytica GN=ISN1 PE=3 SV=1	56.5	6e-15	0.567568	gnl|B2ABH8|B2ABH8_PODAN	122..214	2	444	352..382	Predicted CDS Pa_1_20720 OS=Podospora anserina PE=4 SV=1	46	3e-11	0.516129
contig06410_1.exp
contig05392_1.exp	gnl|P05091|ALDH2_HUMAN	30..617	3	517	293..488	Aldehyde dehydrogenase, mitochondrial OS=Homo sapiens GN=ALDH2 PE=1 SV=2	287	1e-76	0.571429	gnl|B1WXN6|B1WXN6_CYAA5	51..617	3	490	278..466	Aldehyde dehydrogenase OS=Cyanothece (strain ATCC 51142) GN=cce_3229 PE=4 SV=1	298	5e-79	0.613757	DDB0231476	27..617	3	503	281..477	|Protein| gene: DDB_G0288521 on chromosome: 5 position 1636790 to 1638483	240	7e-64	0.482234	gi|25777732|ref|NP_000681.2|	30..617	3	517	293..488	mitochondrial aldehyde dehydrogenase 2 precursor [Homo sapiens]	287	1e-76	0.571429	gi|52345722|ref|NP_001004907.1|	30..617	3	521	297..492	aldehyde dehydrogenase 2 family (mitochondrial) [Xenopus (Silurana) tropicalis]	287	3e-77	0.55102	gi|115931665|ref|XP_001178264.1|	51..617	3	519
contig04213_1.exp										gnl|Q54E45|Q54E45_DICDI	268..474	1	657	583..651	Putative uncharacterized protein OS=Dictyostelium discoideum GN=DDB_0184078 PE=4 SV=1	112	2e-35	0.57971	DDB0184078	268..474	1	657	583..651	|Protein| gene: DDB_G0291810 on chromosome: 6 position 784328 to 786502	112	1e-37	0.57971
contig04207_1.exp	gnl|Q1ZXN4|C519C_DICDI	135..266	3	524	356..399	Probable cytochrome P450 519C1 OS=Dictyostelium discoideum GN=cyp519c1 PE=3 SV=1	51.9	3e-14	0.409091	gnl|Q7SZG0|Q7SZG0_FUGRU	18..263	3	448	257..338	Cytochrome P450 21A2 OS=Fugu rubripes GN=cyp21A2 PE=3 SV=1	83.5	8e-15	0.439024	DDB0233022	135..266	3	524	356..399	|Protein| gene: CYP519C1 on chromosome: 2 position 1828852 to 1830624	51.9	2e-15	0.409091	gi|149633525|ref|XP_001506106.1|	24..263	3	666	477..556	PREDICTED: hypothetical protein [Ornithorhynchus anatinus]	73.5	9e-13	0.3625	gi|189529653|ref|XP_001919231.1|	24..263	3	534	346..425	PREDICTED: similar to cytochrome P450 21-hydroxylase [Danio rerio]	79.4	4e-15	0.4	gi|115925192|ref|XP_001181596.1|	24..263	3	487
contig03471_1.exp
contig03041_1.exp	gnl|Q9UKL3|C8AP2_HUMAN	73..195	1	1982	103..143	CASP8-associated protein 2 OS=Homo sapiens GN=CASP8AP2 PE=1 SV=1	41.8	0.005	0.463415																			gi|73973910|ref|XP_539042.2|	73..198	1	1972	103..144	PREDICTED: similar to CASP8 associated protein 2 [Canis familiaris]	45.1	0.0006	0.47619	gi|118088810|ref|XP_419834.2|	76..195	1	2019	106..145	PREDICTED: similar to KIAA1315 protein [Gallus gallus]	42.3	0.001	0.45	gi|115965909|ref|XP_001187019.1|	70..192	1	1427
contig01938_1.exp	gnl|Q3THK7|GUAA_MOUSE	246..428	3	693	633..693	GMP synthase [glutamine-hydrolyzing] OS=Mus musculus GN=Gmps PE=1 SV=2	109	7e-37	0.688525	gnl|A9V5G5|A9V5G5_MONBE	246..428	3	666	606..666	Predicted protein OS=Monosiga brevicollis GN=33449 PE=4 SV=1	102	1e-37	0.622951	DDB0215334	231..359	3	718	652..694	|Protein| gene: guaA on chromosome: 3 position 4709076 to 4711232	69.8	1e-34	0.674419	gi|85861218|ref|NP_001028472.2|	246..428	3	693	633..693	guanine monphosphate synthetase [Mus musculus]	109	7e-37	0.688525	gi|57529561|ref|NP_001006556.1|	246..428	3	693	633..693	guanine monphosphate synthetase [Gallus gallus]	103	1e-35	0.655738	gi|156551429|ref|XP_001604269.1|	246..428	3	710
contig01657_1.exp	gnl|Q6P8I6|COX11_MOUSE	14..316	2	275	164..264	Cytochrome c oxidase assembly protein COX11, mitochondrial OS=Mus musculus GN=Cox11 PE=2 SV=1	154	5e-37	0.584158	gnl|A9UVB9|A9UVB9_MONBE	14..325	2	135	24..127	Predicted protein OS=Monosiga brevicollis GN=15576 PE=4 SV=1	165	4e-39	0.596154	DDB0252815	20..313	2	312	206..303	|Protein| gene: cox11 on chromosome: 5 position 2677137 to 2678075	151	2e-37	0.591837	gi|126307531|ref|XP_001369110.1|	14..316	2	237	126..226	PREDICTED: similar to COX11 homolog, cytochrome c oxidase assembly protein (yeast) [Monodelphis domestica]	156	2e-37	0.594059	gi|130484638|ref|NP_001076427.1|	14..316	2	259	148..248	hypothetical protein LOC100005158 [Danio rerio]	158	1e-38	0.594059	gi|156371680|ref|XP_001628890.1|	20..325	2	182
contig00750_1.exp
contig01300_1.exp
contig01623_1.exp										gnl|B0NRL6|B0NRL6_BACSE	50..217	2	227	61..116	Putative uncharacterized protein OS=Bacteroides stercoris ATCC 43183 GN=BACSTE_02127 PE=4 SV=1	46	0.007	0.357143
contig12046_1.exp	gnl|P10733|SEVE_DICDI	206..502	2	362	142..240	Severin OS=Dictyostelium discoideum GN=sevA PE=1 SV=1	124	4e-70	0.525253	gnl|Q94707|Q94707_PHYPO	50..856	2	371	95..363	Actin-binding protein fragmin P OS=Physarum polycephalum PE=2 SV=1	628	1e-178	0.996283	DDB0232954	206..502	2	362	142..240	|Protein| gene: sevA on chromosome: 5 position 2683596 to 2684940	124	2e-71	0.525253	gi|73968580|ref|XP_531652.2|	266..502	2	817	136..214	PREDICTED: similar to advillin [Canis familiaris]	82.2	2e-40	0.455696	gi|148236707|ref|NP_001086089.1|	236..706	2	714	126..282	MGC81993 protein [Xenopus laevis]	90.4	3e-42	0.273885	gi|196001129|ref|XP_002110432.1|	191..514	2	834
contig11300_1.exp										gnl|Q70U68|Q70U68_PHYPO	3..143	3	702	656..702	Poly(L-malate)-hydrolase OS=Physarum polycephalum GN=pma PE=2 SV=3	110	3e-23	1
contig11031_1.exp	gnl|Q54YL2|DAK_DICDI	111..407	3	245	127..225	Deoxyadenosine kinase OS=Dictyostelium discoideum GN=dak PE=1 SV=1	135	5e-31	0.525253	gnl|B3RJJ0|B3RJJ0_9METZ	126..371	3	237	147..228	Putative uncharacterized protein OS=Trichoplax adhaerens GN=TRIADDRAFT_63579 PE=4 SV=1	105	1e-38	0.512195	DDB0232027	111..407	3	245	127..225	|Protein| gene: dak on chromosome: 3 position 426271 to 427288	135	3e-32	0.525253	gi|157818157|ref|NP_001099636.1|	153..284	3	270	182..225	thymidine kinase 2, mitochondrial [Rattus norvegicus]	51.5	9e-06	0.431818	gi|118122394|ref|XP_001235899.1|	159..290	3	165	118..161	PREDICTED: hypothetical protein [Gallus gallus]	48.3	2e-06	0.431818	gi|195996877|ref|XP_002108307.1|	126..371	3	237
contig10982_1.exp
contig05329_1.exp
contig04959_1.exp
contig04852_1.exp
contig04740_1.exp
contig04704_1.exp	gnl|Q8FM44|DCD_COREF	187..453	1	193	60..148	Deoxycytidine triphosphate deaminase OS=Corynebacterium efficiens GN=dcd PE=3 SV=2	93.6	1e-22	0.460674	gnl|Q54BK9|Q54BK9_DICDI	160..516	1	174	56..174	dCTP deaminase OS=Dictyostelium discoideum GN=DDB_0230112 PE=4 SV=1	179	2e-48	0.588235	DDB0230112	160..516	1	174	56..174	|Protein| gene: DDB_G0293580 on chromosome: 6 position 3073231 to 3074015	179	1e-50	0.588235
contig04335_1.exp										gnl|Q9W4V3|Q9W4V3_DROME	2..289	2	195	9..104	CG14419-PA (RH61722p) OS=Drosophila melanogaster GN=CG14419 PE=1 SV=1	46.4	0.004	0.270833	DDB0205464	71..307	2	823	88..166	|Protein| gene: DDB_G0278453 on chromosome: 3 position 901380 to 904104	41.4	0.0006	0.303797	gi|119910141|ref|XP_876533.2|	35..325	2	1215	599..695	PREDICTED: similar to Protein FAM65A [Bos taurus]	43.2	0.004	0.278351	gi|189537797|ref|XP_001921233.1|	137..385	2	531	250..332	PREDICTED: similar to mucin [Danio rerio]	41.8	0.002	0.26506	gi|18543303|ref|NP_570034.1|	2..289	2	195
contig04136_1.exp
contig03515_1.exp	gnl|Q9BIW4|LIMD_DICDI	109..207	1	198	77..109	LIM domain-containing protein D OS=Dictyostelium discoideum GN=limD PE=2 SV=1	36.5	3e-07	0.454545										DDB0191401	109..207	1	198	77..109	|Protein| gene: limD1 on chromosome: 5 position 361279 to 361988	36.5	2e-08	0.454545
contig02378_1.exp
contig02316_1.exp	gnl|P54654|CAP_DICDI	138..305	3	464	409..464	Adenylyl cyclase-associated protein OS=Dictyostelium discoideum GN=cap PE=1 SV=1	58.8	6e-20	0.428571	gnl|A9T3S4|A9T3S4_PHYPA	162..308	3	512	463..511	Adenylyl cyclase-associated protein OS=Physcomitrella patens subsp. patens GN=PHYPADRAFT_167898 PE=3 SV=1	57.4	2e-17	0.428571	DDB0191139	138..305	3	464	409..464	|Protein| gene: cap on chromosome: 5 position 1946096 to 1947490	58.8	4e-21	0.428571	gi|126322253|ref|XP_001376362.1|	3..146	3	477	380..427	PREDICTED: similar to CAP2 [Monodelphis domestica]	56.1	4e-15	0.416667	gi|118086389|ref|XP_418936.2|	3..146	3	480	383..430	PREDICTED: hypothetical protein [Gallus gallus]	53.3	6e-15	0.375	gi|170033290|ref|XP_001844511.1|	3..146	3	624
contig01390_1.exp	gnl|A8PTE4|MDV1_MALGO	3..137	3	674	554..598	Mitochondrial division protein 1 OS=Malassezia globosa (strain ATCC 96807 / CBS 7966) GN=MDV1 PE=3 SV=1	56.1	1e-07	0.533333	gnl|A6SG16|A6SG16_BOTFB	9..131	3	585	268..308	Putative uncharacterized protein OS=Botryotinia fuckeliana (strain B05.10) GN=BC1G_11283 PE=4 SV=1	54.7	4e-06	0.512195	DDB0187121	3..131	3	694	459..501	|Protein| gene: DDB_G0286735 on chromosome: 4 position 4909097 to 4911357	49.6	8e-07	0.418605	gi|109075905|ref|XP_001084190.1|	9..131	3	707	450..490	PREDICTED: similar to F-box protein FBW7 isoform 1 [Macaca mulatta]	51.9	3e-06	0.463415	gi|118089891|ref|XP_420447.2|	9..131	3	702	445..485	PREDICTED: similar to archipelago alpha form [Gallus gallus]	51.9	7e-07	0.463415	gi|156378408|ref|XP_001631135.1|	3..125	3	446
contig01352_1.exp
contig01069_1.exp	gnl|O74910|RAF1_SCHPO	6..143	1	638	484..529	Rik1-associated factor 1 OS=Schizosaccharomyces pombe GN=raf1 PE=1 SV=1	52.4	1e-13	0.478261	gnl|Q0J469|Q0J469_ORYSJ	145..393	1	892	793..875	Os08g0531200 protein OS=Oryza sativa subsp. japonica GN=Os08g0531200 PE=4 SV=1	61.1	1e-11	0.301205	DDB0206235	12..143	3	918	789..832	|Protein| gene: DDB_G0278851 on chromosome: 3 position 1278474 to 1281570	46.9	2e-12	0.431818	gi|194226643|ref|XP_001494548.2|	274..378	1	465	249..283	PREDICTED: similar to WD repeat domain 51B [Equus caballus]	41.4	4e-05	0.485714	gi|148230284|ref|NP_001089468.1|	274..372	1	468	262..294	hypothetical protein LOC734519 [Xenopus laevis]	34.5	4e-06	0.454545	gi|170047528|ref|XP_001851270.1|	172..372	1	810
contig00763_1.exp																			DDB0168830	120..305	3	465	108..169	|Protein| gene: DDB_G0272516 on chromosome: 2 position 1753111 to 1754508	39.1	0.003	0.306452
contig00595_1.exp
contig00424_1.exp
contig00017_1.exp
contig12827_1.exp	gnl|Q54KT2|Y8896_DICDI	14..115	2	72	6..39	Putative uncharacterized protein DDB_0218896 OS=Dictyostelium discoideum GN=DDB_0218896 PE=4 SV=1	31.8	0.005	0.323529										DDB0218896	14..115	2	72	6..39	|Protein| gene: DDB_G0287191 on chromosome: 4 position 5366531 to 5366749	31.8	0.0004	0.323529	gi|73992434|ref|XP_542997.2|	95..244	2	325	163..212	PREDICTED: similar to Transcription factor MafB (V-maf musculoaponeurotic fibrosarcoma oncogene homolog B) [Canis familiaris]	34.5	0.001	0.34	gi|165972453|ref|NP_001107068.1|	12..116	3	507	198..232	hypothetical protein LOC563392 [Danio rerio]	29.9	0.007	0.4	gi|195128643|ref|XP_002008771.1|	153..395	3	2347
contig01781_1.exp	gnl|Q9JM83|CALM4_MOUSE	344..505	2	148	89..142	Calmodulin-4 OS=Mus musculus GN=Calm4 PE=2 SV=2	46.4	4e-08	0.333333	gnl|Q1EAW9|Q1EAW9_COCIM	338..598	2	469	79..165	Putative uncharacterized protein OS=Coccidioides immitis GN=CIMG_00294 PE=3 SV=1	67	3e-09	0.37931	DDB0191133	296..517	2	861	722..795	|Protein| gene: abpA on chromosome: 1 position 2137156 to 2139957	56.5	2e-08	0.351351	gi|148234364|ref|NP_001091518.1|	293..514	2	148	72..145	calmodulin-like 5 [Bos taurus]	48.3	8e-09	0.243243	gi|118094000|ref|XP_422180.2|	329..535	2	475	23..91	PREDICTED: similar to Solute carrier family 25 (mitochondrial carrier; phosphate carrier), member 24 [Gallus gallus]	54.2	5e-07	0.318841	gi|115625840|ref|XP_789104.2|	317..505	2	155
contig12862_1.exp	gnl|Q4PBZ9|NHP6_USTMA	278..472	2	99	30..94	Non-histone chromosomal protein 6 OS=Ustilago maydis GN=NHP6 PE=3 SV=2	88.1	1e-16	0.523077	gnl|B3LN61|B3LN61_YEAST	278..466	2	99	29..91	11 kDa nonhistone chromosomal protein OS=Saccharomyces cerevisiae RM11-1a GN=SCRG_02875 PE=4 SV=1	84.5	2e-14	0.52381	DDB0216420	278..466	2	141	55..117	|Protein| gene: nhp6 on chromosome: 1 position 4527247 to 4527672	74.4	9e-14	0.428571	gi|114592594|ref|XP_001135230.1|	278..472	2	210	97..161	PREDICTED: hypothetical protein [Pan troglodytes]	71.2	2e-11	0.461538	gi|148234528|ref|NP_001080836.1|	278..472	2	211	97..161	high-mobility group box 1 [Xenopus laevis]	71.2	4e-12	0.461538	gi|189236107|ref|XP_973934.2|	278..472	2	505
contig01608_1.exp	gnl|Q54PK4|SMC2_DICDI	133..498	1	1184	1058..1179	Structural maintenance of chromosomes protein 2 OS=Dictyostelium discoideum GN=smc2 PE=3 SV=1	204	1e-71	0.704918	gnl|Q8GU55|Q8GU55_ORYSA	133..486	1	1175	1056..1173	SMC2 protein OS=Oryza sativa GN=smc2 PE=2 SV=1	210	4e-70	0.728814	DDB0219933	133..498	1	1184	1058..1179	|Protein| gene: smc2 on chromosome: 4 position 2051268 to 2054927	204	6e-73	0.704918	gi|158711736|ref|NP_001102136.2|	130..495	1	1191	1057..1178	structural maintenance of chromosomes 2-like 1 [Rattus norvegicus]	206	1e-68	0.696721	gi|189514543|ref|XP_001918836.1|	130..495	1	1199	1057..1178	PREDICTED: structural maintenance of chromosomes 2 [Danio rerio]	201	3e-68	0.672131	gi|57913907|ref|XP_554796.1|	133..477	1	1187
contig10110_1.exp										gnl|Q54HK5|Q54HK5_DICDI	37..150	1	399	362..399	Putative uncharacterized protein OS=Dictyostelium discoideum GN=DDB_0188399 PE=4 SV=1	50.1	7e-05	0.578947	DDB0188399	37..150	1	399	362..399	|Protein| gene: DDB_G0289397 on chromosome: 5 position 2739034 to 2740700	50.1	4e-07	0.578947
contig03897_1.exp
contig12523_1.exp	gnl|O46543|UBIQ_SHEEP	10..153	1	76	26..73	Ubiquitin OS=Ovis aries GN=UBA52 PE=3 SV=2	42.7	0.0009	0.416667	gnl|Q29W12|Q29W12_SALSA	1..153	1	156	103..153	ISG15-like protein OS=Salmo salar PE=2 SV=1	48.6	0.0001	0.372549	DDB0238754	1..153	1	73	22..72	|Protein| gene: ubqN on chromosome: 6 position 2259430 to 2259651	45	1e-05	0.372549	gi|82996161|ref|XP_356994.2|	10..153	1	122	26..73	PREDICTED: similar to ubiquitin A-52 residue ribosomal protein fusion product 1 [Mus musculus]	45	0.0002	0.416667	gi|185132145|ref|NP_001117112.1|	1..153	1	156	103..153	ISG15-like protein [Salmo salar]	48.6	4e-06	0.372549	gi|115689644|ref|XP_798557.2|	7..147	1	494
PpolyN1d32d11.t7	gnl|P08965|MEI2_SCHPO	574..903	1	750	588..697	Meiosis protein mei2 OS=Schizosaccharomyces pombe GN=mei2 PE=1 SV=1	150	2e-39	0.572727	gnl|Q75M35|Q75M35_ORYSJ	535..906	1	955	758..881	Putative uncharacterized protein P0668H12.3 (Os05g0102800 protein) (MEI2-like RNA binding protein) (Putative uncharacterized protein P0036D10.18) OS=Oryza sativa subsp. japonica GN=P0668H12.3 PE=2 SV=2	212	2e-62	0.669355	DDB0205680	517..876	1	1698	1546..1665	|Protein| gene: DDB_G0279255 on chromosome: 3 position 1840170 to 1845388	119	8e-27	0.408333	gi|109504844|ref|XP_001077145.1|	304..549	1	244	85..166	PREDICTED: similar to histidine rich calcium binding protein [Rattus norvegicus]	80.3	9e-14	0.317073	gi|74315920|ref|NP_001028272.1|	301..411	1	566	426..462	hypothetical protein LOC606664 [Danio rerio]	50.1	3e-05	0.486486	gi|156394242|ref|XP_001636735.1|	313..486	1	187
PpolyNOa06h03.t7	gnl|Q9JIM4|DUS12_RAT	276..416	3	339	284..330	Dual specificity protein phosphatase 12 OS=Rattus norvegicus GN=Dusp12 PE=2 SV=1	62.7	2e-10	0.489362	gnl|Q4QRE0|Q4QRE0_DANRE	276..404	3	305	254..296	Zgc:114069 OS=Danio rerio GN=zgc:114069 PE=2 SV=1	61.3	1e-10	0.511628	DDB0238504	282..404	3	670	549..589	|Protein| gene: DDB_G0287397 on chromosome: 5 position 251848 to 253973	49	2e-10	0.390244	gi|119889156|ref|XP_581568.3|	276..416	3	345	285..331	PREDICTED: dual specificity phosphatase 12 [Bos taurus]	62.7	2e-10	0.489362	gi|68448479|ref|NP_001020348.1|	276..404	3	305	254..296	hypothetical protein LOC573998 [Danio rerio]	61.3	3e-12	0.511628	gi|196000216|ref|XP_002109976.1|	276..398	3	298
PpolyN0a11h09.t7	gnl|O94383|SMC1_SCHPO	499..765	1	1233	1096..1184	Structural maintenance of chromosomes protein 1 OS=Schizosaccharomyces pombe GN=psm1 PE=1 SV=1	138	4e-61	0.617978	gnl|B0DPA0|B0DPA0_LACBS	505..762	1	1243	1113..1198	Condensin complex subunit SMC1 OS=Laccaria bicolor (strain S238N-H82) GN=CPC16201 PE=4 SV=1	136	4e-64	0.639535	DDB0219931	226..762	1	1373	1117..1295	|Protein| gene: smc1 on chromosome: 6 position 688164 to 692478	167	2e-46	0.402235	gi|74007448|ref|XP_538049.2|	496..750	1	1295	1153..1237	PREDICTED: similar to Structural maintenance of chromosome 1-like 1 protein (SMC1alpha protein) (SB1.8/DXS423E protein) (Sb1.8) [Canis familiaris]	107	3e-42	0.517647	gi|56710334|ref|NP_989847.1|	496..750	1	1234	1092..1176	SMC1 protein cohesin subunit [Gallus gallus]	107	4e-44	0.517647	gi|66506890|ref|XP_395059.2|	496..840	1	1230
contig12800_1.exp
contig11719_1.exp										gnl|Q54K31|Q54K31_DICDI	81..218	3	1222	1118..1163	Putative uncharacterized protein OS=Dictyostelium discoideum GN=DDB_0219252 PE=4 SV=1	35.9	0.009	0.326087	DDB0219252	81..218	3	1222	1118..1163	|Protein| gene: DDB_G0287665 on chromosome: 5 position 501928 to 505784	35.9	4e-05	0.326087
contig11505_1.exp
contig10511_1.exp	gnl|Q94464|DYNA_DICDI	2..277	2	853	754..845	Dynamin-A OS=Dictyostelium discoideum GN=dymA PE=1 SV=2	99.1	3e-20	0.434783	gnl|Q9U1M9|Q9U1M9_DICDI	2..301	2	920	817..916	Dynamin B (Dynamin B) OS=Dictyostelium discoideum GN=dymB PE=3 SV=1	95.5	4e-18	0.43	DDB0216177	2..277	2	853	754..845	|Protein| gene: dymA on chromosome: 3 position 252381 to 255025	99.1	1e-21	0.434783	gi|126338701|ref|XP_001363563.1|	14..277	2	727	631..718	PREDICTED: similar to dynamin 1-like, isoform 4 [Monodelphis domestica]	80.8	1e-14	0.375	gi|41055508|ref|NP_957216.1|	14..277	2	691	595..682	dynamin 1-like [Danio rerio]	82.2	9e-16	0.397727	gi|170585998|ref|XP_001897768.1|	2..277	2	742
contig10455_1.exp	gnl|P41363|ELYA_BACHD	42..164	3	361	280..320	Thermostable alkaline protease OS=Bacillus halodurans GN=BH0855 PE=1 SV=2	63.8	3e-10	0.609756	gnl|A5URT3|A5URT3_ROSS1	3..200	3	795	675..740	Peptidase S8 and S53, subtilisin, kexin, sedolisin OS=Roseiflexus sp. (strain RS-1) GN=RoseRS_0927 PE=3 SV=1	91	2e-17	0.545455																			gi|118404986|ref|NP_001072791.1|	39..164	3	1052	386..427	membrane-bound transcription factor peptidase, site 1 [Xenopus tropicalis]	40.5	0.001	0.5	gi|156315108|ref|XP_001617938.1|	51..167	3	739
contig10374_1.exp										gnl|Q7QIQ6|Q7QIQ6_ANOGA	38..124	2	704	405..433	AGAP007023-PA OS=Anopheles gambiae GN=AGAP007023 PE=4 SV=4	44.6	0.003	0.448276										gi|73998462|ref|XP_543947.2|	35..127	2	1486	1378..1408	PREDICTED: similar to Slit homolog 1 protein precursor (Slit-1) (Multiple epidermal growth factor-like domains 4) [Canis familiaris]	41.4	0.003	0.354839	gi|118092922|ref|XP_421715.2|	38..130	2	1540	1430..1460	PREDICTED: similar to MEGF4 [Gallus gallus]	43.2	0.0002	0.483871	gi|158286421|ref|XP_308749.4|	38..124	2	704
contig06928_1.exp
contig06400_1.exp	gnl|Q8N9F7|GDPD1_HUMAN	198..317	3	314	263..302	Glycerophosphodiester phosphodiesterase domain-containing protein 1 OS=Homo sapiens GN=GDPD1 PE=2 SV=2	43.7	0.002	0.425	gnl|Q55BE9|Q55BE9_DICDI	147..365	3	414	264..336	Putative uncharacterized protein OS=Dictyostelium discoideum GN=DDB_0216796 PE=4 SV=1	89.5	1e-19	0.493151	DDB0216796	147..365	3	414	264..336	|Protein| gene: DDB_G0271374 on chromosome: 2 position 121436 to 122831	89.5	6e-22	0.493151	gi|114669623|ref|XP_001134693.1|	198..317	3	122	71..110	PREDICTED: hypothetical protein, partial [Pan troglodytes]	43.7	0.002	0.425	gi|62859959|ref|NP_001017323.1|	198..317	3	317	262..301	glycerophosphodiester phosphodiesterase domain containing 1 [Xenopus tropicalis]	46.4	7e-05	0.475	gi|196010712|ref|XP_002115220.1|	180..317	3	327
contig06113_1.exp
contig03803_1.exp
contig03470_1.exp	gnl|Q55CB6|INT2_DICDI	21..107	3	1362	1155..1183	Integrator complex subunit 2 homolog OS=Dictyostelium discoideum GN=ints2 PE=3 SV=1	31.8	0.002	0.413793										DDB0234072	21..107	3	1362	1155..1183	|Protein| gene: ints2 on chromosome: 1 position 4285180 to 4289651	31.8	0.0001	0.413793																			gi|156394009|ref|XP_001636619.1|	15..128	3	1097
contig01112_1.exp
contig00387_1.exp	gnl|P22570|ADRO_HUMAN	192..305	3	491	387..424	NADPH:adrenodoxin oxidoreductase, mitochondrial OS=Homo sapiens GN=FDXR PE=1 SV=3	49.9	5e-21	0.5	gnl|A7PEL4|A7PEL4_VITVI	33..170	3	477	327..372	Chromosome chr11 scaffold_13, whole genome shotgun sequence OS=Vitis vinifera GN=GSVIVT00016707001 PE=4 SV=1	67.2	1e-27	0.543478	DDB0234047	195..311	3	515	409..447	|Protein| gene: fdxr on chromosome: 5 position 169845 to 171686	43.5	3e-10	0.461538	gi|114670364|ref|XP_001137746.1|	192..305	3	494	390..427	PREDICTED: ferredoxin reductase isoform 2 [Pan troglodytes]	49.9	2e-21	0.5	gi|189529382|ref|XP_001920411.1|	192..311	3	486	381..420	PREDICTED: similar to ferrodoxin-NADP(+) reductase [Danio rerio]	48.9	6e-21	0.45	gi|115760455|ref|XP_790150.2|	192..305	3	503
contig03326_1.exp	gnl|Q27876|H2B4_CAEEL	128..442	2	123	18..122	Probable histone H2B 4 OS=Caenorhabditis elegans GN=his-48 PE=2 SV=3	164	9e-40	0.714286	gnl|A7RPX4|A7RPX4_NEMVE	200..442	2	123	42..122	Histone H2B OS=Nematostella vectensis GN=v1g228495 PE=3 SV=1	166	3e-39	0.864198	DDB0231622	230..451	2	154	80..153	|Protein| gene: H2Bv3 on chromosome: 4 position 4575107 to 4575571	101	6e-22	0.567568	gi|114606026|ref|XP_001138116.1|	131..442	2	126	22..125	PREDICTED: hypothetical protein isoform 1 [Pan troglodytes]	161	7e-39	0.701923	gi|156616356|ref|NP_001096102.1|	200..442	2	124	43..123	hypothetical protein LOC100124605 [Danio rerio]	160	6e-39	0.839506	gi|156399465|ref|XP_001638522.1|	200..442	2	123
contig00218_1.exp	gnl|Q54SS0|ECH1_DICDI	111..698	3	293	98..293	Delta(3,5)-Delta(2,4)-dienoyl-CoA isomerase, mitochondrial OS=Dictyostelium discoideum GN=ech1 PE=3 SV=1	267	3e-73	0.530612	gnl|Q21X87|Q21X87_RHOFD	159..689	3	270	93..269	Enoyl-CoA hydratase/isomerase OS=Rhodoferax ferrireducens (strain DSM 15236 / ATCC BAA-621 / T118) GN=Rfer_1890 PE=3 SV=1	232	5e-65	0.525424	DDB0267015	111..698	3	293	98..293	|Protein| gene: ech1 on chromosome: 3 position 5585355 to 5586328	267	2e-74	0.530612	gi|113205878|ref|NP_001038072.1|	138..374	3	322	133..211	peroxisomal enoyl-coenzyme A hydratase-like protein [Sus scrofa]	119	6e-52	0.607595	gi|147904938|ref|NP_001086341.1|	144..374	3	285	98..174	MGC81911 protein [Xenopus laevis]	110	3e-52	0.571429	gi|189235851|ref|XP_968046.2|	129..374	3	279
PpolyN1a15c04.t7
PpolyN0a05g03.t7	gnl|O43090|NDH2_SCHPO	313..417	1	551	517..551	Probable NADH-ubiquinone oxidoreductase C947.15c, mitochondrial OS=Schizosaccharomyces pombe GN=SPBC947.15c PE=2 SV=1	41.8	2e-13	0.428571	gnl|Q54GF3|Q54GF3_DICDI	280..417	1	654	609..654	Calcium-binding EF-hand domain-containing protein OS=Dictyostelium discoideum GN=DDB_0188774 PE=4 SV=1	79.4	4e-27	0.586957	DDB0238858	280..417	1	654	609..654	|Protein| gene: DDB_G0290197 on chromosome: 5 position 3781653 to 3783703	79.4	2e-29	0.586957																			gi|115637627|ref|XP_001199016.1|	172..414	1	93
contig12590_1.exp	gnl|Q9H0B6|KLC2_HUMAN	243..470	3	622	280..355	Kinesin light chain 2 OS=Homo sapiens GN=KLC2 PE=1 SV=1	36.3	1e-05	0.276316	gnl|B3RMV8|B3RMV8_9METZ	103..255	1	1410	1140..1190	Putative uncharacterized protein OS=Trichoplax adhaerens GN=TRIADDRAFT_52944 PE=4 SV=1	59.3	9e-11	0.431373										gi|109105322|ref|XP_001111356.1|	243..470	3	624	282..357	PREDICTED: similar to likely ortholog of kinesin light chain 2 isoform 10 [Macaca mulatta]	36.3	1e-05	0.276316	gi|116004571|ref|NP_001070646.1|	103..255	3	512	229..279	hypothetical protein LOC569394 [Danio rerio]	35	4e-06	0.352941	gi|195998618|ref|XP_002109177.1|	103..255	1	1410
contig01538_1.exp	gnl|Q2KIG1|ASF1A_BOVIN	4..354	1	204	11..127	Histone chaperone ASF1A OS=Bos taurus GN=ASF1A PE=2 SV=1	190	3e-56	0.632479	gnl|A9U2F4|A9U2F4_PHYPA	4..354	1	239	11..127	Histone chaperone OS=Physcomitrella patens subsp. patens GN=SGA1502 PE=4 SV=1	193	5e-56	0.615385	DDB0266681	4..357	1	154	11..128	|Protein| gene: asf1 on chromosome: 4 position 3334165 to 3335058	191	1e-54	0.618644	gi|115496348|ref|NP_001069961.1|	4..354	1	204	11..127	ASF1 anti-silencing function 1 homolog A [Bos taurus]	190	3e-56	0.632479	gi|113206164|ref|NP_001038155.1|	4..354	1	204	11..127	ASF1 anti-silencing function 1 homolog A [Gallus gallus]	190	9e-56	0.632479	gi|156545529|ref|XP_001607223.1|	4..354	1	198
contig11883_1.exp	gnl|Q8MZS4|PHYSA_PHYPO	76..513	1	575	430..575	Physarolisin OS=Physarum polycephalum PE=1 SV=1	356	1e-101	0.993151	gnl|Q54G77|Q54G77_DICDI	67..510	1	598	450..597	Putative uncharacterized protein OS=Dictyostelium discoideum GN=DDB_0188843 PE=4 SV=1	214	2e-56	0.581081	DDB0188843	67..510	1	598	450..597	|Protein| gene: DDB_G0290333 on chromosome: 5 position 3973178 to 3975140	214	7e-59	0.581081	gi|13786206|ref|NP_112647.1|	226..342	1	563	471..509	tripeptidyl-peptidase I [Rattus norvegicus]	61.6	6e-26	0.615385	gi|156717508|ref|NP_001096294.1|	226..387	1	565	471..524	hypothetical protein LOC100124868 [Xenopus tropicalis]	54.2	1e-24	0.425926	gi|156386294|ref|XP_001633848.1|	232..342	1	576
contig12400_1.exp	gnl|P11480|TBAE_PHYPO	3..377	3	449	308..432	Tubulin alpha-2B chain OS=Physarum polycephalum GN=ALTBE PE=2 SV=1	304	5e-82	0.984	gnl|Q8VX28|Q8VX28_MAIZE	3..377	3	274	132..256	Alpha tubulin (Fragment) OS=Zea mays GN=tua6 PE=4 SV=1	302	3e-80	0.952	DDB0191380	96..377	3	457	348..441	|Protein| gene: tubA on chromosome: 5 position 707217 to 708704	177	2e-55	0.712766	gi|114585016|ref|XP_001135646.1|	3..377	3	386	244..368	PREDICTED: hypothetical protein LOC736248 isoform 2 [Pan troglodytes]	289	2e-77	0.896	gi|118102310|ref|XP_419249.2|	3..377	3	450	309..433	PREDICTED: hypothetical protein [Gallus gallus]	289	5e-78	0.896	gi|156375572|ref|XP_001630154.1|	3..377	3	451
contig12068_1.exp																			DDB0167326	106..210	1	496	307..341	|Protein| gene: DDB_G0275601 on chromosome: 2 position 5566473 to 5568305	35.9	0.01	0.428571
contig12563_1.exp	gnl|P13466|GELA_DICDI	213..323	3	857	799..835	Gelation factor OS=Dictyostelium discoideum GN=abpC PE=1 SV=1	47.8	3e-10	0.513514	gnl|B0EUA2|B0EUA2_ENTDI	54..194	3	847	753..799	Putative uncharacterized protein OS=Entamoeba dispar SAW760 GN=EDI_145990 PE=4 SV=1	39.6	6e-09	0.340426	DDB0201554	213..323	3	857	799..835	|Protein| gene: abpC on chromosome: 1 position 4554019 to 4556699	47.8	2e-11	0.513514	gi|109484054|ref|XP_236676.4|	198..317	3	855	524..563	PREDICTED: similar to abnormal cell LINeage family member (lin-41) [Rattus norvegicus]	35	7e-06	0.35	gi|62122935|ref|NP_001014393.1|	96..320	3	744	344..418	tripartite motif-containing 2 [Danio rerio]	50.6	3e-06	0.293333	gi|115969699|ref|XP_001191255.1|	213..317	3	714
PpolyNOa13.rm13a05.s1	gnl|O14212|YDT7_SCHPO	279..392	3	456	350..387	Uncharacterized RING finger protein C6B12.07c OS=Schizosaccharomyces pombe GN=SPAC6B12.07c PE=2 SV=1	48.3	3e-13	0.447368	gnl|Q5KEH5|Q5KEH5_CRYNE	249..386	3	666	551..596	Putative uncharacterized protein OS=Cryptococcus neoformans GN=CNG00500 PE=4 SV=1	52.4	2e-16	0.391304	DDB0219336	309..422	3	970	156..193	|Protein| gene: DDB_G0288453 on chromosome: 5 position 1521809 to 1525011	51	1e-06	0.394737	gi|71274158|ref|NP_001025049.1|	255..431	3	518	195..253	LON peptidase N-terminal domain and ring finger 2 [Mus musculus]	59.3	7e-08	0.389831	gi|147906915|ref|NP_001081456.1|	297..392	3	528	22..53	RING finger protein [Xenopus laevis]	50.6	1e-07	0.46875	gi|156404207|ref|XP_001640299.1|	267..431	3	299
PpolyNOa05j02.m13r
PpolyNOa02c11.m13r
PpolyN1d41g11.t7										gnl|A0ACE9|A0ACE9_STRAM	681..959	3	419	121..213	Putative bifunctional protein (Secreted sugar binding protein/sugar hydrolase) OS=Streptomyces ambofaciens ATCC 23877 GN=SAMR0443 PE=4 SV=1	141	2e-77	0.548387
PpolyN1a10e01.t7	gnl|P0ADI7|YECD_ECOLI	161..376	2	188	93..164	Isochorismatase family protein yecD OS=Escherichia coli (strain K12) GN=yecD PE=1 SV=2	55.6	5e-07	0.333333	gnl|Q8XSM9|Q8XSM9_RALSO	164..427	2	197	101..188	Probable hydrolase protein OS=Ralstonia solanacearum GN=RSp0438 PE=4 SV=1	109	2e-32	0.522727																												gi|156541122|ref|XP_001601573.1|	209..364	2	346
PpolyN1a07a02.t7
PpolyN1a03g02.t7										gnl|B2VYM4|B2VYM4_PYRTR	113..382	2	906	809..898	von Willebrand domain containing protein OS=Pyrenophora tritici-repentis (strain Pt-1C-BFP) GN=PTRG_02514 PE=4 SV=1	61.6	1e-07	0.322222										gi|194212847|ref|XP_001501860.2|	104..220	2	781	673..711	PREDICTED: loss of heterozygosity, 11, chromosomal region 2, gene A [Equus caballus]	31.8	0.004	0.282051	gi|189537215|ref|XP_691937.3|	101..337	2	723	615..693	PREDICTED: similar to BCSC-1 [Danio rerio]	51	4e-06	0.303797	gi|156395736|ref|XP_001637266.1|	122..322	2	756
contig11903_1.exp	gnl|Q5XK83|MCM4A_XENLA	45..167	3	858	774..814	DNA replication licensing factor mcm4-A OS=Xenopus laevis GN=mcm4-A PE=1 SV=1	32.1	0.0003	0.341463	gnl|Q59M39|Q59M39_CANAL	45..296	3	912	823..906	Putative uncharacterized protein CDC54 OS=Candida albicans GN=CDC54 PE=3 SV=1	46.3	0.002	0.297619	DDB0232356	45..131	3	886	801..829	|Protein| gene: mcm4 on chromosome: 2 position 5922676 to 5925336	41.3	0.0004	0.586207										gi|118086936|ref|XP_424376.2|	159..275	3	859	815..853	PREDICTED: similar to MCM4 minichromosome maintenance deficient 4 (S. cerevisiae) [Gallus gallus]	34.4	5e-05	0.307692
contig11723_1.exp
contig11325_1.exp
contig11196_1.exp	gnl|Q84KI6|SQD1_SPIOL	5..178	2	482	413..470	UDP-sulfoquinovose synthase, chloroplastic OS=Spinacia oleracea GN=SQD1 PE=1 SV=1	44.1	0.0006	0.344828	gnl|Q3JB02|Q3JB02_NITOC	5..205	2	406	328..394	UDP-sulfoquinovose synthase OS=Nitrosococcus oceani (strain ATCC 19707 / NCIMB 11848) GN=Noc_1509 PE=4 SV=1	87.3	7e-16	0.567164
contig10749_1.exp
contig10444_1.exp	gnl|P34726|RAS2_PHYPO	3..122	3	193	130..169	Ras-like protein 2 OS=Physarum polycephalum GN=RAS-2 PE=2 SV=1	79.4	1e-14	0.8	gnl|Q549A0|Q549A0_PHYPO	3..122	3	193	130..169	Ppras2 protein OS=Physarum polycephalum GN=Ppras2 PE=4 SV=1	79.4	1e-13	0.8	DDB0216195	9..122	3	187	130..167	|Protein| gene: rasD on chromosome: 6 position 2530991 to 2531851	74.8	2e-14	0.736842	gi|149720896|ref|XP_001497848.1|	3..122	3	217	145..184	PREDICTED: similar to GTP-binding protein Rit2 (Ras-like protein expressed in neurons) (Ras-like without CAAX protein 2) [Equus caballus]	61.6	3e-09	0.625	gi|148228916|ref|NP_001086649.1|	9..122	3	215	144..181	Ras-like without CAAX 1 [Xenopus laevis]	60.6	1e-09	0.605263	gi|156370807|ref|XP_001628459.1|	3..122	3	197
contig06396_1.exp	gnl|O14215|PRI1_SCHPO	210..401	3	454	321..384	DNA primase small subunit OS=Schizosaccharomyces pombe GN=pri1 PE=1 SV=1	102	5e-21	0.59375	gnl|A1CK18|A1CK18_ASPCL	210..446	3	514	375..453	DNA primase OS=Aspergillus clavatus GN=ACLA_036970 PE=3 SV=1	112	5e-29	0.531646	DDB0232279	189..425	3	409	308..386	|Protein| gene: DDB_G0285853 on chromosome: 4 position 3724070 to 3725418	90.9	1e-18	0.417722	gi|194667228|ref|XP_582661.4|	213..461	3	418	295..377	PREDICTED: similar to DNA primase small subunit (DNA primase 49 kDa subunit) (p49) [Bos taurus]	86.8	4e-18	0.421687	gi|148237548|ref|NP_001080819.1|	141..428	3	420	270..365	primase, polypeptide 1, 49kDa [Xenopus laevis]	96.8	4e-23	0.416667	gi|189241359|ref|XP_971054.2|	27..425	3	418
contig06104_1.exp										gnl|Q2UR73|Q2UR73_ASPOR	40..186	1	223	152..200	Predicted protein OS=Aspergillus oryzae GN=AO090005000941 PE=4 SV=1	39.6	0.0002	0.265306
contig05659_1.exp										gnl|B0E5A5|B0E5A5_ENTDI	4..84	1	396	124..150	Glycerophosphoryl diester phosphodiesterase, putative OS=Entamoeba dispar SAW760 GN=EDI_046910 PE=4 SV=1	49.2	0.0002	0.666667
contig05461_1.exp										gnl|Q54MA4|Q54MA4_DICDI	99..1283	3	517	34..428	Putative uncharacterized protein OS=Dictyostelium discoideum GN=DDB_0186806 PE=4 SV=1	520	1e-164	0.496203	DDB0186806	99..1283	3	517	34..428	|Protein| gene: DDB_G0286079 on chromosome: 4 position 4034365 to 4036020	520	1e-166	0.496203
contig04673_1.exp	gnl|Q58CV6|KLDC3_BOVIN	337..402	-1	382	125..146	Kelch domain-containing protein 3 OS=Bos taurus GN=KLHDC3 PE=2 SV=2	35.9	2e-05	0.636364	gnl|Q8SSV2|Q8SSV2_DICDI	547..723	-1	447	293..351	Putative uncharacterized protein OS=Dictyostelium discoideum PE=4 SV=2	79.9	6e-24	0.474576	DDB0237766	547..723	-1	447	293..351	|Protein| gene: DDB_G0272386 on chromosome: 2 position 1402267 to 1403741	79.9	2e-26	0.474576	gi|73972854|ref|XP_865249.1|	337..402	-1	323	66..87	PREDICTED: similar to kelch domain containing 3 (predicted) isoform 5 [Canis familiaris]	35.9	1e-05	0.636364	gi|47086101|ref|NP_998434.1|	337..402	-1	226	125..146	hypothetical protein LOC406553 [Danio rerio]	35	2e-06	0.636364	gi|158288323|ref|XP_310200.4|	331..468	-1	381
contig04236_1.exp	gnl|P00730|CBPA1_BOVIN	21..293	3	419	250..340	Carboxypeptidase A1 OS=Bos taurus GN=CPA1 PE=1 SV=3	64.8	2e-22	0.351648	gnl|Q8AXN3|Q8AXN3_PAROL	195..530	3	408	297..408	Carboxypeptidase B (Fragment) OS=Paralichthys olivaceus GN=CPB PE=2 SV=1	89	6e-22	0.375										gi|149706228|ref|XP_001503056.1|	21..317	3	436	267..365	PREDICTED: carboxypeptidase A5 [Equus caballus]	73	7e-23	0.343434	gi|118093483|ref|XP_421950.2|	387..479	3	415	372..402	PREDICTED: similar to MGC85368 protein [Gallus gallus]	56.1	1e-22	0.677419	gi|115936737|ref|XP_001192491.1|	327..521	3	437
contig04051_1.exp
contig03700_1.exp	gnl|Q8N8A2|ANR44_HUMAN	74..322	2	944	44..126	Ankyrin repeat domain-containing protein 44 OS=Homo sapiens GN=ANKRD44 PE=1 SV=2	83.5	1e-15	0.385542	gnl|B0G124|B0G124_DICDI	74..322	2	200	72..154	Ankyrin repeat-containing protein OS=Dictyostelium discoideum GN=DDB_0235167 PE=4 SV=1	92.3	3e-17	0.46988	DDB0235167	74..322	2	200	72..154	|Protein| gene: DDB_G0279043 on chromosome: 3 position 1548959 to 1549561	92.3	1e-19	0.46988	gi|109100471|ref|XP_001088146.1|	74..322	2	640	44..126	PREDICTED: similar to ankyrin repeat domain 28 isoform 2 [Macaca mulatta]	83.5	1e-15	0.385542	gi|61098370|ref|NP_001012933.1|	74..322	2	990	44..126	ankyrin repeat domain 44 [Gallus gallus]	82.2	7e-16	0.385542	gi|66523541|ref|XP_625190.1|	77..322	2	1040
contig03659_1.exp	gnl|P35085|CBPP_DICDI	27..257	3	467	388..464	Calcium-binding protein P OS=Dictyostelium discoideum GN=cbpP PE=2 SV=2	117	8e-26	0.571429	gnl|A9US90|A9US90_MONBE	69..245	3	166	25..83	Predicted protein OS=Monosiga brevicollis GN=19580 PE=4 SV=1	55.1	5e-06	0.40678	DDB0214957	27..257	3	467	388..464	|Protein| gene: cbpP on chromosome: 3 position 179912 to 182605	117	5e-27	0.571429	gi|149721006|ref|XP_001492224.1|	84..245	3	172	36..89	PREDICTED: similar to Centrin-1 (Caltractin) [Equus caballus]	49.6	2e-05	0.388889	gi|148233410|ref|NP_001090133.1|	84..245	3	171	35..88	hypothetical protein LOC735211 [Xenopus laevis]	48.7	1e-05	0.388889	gi|156383433|ref|XP_001632838.1|	84..263	3	162
contig03504_1.exp	gnl|Q04033|YD415_YEAST	53..253	2	374	232..298	Probable aminopeptidase YDR415C OS=Saccharomyces cerevisiae GN=YDR415C PE=1 SV=1	41.4	0.008	0.313433	gnl|A8NYE0|A8NYE0_COPC7	259..426	2	478	401..456	Putative uncharacterized protein OS=Coprinopsis cinerea (strain Okayama-7 / 130 / FGSC 9003) GN=CC1G_01316 PE=4 SV=1	71.6	3e-25	0.5
contig03435_1.exp	gnl|Q0WSF1|AL221_ARATH	36..218	3	596	472..532	Aldehyde dehydrogenase 22A1 OS=Arabidopsis thaliana GN=ALDH22A1 PE=2 SV=2	75.8	8e-17	0.491803	gnl|Q54WJ9|Q54WJ9_DICDI	21..218	3	589	468..533	Aldehyde dehydrogenase OS=Dictyostelium discoideum GN=DDB_0231482 PE=4 SV=1	124	2e-33	0.681818	DDB0231482	21..218	3	589	468..533	|Protein| gene: DDB_G0279613 on chromosome: 3 position 2317988 to 2319847	124	9e-36	0.681818	gi|194217742|ref|XP_001503562.2|	66..218	3	594	380..430	PREDICTED: aldehyde dehydrogenase 3 family, member A2 [Equus caballus]	46.9	0.0002	0.372549	gi|189528823|ref|XP_001335979.2|	21..164	3	489	366..413	PREDICTED: similar to Aldh3a2 protein [Danio rerio]	49.6	7e-06	0.458333	gi|17564084|ref|NP_503545.1|	21..221	3	437
contig03349_1.exp	gnl|Q9NRG0|CHRC1_HUMAN	6..188	3	131	37..97	Chromatin accessibility complex protein 1 OS=Homo sapiens GN=CHRAC1 PE=2 SV=1	61.6	8e-09	0.393443	gnl|Q5KDK2|Q5KDK2_CRYNE	3..182	3	317	123..182	DNA polymerase epsilon p12 subunit (Dna polymerase epsilon subunit 4), putative OS=Cryptococcus neoformans GN=CNG03660 PE=4 SV=1	73.5	2e-11	0.416667	DDB0217187	6..194	3	684	289..351	|Protein| gene: DDB_G0273545 on chromosome: 2 position 3070773 to 3072938	45.5	3e-05	0.31746	gi|115495085|ref|NP_001068946.1|	6..188	3	130	37..97	chromatin accessibility complex 1 [Bos taurus]	63.8	2e-09	0.409836	gi|62857639|ref|NP_001015967.1|	6..188	3	147	29..89	chromatin accessibility complex 1 [Xenopus tropicalis]	62.5	1e-09	0.393443	gi|17533449|ref|NP_493645.1|	3..194	3	232
contig03149_1.exp										gnl|A0CTT0|A0CTT0_PARTE	9..197	3	1028	345..407	Chromosome undetermined scaffold_27, whole genome shotgun sequence OS=Paramecium tetraurelia GN=GSPATT00010431001 PE=4 SV=1	44.8	0.002	0.285714										gi|109469097|ref|XP_230784.4|	21..212	3	1991	813..876	PREDICTED: similar to centrosomal protein 2 isoform 1 [Rattus norvegicus]	40.7	0.004	0.3125	gi|45382109|ref|NP_990097.1|	6..185	3	1937	1409..1468	myosin heavy chain 6 [Gallus gallus]	37.6	0.009	0.283333	gi|110763745|ref|XP_001120215.1|	51..203	3	346
contig03042_1.exp																																					gi|126723443|ref|NP_001075884.1|	42..101	3	1290	1142..1161	hypothetical protein LOC447949 [Xenopus tropicalis]	32.6	0.0007	0.6	gi|115956649|ref|XP_001182397.1|	45..101	3	1431
contig02922_1.exp	gnl|Q6GYQ0|GRIPE_HUMAN	66..173	3	2036	1948..1983	GTPase-activating Rap/Ran-GAP domain-like 1 OS=Homo sapiens GN=GARNL1 PE=1 SV=1	38.6	3e-06	0.5	gnl|B3RJU1|B3RJU1_9METZ	81..170	3	265	201..230	Putative uncharacterized protein (Fragment) OS=Trichoplax adhaerens GN=TRIADDRAFT_20339 PE=4 SV=1	39.6	4e-06	0.633333	DDB0233729	81..167	3	1640	1525..1553	|Protein| gene: DDB_G0284825 on chromosome: 4 position 2526025 to 2531286	34.1	3e-08	0.551724	gi|149410401|ref|XP_001511882.1|	66..173	3	2101	1965..2000	PREDICTED: similar to tuberin-like protein 1 [Ornithorhynchus anatinus]	39.1	3e-06	0.527778	gi|118091826|ref|XP_421244.2|	66..173	3	2086	1947..1982	PREDICTED: similar to tuberin-like protein 1 [Gallus gallus]	38.2	1e-06	0.5	gi|195998353|ref|XP_002109045.1|	81..170	3	265
contig02904_1.exp																			DDB0191811	110..235	2	942	543..584	|Protein| gene: DDB_G0293138 on chromosome: 6 position 2586745 to 2589914	37.3	0.006	0.380952
contig02638_1.exp	gnl|Q61334|BAP29_MOUSE	52..333	1	240	96..189	B-cell receptor-associated protein 29 OS=Mus musculus GN=Bcap29 PE=1 SV=1	60.2	2e-08	0.308511	gnl|Q7PPR9|Q7PPR9_ANOGA	52..231	1	231	94..153	AGAP010557-PA OS=Anopheles gambiae GN=AGAP010557 PE=4 SV=4	43.2	9e-09	0.316667	DDB0266343	43..276	1	195	80..157	|Protein| gene: DDB_G0287543 on chromosome: 5 position 400560 to 401147	58.8	3e-09	0.320513	gi|149639301|ref|XP_001509341.1|	52..243	1	260	80..143	PREDICTED: similar to B-cell receptor-associated protein BAP29 [Ornithorhynchus anatinus]	51.5	8e-12	0.359375	gi|148229985|ref|NP_001091114.1|	52..237	1	243	96..157	B-cell receptor-associated protein 29 [Gallus gallus]	51.5	3e-09	0.387097	gi|156551874|ref|XP_001603277.1|	220..414	1	225
contig02285_1.exp
contig02252_1.exp	gnl|P16157|ANK1_HUMAN	28..207	1	1881	365..424	Ankyrin-1 OS=Homo sapiens GN=ANK1 PE=1 SV=3	59.7	1e-11	0.383333	gnl|Q0VGY9|Q0VGY9_MOUSE	28..207	1	1887	361..420	Ank1 protein OS=Mus musculus GN=Ank1 PE=2 SV=1	59.7	3e-10	0.383333	DDB0190886	22..228	1	839	576..644	|Protein| gene: DDB_G0270220 on chromosome: 1 position 4432689 to 4435367	56.1	2e-08	0.318841	gi|114619918|ref|XP_001139366.1|	28..207	1	1648	112..171	PREDICTED: ankyrin 1 isoform 2 [Pan troglodytes]	59.7	1e-11	0.383333	gi|118090374|ref|XP_420641.2|	28..207	1	3909	368..427	PREDICTED: similar to ankyrin B (440 kDa) [Gallus gallus]	58.8	3e-10	0.383333	gi|157106769|ref|XP_001649474.1|	43..210	1	789
contig01990_1.exp	gnl|P56093|TUP1_CANAL	108..242	3	514	314..358	Transcriptional repressor TUP1 OS=Candida albicans GN=TUP1 PE=4 SV=1	46.4	8e-09	0.4	gnl|Q8MY12|Q8MY12_DICDI	108..380	3	780	686..776	Myosin heavy chain kinase C (Myosin heavy chain kinase) OS=Dictyostelium discoideum GN=mhkC PE=2 SV=1	116	1e-32	0.494505	DDB0216199	108..380	3	780	686..776	|Protein| gene: mhkC on chromosome: 5 position 4426907 to 4429500	116	7e-35	0.494505	gi|109127249|ref|XP_001083618.1|	90..191	3	570	346..379	PREDICTED: similar to ring finger and WD repeat domain 1 isoform 1 isoform 1 [Macaca mulatta]	41.4	1e-05	0.529412	gi|45383504|ref|NP_989655.1|	108..191	3	410	311..338	platelet-activating factor acetylhydrolase, isoform Ib, alpha subunit 45kDa [Gallus gallus]	35	6e-06	0.464286	gi|195995579|ref|XP_002107658.1|	90..215	3	556
contig01578_1.exp
contig01563_1.exp
contig01443_1.exp																																					gi|166158214|ref|NP_001107493.1|	37..150	1	219	126..163	hypothetical protein LOC100135344 [Xenopus tropicalis]	30.4	0.006	0.368421	gi|196003568|ref|XP_002111651.1|	169..285	1	205
contig01424_1.exp
contig01235_1.exp	gnl|P10733|SEVE_DICDI	1..171	1	362	297..353	Severin OS=Dictyostelium discoideum GN=sevA PE=1 SV=1	64.9	9e-11	0.438596	gnl|Q9XZD2|Q9XZD2_PHYPO	1..171	1	368	304..360	Fragmin A OS=Physarum polycephalum PE=2 SV=1	134	8e-31	1	DDB0232954	1..171	1	362	297..353	|Protein| gene: sevA on chromosome: 5 position 2683596 to 2684940	64.9	7e-12	0.438596	gi|119892459|ref|XP_599021.3|	7..120	1	816	645..682	PREDICTED: similar to advillin [Bos taurus]	44.1	0.0002	0.421053	gi|58332290|ref|NP_001011294.1|	1..171	1	346	279..335	hypothetical protein LOC496747 [Xenopus tropicalis]	44.5	4e-05	0.350877	gi|170586616|ref|XP_001898075.1|	37..168	1	392
contig01224_1.exp
contig00980_1.exp	gnl|Q9FNE2|GRXC2_ARATH	162..341	3	111	43..102	Glutaredoxin-C2 OS=Arabidopsis thaliana GN=GRXC2 PE=2 SV=1	84.9	4e-26	0.566667	gnl|B3F8F4|B3F8F4_SOLTU	162..341	3	108	43..102	Glutaredoxin OS=Solanum tuberosum GN=GRX3 PE=4 SV=1	88.1	6e-26	0.616667	DDB0233712	156..332	3	100	39..97	|Protein| gene: grxA on chromosome: 5 position 3542247 to 3542676	70.3	4e-22	0.491525	gi|113415214|ref|XP_001129642.1|	159..323	3	752	206..260	PREDICTED: similar to TXNRD3 protein [Homo sapiens]	60.2	7e-17	0.436364	gi|170671712|ref|NP_001116249.1|	150..323	3	606	52..109	thioredoxin reductase 3 [Gallus gallus]	76.7	4e-27	0.568966	gi|157744915|ref|XP_001667554.1|	39..341	3	105
contig00943_1.exp
contig00883_1.exp	gnl|O61064|TCT2_PHYPO	40..387	1	353	1..116	Tectonin-2 OS=Physarum polycephalum GN=TECB PE=1 SV=1	138	8e-32	0.5
contig00802_1.exp	gnl|Q5BL35|SPOLA_DANRE	73..156	1	392	208..235	Speckle-type POZ protein-like A OS=Danio rerio GN=spopla PE=2 SV=1	36.3	5e-05	0.535714	gnl|Q8MP76|Q8MP76_DICDI	229..396	1	849	692..747	Similar to Homo sapiens (Human). HERC2 protein (Regulator of chromosome condensation (RCC1) domain-containing protein) OS=Dictyostelium discoideum GN=DDB_0169222 PE=4 SV=1	61.1	3e-20	0.428571	DDB0237856	229..396	1	849	692..747	|Protein| gene: DDB_G0277429 on chromosome: 2 position 8026075 to 8028735	61.1	1e-22	0.428571	gi|124126981|ref|NP_001007223.2|	73..186	1	360	196..233	TD and POZ domain containing 2 [Mus musculus]	43.7	5e-05	0.526316	gi|148233282|ref|NP_001085207.1|	73..162	1	477	123..152	ankyrin repeat and BTB (POZ) domain containing 1 [Xenopus laevis]	41.4	7e-06	0.5	gi|156550953|ref|XP_001603813.1|	34..171	1	346
contig00674_1.exp
contig00515_1.exp	gnl|P32372|RAD4_SCHPO	71..214	2	648	100..147	S-M checkpoint control protein rad4 OS=Schizosaccharomyces pombe GN=rad4 PE=1 SV=2	37.3	0.01	0.3125										DDB0232266	44..238	2	1175	1060..1124	|Protein| gene: lig3 on chromosome: 4 position 1062604 to 1066349	41.4	0.0004	0.276923
contig00347_1.exp
contig00345_1.exp	gnl|P13466|GELA_DICDI	263..637	2	857	678..802	Gelation factor OS=Dictyostelium discoideum GN=abpC PE=1 SV=1	94.1	2e-33	0.328	gnl|O76753|O76753_ENTHI	302..610	2	587	437..539	Actin binding protein (Fragment) OS=Entamoeba histolytica GN=abp2 PE=2 SV=1	100	1e-40	0.427184	DDB0201554	263..637	2	857	678..802	|Protein| gene: abpC on chromosome: 1 position 4554019 to 4556699	94.1	1e-34	0.328	gi|149637293|ref|XP_001508334.1|	311..550	2	2693	1351..1430	PREDICTED: similar to FLJ00343 protein [Ornithorhynchus anatinus]	67	6e-21	0.4	gi|189540123|ref|XP_692436.3|	311..472	2	2702	2229..2282	PREDICTED: similar to Filamin-C (Gamma-filamin) (Filamin-2) (FLN-C) (Actin-binding-like protein) (ABP-L) (ABP-280-like protein) [Danio rerio]	56.1	2e-19	0.407407	gi|156400860|ref|XP_001639010.1|	308..553	2	3367
contig00333_1.exp	gnl|Q54J37|STRN3_DICDI	4..348	1	827	711..825	Striatin-3 homolog OS=Dictyostelium discoideum GN=strn3 PE=3 SV=1	185	2e-46	0.573913	gnl|A7RJ76|A7RJ76_NEMVE	1..354	1	659	542..659	Predicted protein (Fragment) OS=Nematostella vectensis GN=v1g83462 PE=4 SV=1	189	2e-46	0.576271	DDB0187888	4..348	1	827	711..825	|Protein| gene: DDB_G0288327 on chromosome: 5 position 1395012 to 1397601	185	1e-47	0.573913	gi|149412377|ref|XP_001508243.1|	4..354	1	750	634..750	PREDICTED: similar to STRN protein [Ornithorhynchus anatinus]	186	2e-46	0.57265	gi|118088093|ref|XP_419519.2|	4..354	1	887	771..887	PREDICTED: similar to striatin, calmodulin binding protein [Gallus gallus]	186	5e-47	0.57265	gi|156405150|ref|XP_001640595.1|	1..354	1	659
PpolyN1d32b08.t7	gnl|P12458|TBB2_PHYPO	106..1383	1	454	1..426	Tubulin beta-2 chain OS=Physarum polycephalum GN=BETC PE=2 SV=1	985	0	0.964789	gnl|Q9AQV5|Q9AQV5_EUGGR	106..1383	1	445	1..426	Beta-tubulin OS=Euglena gracilis PE=2 SV=1	869	0	0.809859	DDB0191169	181..1380	1	455	31..430	|Protein| gene: tubB on chromosome: 1 position 3261649 to 3263130	747	0	0.7575	gi|40018568|ref|NP_954525.1|	106..1383	1	445	1..426	tubulin, beta 2c [Rattus norvegicus]	846	0	0.79108	gi|52138699|ref|NP_001004400.1|	106..1383	1	445	1..426	tubulin, beta 2B [Gallus gallus]	845	0	0.786385	gi|72065171|ref|XP_791790.1|	106..1383	1	447
contig10393_1.exp																			DDB0237750	2..205	2	784	567..634	|Protein| gene: DDB_G0289099 on chromosome: 5 position 2356325 to 2358751	36.8	0.004	0.279412										gi|189515068|ref|XP_001919892.1|	5..217	2	570	241..311	PREDICTED: hypothetical protein [Danio rerio]	37.6	0.009	0.253521	gi|125808353|ref|XP_001360724.1|	2..226	2	372
contig10394_1.exp
contig03136_1.exp	gnl|Q03380|COMI_DICDI	430..558	1	185	51..93	Comitin OS=Dictyostelium discoideum GN=comA PE=1 SV=1	72.1	2e-14	0.651163	gnl|Q22M82|Q22M82_TETTH	430..636	1	158	85..153	Putative uncharacterized protein OS=Tetrahymena thermophila SB210 GN=TTHERM_00037370 PE=4 SV=2	78.4	3e-13	0.449275	DDB0219923	430..558	1	185	51..93	|Protein| gene: comA on chromosome: 5 position 3003747 to 3004503	72.1	1e-15	0.651163
contig02738_1.exp
contig00649_1.exp
contig12562_1.exp
contig12543_1.exp										gnl|Q54L39|Q54L39_DICDI	132..332	3	534	436..502	Putative uncharacterized protein OS=Dictyostelium discoideum GN=DDB_0187191 PE=4 SV=1	135	5e-30	0.776119	DDB0187191	132..332	3	534	436..502	|Protein| gene: DDB_G0286921 on chromosome: 4 position 5081040 to 5082644	135	2e-32	0.776119
contig11371_1.exp
contig01131_1.exp																																														gi|156550510|ref|XP_001602057.1|	85..246	1	1557
contig12681_1.exp
contig00863_1.exp	gnl|Q5RF00|ALDH2_PONAB	204..533	3	517	403..512	Aldehyde dehydrogenase, mitochondrial OS=Pongo abelii GN=ALDH2 PE=2 SV=1	171	6e-62	0.636364	gnl|B1WXN6|B1WXN6_CYAA5	204..533	3	490	381..490	Aldehyde dehydrogenase OS=Cyanothece (strain ATCC 51142) GN=cce_3229 PE=4 SV=1	176	3e-63	0.627273	DDB0231476	204..533	3	503	392..501	|Protein| gene: DDB_G0288521 on chromosome: 5 position 1636790 to 1638483	142	1e-51	0.518182	gi|197100869|ref|NP_001124747.1|	204..533	3	517	403..512	aldehyde dehydrogenase 2 family (mitochondrial) [Pongo abelii]	171	6e-62	0.636364	gi|41053732|ref|NP_956784.1|	204..533	3	516	402..511	aldehyde dehydrogenase 2 precursor [Danio rerio]	174	5e-64	0.645455	gi|193700143|ref|XP_001945750.1|	204..527	3	515
PpolyNOa07g02.t7										gnl|Q55ED3|Q55ED3_DICDI	400..492	1	1235	1128..1158	Putative uncharacterized protein OS=Dictyostelium discoideum GN=DDB_0190151 PE=4 SV=1	46.9	0.005	0.548387	DDB0190151	400..492	1	1235	1128..1158	|Protein| gene: DDB_G0269286 on chromosome: 1 position 2451692 to 2455913	46.9	2e-05	0.548387
PpolyNOa06e02.t7
PpolyNOa01c04.t7
PpolyN1d70d02.t7	gnl|Q9SZ63|NUD14_ARATH	1218..1316	3	309	263..295	Nudix hydrolase 14, mitochondrial OS=Arabidopsis thaliana GN=NUDT14 PE=1 SV=2	40.5	1e-20	0.454545	gnl|Q55BE3|Q55BE3_DICDI	798..1016	3	253	78..150	Putative uncharacterized protein OS=Dictyostelium discoideum GN=DDB_0216797 PE=4 SV=1	90.4	5e-43	0.534247	DDB0216797	798..1016	3	253	78..150	|Protein| gene: DDB_G0271376 on chromosome: 2 position 131419 to 132313	90.4	2e-45	0.534247	gi|114632487|ref|XP_001170516.1|	297..368	3	225	134..157	PREDICTED: Kv channel interacting protein 2 isoform 5 [Pan troglodytes]	32.7	0.001	0.5	gi|45383065|ref|NP_989886.1|	297..368	3	216	130..153	Kv channel interacting protein 4 [Gallus gallus]	31.3	0.001	0.416667
PpolyN1d63a01.t7	gnl|P49256|LMAN2_CANFA	23..310	2	356	25..120	Vesicular integral-membrane protein VIP36 OS=Canis familiaris GN=LMAN2 PE=1 SV=1	82.6	1e-41	0.322917	gnl|Q8T2J5|Q8T2J5_DICDI	1074..1505	2	569	426..569	Putative uncharacterized protein OS=Dictyostelium discoideum GN=DDB_0168584 PE=4 SV=2	146	2e-87	0.402778	DDB0168584	1074..1505	2	569	426..569	|Protein| gene: DDB_G0271968 on chromosome: 2 position 1072576 to 1074385	146	9e-90	0.402778	gi|149726043|ref|XP_001502421.1|	23..310	2	358	27..122	PREDICTED: similar to VIP36 (vesicular integral-membrane protein) isoform 1 [Equus caballus]	82.6	8e-42	0.322917	gi|71897199|ref|NP_001026570.1|	104..502	2	503	37..169	lectin, mannose-binding, 1 [Gallus gallus]	133	1e-40	0.383459	gi|115939860|ref|XP_001180997.1|	86..502	2	509
PpolyN1d01d10.t7	gnl|Q54ED4|GRWD1_DICDI	1157..1438	2	482	330..423	Glutamate-rich WD repeat-containing protein 1 OS=Dictyostelium discoideum GN=grwd1 PE=3 SV=1	125	1e-97	0.5	gnl|Q1HFN6|Q1HFN6_ORYSJ	1148..1441	2	465	299..396	Immature pollen 1 OS=Oryza sativa subsp. japonica GN=RIP1 PE=2 SV=1	122	4e-90	0.510204	DDB0267050	1157..1438	2	482	330..423	|Protein| gene: grwd1 on chromosome: 6 position 556339 to 557876	125	7e-99	0.5	gi|109125395|ref|XP_001113650.1|	431..655	2	446	41..115	PREDICTED: glutamate-rich WD repeat containing 1 [Macaca mulatta]	80.6	2e-69	0.466667	gi|148229009|ref|NP_001080628.1|	425..652	2	430	22..97	glutamate rich WD repeat protein GRWD [Xenopus laevis]	84.3	2e-76	0.460526	gi|195120556|ref|XP_002004790.1|	401..655	2	460
PpolyN1a14h09.t7	gnl|P40513|MAM33_YEAST	48..185	-2	266	219..264	Mitochondrial acidic protein MAM33 OS=Saccharomyces cerevisiae GN=MAM33 PE=1 SV=1	47.3	0.0002	0.456522	gnl|Q54JD2|Q54JD2_DICDI	42..209	-2	321	264..319	Putative uncharacterized protein OS=Dictyostelium discoideum GN=DDB_0187795 PE=4 SV=1	48.7	3e-06	0.357143	DDB0187795	42..209	-2	321	264..319	|Protein| gene: DDB_G0288137 on chromosome: 5 position 1135535 to 1136500	48.7	1e-08	0.357143
PpolyN1a08f08.t7	gnl|Q9D6J3|CCD94_MOUSE	1..273	1	314	78..168	Coiled-coil domain-containing protein 94 OS=Mus musculus GN=Ccdc94 PE=1 SV=1	112	8e-24	0.505495	gnl|A9NWX7|A9NWX7_PICSI	4..264	1	342	79..165	Putative uncharacterized protein OS=Picea sitchensis PE=2 SV=1	146	5e-37	0.701149	DDB0233745	1..156	1	324	78..129	|Protein| gene: ccdc94 on chromosome: 3 position 2120888 to 2121862	78.5	4e-28	0.538462	gi|27672584|ref|XP_229691.1|	1..273	1	313	78..168	PREDICTED: similar to CG8435-PA [Rattus norvegicus]	112	5e-24	0.505495	gi|161016849|ref|NP_001104303.1|	1..273	1	345	78..168	coiled-coil domain containing 94 [Danio rerio]	113	1e-24	0.505495	gi|156408942|ref|XP_001642115.1|	1..273	1	355
contig12894_1.exp
contig12647_1.exp																			DDB0168507	183..362	3	1325	94..153	|Protein| gene: DDB_G0271730 on chromosome: 2 position 854663 to 858640	39	0.002	0.333333
contig12473_1.exp	gnl|Q54FD6|TF2B_DICDI	5..244	2	325	236..315	Transcription initiation factor IIB OS=Dictyostelium discoideum GN=gtf2b PE=3 SV=1	131	6e-30	0.7375	gnl|B3N9Q3|B3N9Q3_DROER	8..244	2	315	227..305	GG10133 OS=Drosophila erecta GN=Dere\GG10133 PE=4 SV=1	106	2e-21	0.56962	DDB0216283	5..244	2	325	236..315	|Protein| gene: gtf2b on chromosome: 5 position 4767056 to 4768033	131	4e-31	0.7375	gi|126305849|ref|XP_001364333.1|	8..244	2	316	228..306	PREDICTED: similar to alpha initiation factor [Monodelphis domestica]	104	1e-21	0.56962	gi|118094407|ref|XP_422356.2|	8..244	2	468	380..458	PREDICTED: similar to IIB protein [Gallus gallus]	104	2e-22	0.56962	gi|195339829|ref|XP_002036519.1|	8..244	2	315
contig12365_1.exp	gnl|Q54GJ2|PUR2_DICDI	636..1247	3	815	461..664	Bifunctional purine biosynthetic protein purD OS=Dictyostelium discoideum GN=purD PE=3 SV=1	352	1e-140	0.705882	gnl|A4TZI3|A4TZI3_9PROT	648..1157	3	410	58..227	Phosphoribosylformylglycinamidine cyclo-ligase OS=Magnetospirillum gryphiswaldense GN=purM PE=3 SV=1	286	1e-136	0.688235	DDB0230084	636..1247	3	815	461..664	|Protein| gene: purD on chromosome: 5 position 3683216 to 3685745	352	1e-141	0.705882	gi|114684353|ref|XP_514869.2|	645..1157	3	1010	430..600	PREDICTED: phosphoribosylglycinamide formyltransferase, phosphoribosylglycinamide synthetase, phosphoribosylaminoimidazole synthetase [Pan troglodytes]	264	1e-112	0.637427	gi|47825387|ref|NP_001001469.1|	648..1178	3	1003	431..607	phosphoribosylglycinamide formyltransferase, phosphoribosylglycinamide synthetase, phosphoribosylaminoimidazole synthetase [Gallus gallus]	273	1e-117	0.644068	gi|115893435|ref|XP_785897.2|	579..1160	3	1012
contig12091_1.exp
contig11777_1.exp	gnl|P32019|I5P2_HUMAN	38..307	2	993	890..979	Type II inositol-1,4,5-trisphosphate 5-phosphatase OS=Homo sapiens GN=INPP5B PE=1 SV=3	67.5	1e-10	0.355556	gnl|Q8I7P3|Q8I7P3_DICDI	38..208	2	787	677..733	Inositol 5-phosphatase 4 (RhoGAP domain-containing protein) OS=Dictyostelium discoideum GN=Dd5P4 PE=4 SV=1	85.4	1e-18	0.614035	DDB0191151	38..208	2	787	677..733	|Protein| gene: Dd5P4 on chromosome: 1 position 1752059 to 1754689	85.4	5e-21	0.614035	gi|74008389|ref|XP_549244.2|	38..196	2	894	789..841	PREDICTED: similar to phosphatidylinositol polyphosphate 5-phosphatase isoform b isoform 1 [Canis familiaris]	72.5	3e-12	0.566038	gi|118150544|ref|NP_001071232.1|	38..202	2	952	846..900	hypothetical protein LOC777716 [Danio rerio]	68	7e-15	0.527273	gi|115961731|ref|XP_001190128.1|	38..211	2	1060
contig11308_1.exp	gnl|Q4U4S6|XIRP2_MOUSE	166..342	1	3784	3257..3315	Xin actin-binding repeat-containing protein 2 OS=Mus musculus GN=Xirp2 PE=1 SV=1	85.8	2e-16	0.525424	gnl|B2BBR9|B2BBR9_MOUSE	166..342	1	820	293..351	Xeplin variant 4 OS=Mus musculus GN=Xirp2 PE=2 SV=1	85.8	3e-15	0.525424	DDB0238324	226..339	1	472	155..192	|Protein| gene: DDB_G0290575 on chromosome: 5 position 4299544 to 4301062	59.7	1e-13	0.526316	gi|66841385|ref|NP_001019789.1|	166..342	1	3784	3257..3315	xin actin-binding repeat containing 2 isoform 1 [Mus musculus]	85.8	3e-16	0.525424	gi|189524842|ref|XP_001344842.2|	157..342	1	550	56..117	PREDICTED: similar to LOC495252 protein [Danio rerio]	85.8	7e-17	0.516129	gi|110763472|ref|XP_393163.3|	166..336	1	1443
contig11176_1.exp
contig11084_1.exp
contig10604_1.exp	gnl|Q9SCU8|BGL14_ARATH	6..104	3	887	790..822	Beta-galactosidase 14 OS=Arabidopsis thaliana GN=BGAL14 PE=2 SV=2	41.4	0.002	0.454545
contig10448_1.exp
contig10312_1.exp	gnl|Q6C9G2|BFR2_YARLI	2..133	2	495	319..362	Protein BFR2 OS=Yarrowia lipolytica GN=BFR2 PE=3 SV=1	36.8	1e-05	0.363636	gnl|Q55E65|Q55E65_DICDI	107..196	2	562	456..485	Putative uncharacterized protein OS=Dictyostelium discoideum GN=DDB_0201701 PE=4 SV=1	51.9	3e-10	0.633333	DDB0267139	107..196	2	523	417..446	|Protein| gene: DDB_G0270496 on chromosome: 1 position 2636802 to 2638688	51.9	2e-12	0.633333										gi|71897031|ref|NP_001025895.1|	119..184	2	574	449..470	apoptosis antagonizing transcription factor [Gallus gallus]	36.8	4e-06	0.590909	gi|170578051|ref|XP_001894245.1|	20..199	2	514
contig10099_1.exp	gnl|P22271|PROF1_PHYPO	50..295	2	125	21..102	Profilin-A OS=Physarum polycephalum GN=PROA PE=3 SV=2	103	3e-29	0.5	gnl|Q5TP19|Q5TP19_ANOGA	68..298	2	126	28..104	Profilin OS=Anopheles gambiae GN=AGAP009861 PE=3 SV=3	63.8	6e-14	0.324675	DDB0191178	68..289	2	126	28..101	|Protein| gene: proA on chromosome: 4 position 5417279 to 5417901	55.1	2e-16	0.351351	gi|47058966|ref|NP_082652.1|	188..289	2	129	71..104	profilin family, member 4 [Mus musculus]	34.5	0.0003	0.441176	gi|118089053|ref|XP_001232422.1|	188..292	2	129	71..105	PREDICTED: similar to Profilin family, member 4 [Gallus gallus]	36.3	3e-05	0.4	gi|158298819|ref|XP_553744.3|	68..298	2	126
contig07576_1.exp	gnl|Q60534|CF105_MESAU	239..439	2	231	82..148	Uncharacterized protein C6orf105 homolog OS=Mesocricetus auratus PE=2 SV=1	68.4	7e-18	0.358209	gnl|Q567B4|Q567B4_DANRE	251..436	2	241	97..158	Zgc:112175 OS=Danio rerio GN=zgc:112175 PE=2 SV=1	72.5	2e-15	0.403226	DDB0186543	254..448	2	288	92..156	|Protein| gene: DDB_G0285519 on chromosome: 4 position 3339980 to 3340927	82.6	6e-17	0.4	gi|149638652|ref|XP_001514800.1|	254..436	2	304	74..134	PREDICTED: similar to Chromosome 6 open reading frame 105 [Ornithorhynchus anatinus]	61.6	4e-17	0.344262	gi|62955407|ref|NP_001017719.1|	251..436	2	241	97..158	hypothetical protein LOC550414 [Danio rerio]	72.5	5e-17	0.403226	gi|115970154|ref|XP_001177151.1|	251..523	2	234
contig06335_1.exp	gnl|Q9N491|SQV2_CAEEL	219..344	3	330	208..249	Beta-1,3-galactosyltransferase sqv-2 OS=Caenorhabditis elegans GN=sqv-2 PE=2 SV=1	44.1	0.001	0.404762	gnl|A7SZM8|A7SZM8_NEMVE	219..353	3	287	167..211	Predicted protein OS=Nematostella vectensis GN=v1g175792 PE=4 SV=1	45.5	8e-08	0.422222										gi|126329481|ref|XP_001376070.1|	219..341	3	552	432..472	PREDICTED: similar to beta-1,3-galactosyltransferase-6 [Monodelphis domestica]	46.9	0.0002	0.439024	gi|82524388|ref|NP_001016095.2|	219..341	3	343	223..263	hypothetical protein LOC548849 [Xenopus tropicalis]	43.7	0.0004	0.439024	gi|156353158|ref|XP_001622942.1|	219..353	3	287
contig06249_1.exp
contig06124_1.exp
contig05855_1.exp	gnl|Q8QGX4|PRKDC_CHICK	283..447	1	4134	4079..4133	DNA-dependent protein kinase catalytic subunit OS=Gallus gallus GN=PRKDC PE=2 SV=1	67.5	2e-29	0.472727	gnl|Q54UC0|Q54UC0_DICDI	175..438	1	4299	4208..4295	DNA-dependent protein kinase (DNAPK) subunit OS=Dictyostelium discoideum GN=dnapkcs PE=4 SV=2	131	1e-49	0.590909	DDB0229336	175..438	1	4299	4208..4295	|Protein| gene: dnapkcs on chromosome: 3 position 4132807 to 4145996	131	5e-52	0.590909	gi|149411252|ref|XP_001514950.1|	301..447	1	4153	4104..4152	PREDICTED: similar to DNA-dependent protein kinase catalytic subunit [Ornithorhynchus anatinus]	71.2	6e-31	0.510204	gi|189521540|ref|XP_001919588.1|	304..447	1	4119	4071..4118	PREDICTED: wu:fa96e12 [Danio rerio]	73.9	1e-33	0.541667	gi|196000550|ref|XP_002110143.1|	295..447	1	4042
contig05610_1.exp	gnl|Q969H0|FBXW7_HUMAN	159..281	3	707	454..494	F-box/WD repeat-containing protein 7 OS=Homo sapiens GN=FBXW7 PE=1 SV=1	49.6	1e-12	0.439024	gnl|B3M4X9|B3M4X9_DROAN	159..281	3	1276	1018..1058	GF23871 OS=Drosophila ananassae GN=Dana\GF23871 PE=4 SV=1	50.6	5e-12	0.463415	DDB0216274	159..293	3	1146	947..991	|Protein| gene: mhkA on chromosome: 6 position 65139 to 68579	45.1	2e-11	0.333333	gi|149698151|ref|XP_001501354.1|	159..281	3	711	458..498	PREDICTED: F-box and WD repeat domain containing 7 isoform 1 [Equus caballus]	49.6	1e-12	0.439024	gi|118085298|ref|XP_417265.2|	159..281	3	789	536..576	PREDICTED: similar to F-box-WD40 repeat protein 6 [Gallus gallus]	54.2	2e-13	0.512195	gi|193622564|ref|XP_001950576.1|	165..290	3	654
contig05482_1.exp	gnl|Q06078|UTP21_YEAST	148..396	1	939	828..910	U3 small nucleolar RNA-associated protein 21 OS=Saccharomyces cerevisiae GN=UTP21 PE=1 SV=1	49.6	3e-05	0.277108	gnl|Q86AC6|Q86AC6_DICDI	148..435	1	1026	915..1010	Similar to Arabidopsis thaliana (Mouse-ear cress). Putative WD-repeat membrane protein OS=Dictyostelium discoideum PE=4 SV=1	63.8	6e-12	0.302083	DDB0237567	148..435	1	1026	915..1010	|Protein| gene: wdr36 on chromosome: 2 position 7225072 to 7228344	63.8	2e-14	0.302083	gi|149726956|ref|XP_001503621.1|	139..222	1	984	868..895	PREDICTED: WD repeat domain 36 [Equus caballus]	32.7	3e-05	0.5										gi|157122013|ref|XP_001659920.1|	31..234	1	909
contig05345_1.exp	gnl|P80424|LDTI_HIRME	278..388	-1	46	4..40	Leech-derived tryptase inhibitor C OS=Hirudo medicinalis PE=1 SV=1	50.1	2e-05	0.486486	gnl|Q0Q009|Q0Q009_ANTMY	278..388	-1	63	25..61	Protease inhibitor-like protein OS=Antheraea mylitta PE=4 SV=1	65.2	6e-09	0.594595										gi|73956462|ref|XP_536713.2|	314..385	-1	1943	388..411	PREDICTED: similar to agrin isoform 1 [Canis familiaris]	46.9	0.0002	0.625	gi|189536001|ref|XP_001920257.1|	308..403	-1	2043	209..240	PREDICTED: hm:gc12 [Danio rerio]	45.1	0.0002	0.46875	gi|112983102|ref|NP_001037047.1|	278..388	-1	65
contig05222_1.exp	gnl|Q95YL5|PEFA_DICDI	24..233	3	197	68..137	Penta-EF hand domain-containing protein 1 OS=Dictyostelium discoideum GN=pefA PE=1 SV=1	68.4	1e-13	0.428571	gnl|Q4QG09|Q4QG09_LEIMA	45..227	3	216	92..152	EF hand-like protein OS=Leishmania major GN=LmjF13.1450 PE=4 SV=1	47.8	5e-12	0.344262	DDB0191092	24..233	3	197	68..137	|Protein| gene: pefA on chromosome: 5 position 4974992 to 4976066	68.4	6e-15	0.428571	gi|114598818|ref|XP_527191.2|	225..407	3	191	123..183	PREDICTED: similar to ALG-2 [Pan troglodytes]	45.1	2e-09	0.311475	gi|41055656|ref|NP_957244.1|	225..407	3	185	117..177	programmed cell death 6 [Danio rerio]	51	1e-11	0.344262	gi|193666968|ref|XP_001947903.1|	225..407	3	178
contig05106_1.exp
contig04679_1.exp	gnl|A5PJ65|RER1_BOVIN	43..330	1	196	92..187	Protein RER1 OS=Bos taurus GN=RER1 PE=2 SV=2	169	2e-41	0.625	gnl|Q4S836|Q4S836_TETNG	22..330	1	933	84..186	Chromosome 9 SCAF14710, whole genome shotgun sequence OS=Tetraodon nigroviridis GN=GSTENG00022528001 PE=3 SV=1	181	6e-44	0.621359	DDB0266508	79..321	1	188	103..183	|Protein| gene: rer1 on chromosome: 6 position 1815723 to 1816671	150	1e-36	0.666667	gi|126328990|ref|XP_001366263.1|	43..330	1	196	92..187	PREDICTED: hypothetical protein [Monodelphis domestica]	171	6e-42	0.635417	gi|58332778|ref|NP_001011464.1|	43..330	1	198	92..187	RER1 retention in endoplasmic reticulum 1 [Xenopus tropicalis]	169	4e-42	0.635417	gi|156385174|ref|XP_001633506.1|	40..330	1	194
contig04521_1.exp
contig04395_1.exp
contig04276_1.exp
contig04130_1.exp										gnl|A6QT69|A6QT69_AJECN	27..350	3	248	137..244	Putative uncharacterized protein OS=Ajellomyces capsulata (strain NAm1 / WU24) GN=HCAG_00575 PE=4 SV=1	125	6e-27	0.509259
contig03665_1.exp	gnl|Q28DW0|CIAO1_XENTR	221..370	2	333	229..278	Protein CIAO1 OS=Xenopus tropicalis GN=ciao1 PE=2 SV=1	65.2	2e-35	0.48	gnl|A9SXF7|A9SXF7_PHYPA	218..376	2	337	235..287	Predicted protein (Fragment) OS=Physcomitrella patens subsp. patens GN=PHYPADRAFT_15403 PE=4 SV=1	69.3	9e-36	0.509434	DDB0266672	107..235	2	333	197..239	|Protein| gene: ciao1 on chromosome: 1 position 3427650 to 3428995	47.8	1e-27	0.325581	gi|31542399|ref|NP_079572.2|	113..211	2	339	189..221	WD40 protein Ciao1 [Mus musculus]	57.9	5e-35	0.636364	gi|62859923|ref|NP_001016887.1|	221..370	2	333	229..278	hypothetical protein LOC549641 [Xenopus (Silurana) tropicalis]	65.2	8e-36	0.48	gi|91091184|ref|XP_971934.1|	113..244	2	327
contig03502_1.exp										gnl|Q5K932|Q5K932_CRYNE	185..259	2	361	309..333	Protein N-terminal asparagine amidohydrolase, putative OS=Cryptococcus neoformans GN=CNK03410 PE=4 SV=1	43.7	0.008	0.6
contig02872_1.exp
contig02855_1.exp	gnl|Q08DI8|PUS7_BOVIN	7..276	1	659	564..653	Pseudouridylate synthase 7 homolog OS=Bos taurus GN=PUS7 PE=2 SV=1	109	2e-23	0.5	gnl|Q6P029|Q6P029_DANRE	7..276	1	326	231..320	Pus7 protein (Fragment) OS=Danio rerio GN=pus7 PE=2 SV=1	114	5e-24	0.5	DDB0216877	16..276	1	729	589..675	|Protein| gene: DDB_G0271632 on chromosome: 2 position 567032 to 569306	99.5	1e-21	0.448276	gi|109067787|ref|XP_001089640.1|	7..276	1	661	566..655	PREDICTED: pseudouridylate synthase 7 homolog isoform 2 [Macaca mulatta]	110	8e-24	0.511111	gi|170015989|ref|NP_001116170.1|	7..276	1	627	532..621	hypothetical protein LOC402995 [Danio rerio]	114	1e-25	0.5	gi|156552641|ref|XP_001603223.1|	7..333	1	806
contig02246_1.exp	gnl|Q9CZK6|ANKS3_MOUSE	110..244	2	655	426..470	Ankyrin repeat and SAM domain-containing protein 3 OS=Mus musculus GN=Anks3 PE=2 SV=2	41.7	0.002	0.422222	gnl|Q55FH8|Q55FH8_DICDI	113..238	2	514	452..493	Kelch repeat-containing protein OS=Dictyostelium discoideum GN=DDB_0232323 PE=4 SV=1	52.7	1e-05	0.452381	DDB0232323	113..238	2	514	452..493	|Protein| gene: DDB_G0268110 on chromosome: 1 position 1466318 to 1468006	52.7	8e-08	0.452381	gi|149640212|ref|XP_001507761.1|	110..244	2	606	376..420	PREDICTED: hypothetical protein [Ornithorhynchus anatinus]	43.1	0.001	0.4	gi|118098198|ref|XP_001231827.1|	110..244	2	573	425..469	PREDICTED: hypothetical protein [Gallus gallus]	42.6	0.0004	0.4	gi|196013637|ref|XP_002116679.1|	113..247	2	636
contig02168_1.exp	gnl|Q54JC0|CMBB_DICDI	292..441	1	413	304..353	Calmodulin-binding protein CmbB OS=Dictyostelium discoideum GN=cmbB PE=1 SV=1	46.9	2e-14	0.28	gnl|Q54HL8|Q54HL8_DICDI	220..462	1	846	610..690	FNIP repeat-containing protein OS=Dictyostelium discoideum GN=DDB_0219429 PE=4 SV=1	76.7	5e-15	0.382716	DDB0237880	220..462	1	846	610..690	|Protein| gene: DDB_G0289381 on chromosome: 5 position 2697784 to 2700677	76.7	3e-17	0.382716																			gi|156349554|ref|XP_001622107.1|	301..462	1	258
contig02067_1.exp	gnl|O60344|ECE2_HUMAN	5..202	2	883	75..140	Endothelin-converting enzyme 2 OS=Homo sapiens GN=ECE2 PE=1 SV=3	57	2e-07	0.378788	gnl|Q1KYP1|Q1KYP1_9EUKA	161..367	2	203	111..179	Putative uncharacterized protein OS=Streblomastix strix PE=4 SV=1	90.9	2e-24	0.492754	DDB0204207	161..346	2	232	113..174	|Protein| gene: DDB_G0282393 on chromosome: 3 position 5695519 to 5696365	84.5	3e-25	0.516129	gi|194222645|ref|XP_001916275.1|	5..202	2	206	26..91	PREDICTED: similar to Endothelin converting enzyme 2 [Equus caballus]	54.2	4e-16	0.363636	gi|125807175|ref|XP_001341991.1|	5..202	2	243	63..128	PREDICTED: hypothetical protein LOC100002136 [Danio rerio]	48.3	2e-13	0.30303	gi|156393312|ref|XP_001636272.1|	2..202	2	215
contig02047_1.exp										gnl|A8HUF5|A8HUF5_CHLRE	40..165	1	228	84..125	Predicted protein OS=Chlamydomonas reinhardtii GN=CHLREDRAFT_182752 PE=4 SV=1	48.3	0.0009	0.452381
contig02041_1.exp	gnl|P62484|ABI2_MOUSE	103..246	1	446	394..441	Abl interactor 2 OS=Mus musculus GN=Abi2 PE=1 SV=1	52.8	2e-06	0.4375	gnl|Q8T196|Q8T196_DICDI	76..249	1	244	186..243	Similar to Orgyia pseudotsugata multicapsid polyhedrosis virus (OpMNPV). Hypothetical 29.3 kDa protein (ORF92) (Putative uncharacterized protein) OS=Dictyostelium discoideum GN=DDB_0167563 PE=4 SV=1	88.1	6e-16	0.655172	DDB0167563	76..249	1	244	186..243	|Protein| gene: DDB_G0274203 on chromosome: 2 position 4785655 to 4786471	88.1	3e-18	0.655172	gi|126314135|ref|XP_001368473.1|	70..246	1	389	155..213	PREDICTED: similar to NADPH oxidase cytosolic protein p47phox [Monodelphis domestica]	55.1	5e-07	0.440678	gi|187607866|ref|NP_001119865.1|	70..240	1	822	763..819	hypothetical protein LOC559145 [Danio rerio]	57.9	2e-08	0.403509	gi|196000644|ref|XP_002110190.1|	91..246	1	605
contig01988_1.exp	gnl|Q1ZXF1|ECHM_DICDI	1..333	1	277	111..221	Probable enoyl-CoA hydratase, mitochondrial OS=Dictyostelium discoideum GN=echs1 PE=3 SV=1	200	6e-51	0.756757	gnl|Q2W9N7|Q2W9N7_MAGMM	1..339	1	258	92..204	Enoyl-CoA hydratase/carnithine racemase OS=Magnetospirillum magneticum (strain AMB-1 / ATCC 700264) GN=amb0634 PE=3 SV=1	192	2e-47	0.707965	DDB0232942	1..333	1	277	111..221	|Protein| gene: echs1 on chromosome: 4 position 2750152 to 2751628	200	3e-52	0.756757	gi|29789289|ref|NP_444349.1|	1..333	1	290	124..234	enoyl Coenzyme A hydratase, short chain, 1, mitochondrial [Mus musculus]	177	1e-43	0.657658	gi|52218912|ref|NP_001004529.1|	13..333	1	291	129..235	enoyl Coenzyme A hydratase, short chain, 1, mitochondrial [Danio rerio]	165	9e-41	0.626168	gi|91088159|ref|XP_971757.1|	13..330	1	295
contig01836_1.exp	gnl|Q75JK6|ATP5E_DICDI	33..131	3	74	4..36	ATP synthase subunit epsilon, mitochondrial OS=Dictyostelium discoideum GN=atp5e PE=3 SV=1	53.8	5e-07	0.575758	gnl|Q4S7Z7|Q4S7Z7_TETNG	36..137	3	41	4..37	Chromosome 9 SCAF14710, whole genome shotgun sequence OS=Tetraodon nigroviridis GN=GSTENG00022568001 PE=4 SV=1	60.6	5e-08	0.676471	DDB0233319	33..131	3	74	4..36	|Protein| gene: atp5e on chromosome: 2 position 6403629 to 6403975	53.8	3e-08	0.575758	gi|74136357|ref|NP_001028073.1|	36..140	3	51	4..38	H+ transporting F1 ATP synthase epsilon subunit [Macaca mulatta]	52.8	1e-06	0.6	gi|118100846|ref|XP_001231375.1|	36..140	3	51	4..38	PREDICTED: similar to H+ transporting F1 ATP synthase epsilon subunit [Gallus gallus]	59.7	2e-09	0.685714	gi|110764763|ref|XP_001123191.1|	39..137	3	58
contig01315_1.exp
contig00992_1.exp	gnl|P42525|ERK1_DICDI	2..223	2	529	402..475	Extracellular signal-regulated kinase 1 OS=Dictyostelium discoideum GN=erkA PE=2 SV=2	117	2e-26	0.581081	gnl|A2IB54|A2IB54_CITSI	2..220	2	375	294..366	Mitogen-activated protein kinase OS=Citrus sinensis GN=MAP PE=2 SV=1	120	5e-26	0.657534	DDB0201635	2..223	2	529	402..475	|Protein| gene: erkA on chromosome: 4 position 4355028 to 4356796	117	2e-27	0.581081	gi|158517957|ref|NP_001103488.1|	2..220	2	362	278..350	mitogen-activated protein kinase 3 [Bos taurus]	114	2e-25	0.657534	gi|40254655|ref|NP_878308.2|	2..220	2	369	287..359	mitogen-activated protein kinase 1 [Danio rerio]	111	4e-25	0.643836	gi|91090442|ref|XP_966833.1|	2..220	2	372
contig00908_1.exp										gnl|Q022Y2|Q022Y2_SOLUE	14..94	2	407	312..338	Secreted protein OS=Solibacter usitatus (strain Ellin6076) GN=Acid_2980 PE=3 SV=1	36.8	4e-06	0.481481
contig00551_1.exp
contig00452_1.exp
contig00443_1.exp
contig00258_1.exp										gnl|Q55BZ5|Q55BZ5_DICDI	95..478	2	441	313..440	Acid ceramidase-like protein OS=Dictyostelium discoideum GN=dcd1A PE=4 SV=1	166	3e-43	0.484375	DDB0232076	95..478	2	441	313..440	|Protein| gene: dcd1A on chromosome: 1 position 4598954 to 4600454	166	1e-45	0.484375
contig00121_1.exp										gnl|Q4VDG4|Q4VDG4_9STRA	1..135	1	714	603..647	Putative 3-isopropylmalate dehydratase large subunit OS=Hyaloperonospora parasitica PE=4 SV=1	68.4	3e-16	0.6
PpolyN1d44a02.t7	gnl|P04105|TBAN_PHYPO	104..1450	2	449	1..449	Tubulin alpha-1B chain OS=Physarum polycephalum GN=ALTBN PE=2 SV=2	1042	0	0.966592	gnl|A9PL19|A9PL19_GOSHI	104..1447	2	450	1..448	Alpha-tubulin OS=Gossypium hirsutum GN=TUA10 PE=2 SV=1	945	0	0.850446	DDB0191380	587..1123	2	457	169..347	|Protein| gene: tubA on chromosome: 5 position 707217 to 708704	324	0	0.715084	gi|6678469|ref|NP_033474.1|	104..1447	2	449	1..448	tubulin, alpha 1C [Mus musculus]	911	0	0.792411	gi|189523292|ref|XP_001330931.2|	68..1435	2	477	17..472	PREDICTED: similar to tubulin, alpha 8 like 3 [Danio rerio]	916	0	0.785088	gi|156394507|ref|XP_001636867.1|	104..1447	2	452
contig00717_1.exp
contig00072_1.exp	gnl|O61063|TCT1_PHYPO	8..658	2	217	1..217	Tectonin-1 OS=Physarum polycephalum GN=TECA PE=1 SV=3	481	1e-135	0.861751	gnl|B0CZL6|B0CZL6_LACBS	113..259	2	227	37..85	Tectonin 2 OS=Laccaria bicolor (strain S238N-H82) GN=LACBIDRAFT_382412 PE=4 SV=1	59.3	1e-23	0.489796	DDB0266871	277..378	1	2731	2485..2518	|Protein| gene: med12 on chromosome: 3 position 4322929 to 4331907	38.2	0.008	0.470588	gi|73948575|ref|XP_541728.2|	307..438	1	582	515..558	PREDICTED: hypothetical protein XP_541728 [Canis familiaris]	45.1	0.001	0.431818	gi|189524713|ref|XP_001334707.2|	356..436	2	254	180..206	PREDICTED: hypothetical protein [Danio rerio]	32.2	0.0007	0.444444	gi|157766454|ref|XP_001675570.1|	190..351	1	788
PpolyNOa01h03.t7	gnl|O04251|Y4211_ARATH	258..479	3	1293	1088..1161	BRCT domain-containing protein At4g02110 OS=Arabidopsis thaliana GN=At4g02110 PE=1 SV=2	45.1	0.001	0.297297	gnl|Q54H15|Q54H15_DICDI	267..494	3	1966	1829..1904	Putative uncharacterized protein OS=Dictyostelium discoideum GN=DDB_0188566 PE=4 SV=1	73.9	1e-14	0.394737	DDB0188566	267..494	3	1966	1829..1904	|Protein| gene: DDB_G0289761 on chromosome: 5 position 3227434 to 3233509	73.9	6e-17	0.394737																			gi|158285701|ref|XP_564818.3|	276..437	3	1257
PpolyN1d05a04.t7
contig12721_1.exp	gnl|P46295|RS14_CHLRE	101..160	2	153	27..46	40S ribosomal protein S14 OS=Chlamydomonas reinhardtii GN=RPS14 PE=3 SV=1	45.5	5e-05	0.75	gnl|A7S2J5|A7S2J5_NEMVE	74..160	2	153	18..46	Predicted protein OS=Nematostella vectensis GN=v1g165664 PE=3 SV=1	48.3	9e-05	0.62069	DDB0230056	98..160	2	152	25..45	|Protein| gene: rps14 on chromosome: 6 position 481211 to 482065	40.9	0.0001	0.666667	gi|109079317|ref|XP_001099589.1|	101..160	2	134	25..44	PREDICTED: similar to ribosomal protein S14 [Macaca mulatta]	40.5	0.002	0.65	gi|71895291|ref|NP_001025790.1|	101..160	2	151	25..44	ribosomal protein S14 [Gallus gallus]	40.5	0.0005	0.65	gi|156386752|ref|XP_001634075.1|	74..160	2	153
PpolyNOa06d02.t7
contig12031_1.exp	gnl|Q4V8C4|WDR5B_RAT	41..223	2	328	264..324	WD repeat-containing protein 5B OS=Rattus norvegicus GN=Wdr5b PE=2 SV=1	117	1e-25	0.721311	gnl|Q7ZTX2|Q7ZTX2_DANRE	53..226	2	334	274..331	Wdr5 protein OS=Danio rerio GN=wdr5 PE=2 SV=1	117	1e-24	0.724138	DDB0232948	53..232	2	335	276..335	|Protein| gene: wdr5 on chromosome: 5 position 72820 to 74155	116	8e-27	0.766667	gi|67078490|ref|NP_001019937.1|	41..223	2	328	264..324	WD repeat domain 5B [Rattus norvegicus]	117	1e-25	0.721311	gi|169403953|ref|NP_998264.1|	53..226	2	334	274..331	WD repeat domain 5 [Danio rerio]	117	3e-26	0.724138	gi|156361180|ref|XP_001625397.1|	53..226	2	354
contig11850_1.exp										gnl|B2EU28|B2EU28_9BACT	403..486	-2	1809	1178..1205	PA14 domain protein OS=bacterium Ellin514 GN=CflavDRAFT_5755 PE=3 SV=1	46	0.005	0.607143
contig11844_1.exp
contig02948_1.exp	gnl|Q55D99|PAKA_DICDI	23..277	2	1197	1107..1191	Serine/threonine-protein kinase pakA OS=Dictyostelium discoideum GN=pakA PE=2 SV=1	86.8	2e-17	0.388235	gnl|Q55GV3|Q55GV3_DICDI	23..247	2	493	417..491	p21-activated protein kinase OS=Dictyostelium discoideum GN=DDB_0202066 PE=4 SV=1	96.8	6e-19	0.546667	DDB0267078	23..247	2	477	401..475	|Protein| gene: pakC on chromosome: 1 position 229145 to 230944	96.8	3e-21	0.546667	gi|126342730|ref|XP_001367088.1|	23..250	2	579	497..572	PREDICTED: similar to beta-PAK [Monodelphis domestica]	76.2	1e-13	0.434211	gi|118094908|ref|XP_001232774.1|	23..250	2	523	442..517	PREDICTED: similar to serine/threonine kinase isoform 1 [Gallus gallus]	76.2	3e-14	0.434211	gi|156551419|ref|XP_001604121.1|	23..268	2	521
contig02093_1.exp
contig01493_1.exp	gnl|P47037|SMC3_YEAST	15..245	3	1230	1142..1218	Structural maintenance of chromosomes protein 3 OS=Saccharomyces cerevisiae GN=SMC3 PE=1 SV=1	97.3	9e-20	0.467532	gnl|A7TDK5|A7TDK5_VANPO	15..245	3	1211	1123..1199	Putative uncharacterized protein OS=Vanderwaltozyma polyspora (strain ATCC 22028 / DSM 70294) GN=Kpol_1018p2 PE=4 SV=1	98.2	6e-19	0.467532	DDB0219934	15..245	3	1437	1114..1190	|Protein| gene: smc3 on chromosome: 2 position 6307688 to 6312309	70.3	7e-13	0.415584	gi|114579109|ref|XP_001158758.1|	27..218	3	203	121..184	PREDICTED: hypothetical protein [Pan troglodytes]	80.8	1e-14	0.5	gi|45383139|ref|NP_989848.1|	27..218	3	1217	1135..1198	structural maintenance of chromosomes 3 [Gallus gallus]	84	3e-16	0.515625	gi|196013883|ref|XP_002116802.1|	27..245	3	1038
contig01017_1.exp
contig00096_1.exp	gnl|Q08CI8|S2538_DANRE	228..386	3	287	134..186	Solute carrier family 25 member 38 OS=Danio rerio GN=slc25a38 PE=2 SV=1	41.8	0.0002	0.377358	gnl|Q54VX4|Q54VX4_DICDI	255..389	3	345	297..341	Mitochondrial substrate carrier family protein OS=Dictyostelium discoideum GN=mcfJ PE=3 SV=1	68.9	8e-20	0.577778	DDB0237610	255..389	3	345	297..341	|Protein| gene: mcfJ on chromosome: 3 position 2907001 to 2908252	68.9	3e-22	0.577778	gi|108997750|ref|XP_001083788.1|	285..395	3	318	274..310	PREDICTED: similar to solute carrier family 25, member 34 [Macaca mulatta]	36.3	0.0004	0.378378	gi|115497342|ref|NP_001070070.1|	228..386	3	287	134..186	hypothetical protein LOC767662 [Danio rerio]	41.8	5e-05	0.377358	gi|196012662|ref|XP_002116193.1|	255..389	3	297
contig00372_1.exp	gnl|Q55E26|GXCB_DICDI	19..204	1	1198	789..850	Rac guanine nucleotide exchange factor B OS=Dictyostelium discoideum GN=gxcB PE=2 SV=1	65.7	7e-10	0.403226	gnl|Q54XW8|Q54XW8_DICDI	34..186	1	874	568..618	Pleckstrin homology (PH) domain-containing protein OS=Dictyostelium discoideum GN=gxcII PE=4 SV=2	60.6	1e-10	0.470588	DDB0233473	34..186	1	874	568..618	|Protein| gene: gxcII on chromosome: 3 position 1052856 to 1055569	60.6	5e-13	0.470588	gi|163310755|ref|NP_001106193.1|	31..219	1	1241	409..471	Rho guanine nucleotide exchange factor (GEF) 10-like isoform b [Mus musculus]	62.9	5e-09	0.412698	gi|189230079|ref|NP_001121373.1|	31..219	1	1027	210..272	hypothetical protein LOC100158460 [Xenopus tropicalis]	63.8	7e-10	0.396825	gi|196012347|ref|XP_002116036.1|	31..195	1	1427
PpolyN1d89b06.t7										gnl|Q00WP6|Q00WP6_OSTTA	718..915	1	274	127..192	Homology to unknown gene OS=Ostreococcus tauri GN=Ot13g02870 PE=4 SV=1	54.7	5e-05	0.318182	DDB0219211	856..906	1	728	705..721	|Protein| gene: DDB_G0287267 on chromosome: 5 position 67613 to 69799	40.5	0.004	0.647059																			gi|110763626|ref|XP_001121657.1|	826..915	1	298
contig11385_1.exp
contig02210_1.exp
contig02049_1.exp										gnl|Q1RPT3|Q1RPT3_9METZ	27..107	3	462	88..114	MA-3 protein OS=Lubomirskia baicalensis GN=ma-3 PE=2 SV=1	39.6	7e-05	0.62963	DDB0220027	30..137	3	58	9..44	|Protein| gene: cspB on chromosome: 6 position 2157251 to 2157540	42.8	0.0002	0.5										gi|55742278|ref|NP_001006815.1|	69..185	3	439	82..120	programmed cell death 4 [Xenopus tropicalis]	42.3	0.001	0.461538
PpolyN1a01g03.t7	gnl|O23628|H2AV1_ARATH	251..595	-3	136	22..136	Histone H2A variant 1 OS=Arabidopsis thaliana GN=H2AV PE=1 SV=1	233	2e-60	0.869565	gnl|A8HRZ9|A8HRZ9_CHLRE	245..586	-3	144	26..139	Histone H2A variant OS=Chlamydomonas reinhardtii GN=CHLREDRAFT_187884 PE=3 SV=1	235	6e-60	0.885965	DDB0216302	503..580	-3	143	16..41	|Protein| gene: H2AZ on chromosome: 4 position 4922308 to 4922992	46.9	7e-19	0.730769	gi|109066680|ref|XP_001093992.1|	263..586	-3	314	200..307	PREDICTED: similar to H2A histone family, member V isoform 1 [Macaca mulatta]	226	4e-58	0.916667	gi|62859155|ref|NP_001016178.1|	263..586	-3	128	14..121	H2A histone family, member V [Xenopus tropicalis]	226	1e-58	0.916667	gi|193582616|ref|XP_001944895.1|	263..598	-3	128
PpolyNOa07c06.t7	gnl|P16894|GPA1_DICDI	2..475	2	356	198..355	Guanine nucleotide-binding protein alpha-1 subunit OS=Dictyostelium discoideum GN=gpaA PE=2 SV=1	245	5e-64	0.620253	gnl|Q4SIH3|Q4SIH3_TETNG	2..472	2	391	234..390	Chromosome 5 SCAF14581, whole genome shotgun sequence. (Fragment) OS=Tetraodon nigroviridis GN=GSTENG00017688001 PE=4 SV=1	226	4e-57	0.579618	DDB0191255	2..475	2	356	198..355	|Protein| gene: gpaA on chromosome: 4 position 547836 to 549106	245	3e-65	0.620253	gi|194208613|ref|XP_001492654.2|	2..472	2	354	197..353	PREDICTED: guanine nucleotide binding protein (G protein), alpha activating activity polypeptide O isoform 4 [Equus caballus]	226	4e-58	0.579618	gi|41387190|ref|NP_957081.1|	2..472	2	354	197..353	guanine nucleotide binding protein (G protein), alpha activating activity polypeptide O [Danio rerio]	224	3e-58	0.573248	gi|17507897|ref|NP_492108.1|	2..472	2	354
PpolyNOa07c02.t7																																					gi|118108089|ref|XP_001236833.1|	30..197	3	102	2..57	PREDICTED: hypothetical protein [Gallus gallus]	40.3	0.005	0.321429
PpolyNOa06g11.t7
PpolyNOa04g18.m13r	gnl|Q2T9W7|MSPD1_BOVIN	205..348	1	213	36..83	Motile sperm domain-containing protein 1 OS=Bos taurus GN=MOSPD1 PE=2 SV=1	49.6	6e-05	0.354167	gnl|A0CGZ6|A0CGZ6_PARTE	202..399	1	228	20..85	Chromosome undetermined scaffold_18, whole genome shotgun sequence OS=Paramecium tetraurelia GN=GSPATT00007503001 PE=4 SV=1	44.6	0.0002	0.30303										gi|149233588|ref|XP_001472601.1|	205..357	1	122	36..86	PREDICTED: hypothetical protein [Mus musculus]	49.6	7e-05	0.352941	gi|62751550|ref|NP_001015761.1|	205..348	1	215	36..83	motile sperm domain containing 1 [Xenopus (Silurana) tropicalis]	50.6	9e-06	0.375	gi|156353160|ref|XP_001622943.1|	205..336	1	215
PpolyNOa02k19.m13r
PpolyN1d66e05.t7	gnl|P51570|GALK1_HUMAN	812..1168	2	392	254..372	Galactokinase OS=Homo sapiens GN=GALK1 PE=1 SV=1	148	3e-79	0.554622	gnl|Q0VFQ1|Q0VFQ1_XENTR	812..1168	2	388	250..368	Putative uncharacterized protein MGC145327 OS=Xenopus tropicalis GN=MGC145327 PE=2 SV=1	160	3e-81	0.571429	DDB0231667	101..190	2	501	45..74	|Protein| gene: galK on chromosome: 6 position 1203261 to 1204837	43.7	2e-13	0.6	gi|4503895|ref|NP_000145.1|	812..1168	2	392	254..372	galactokinase 1 [Homo sapiens]	148	4e-79	0.554622	gi|118404092|ref|NP_001072199.1|	812..1168	2	388	250..368	hypothetical protein LOC779645 [Xenopus tropicalis]	160	7e-83	0.571429	gi|115928235|ref|XP_798116.2|	863..1171	2	396
PpolyN1d124d04.t7	gnl|Q54EW1|GLYC2_DICDI	41..784	2	481	34..281	Serine hydroxymethyltransferase 2 OS=Dictyostelium discoideum GN=shmt2 PE=3 SV=1	497	0	0.814516	gnl|A9PCX3|A9PCX3_POPTR	806..1369	2	471	274..461	Serine hydroxymethyltransferase OS=Populus trichocarpa PE=2 SV=1	273	0	0.606383	DDB0230073	41..784	2	481	34..281	|Protein| gene: shmt2 on chromosome: 6 position 91358 to 93578	497	0	0.814516	gi|126333850|ref|XP_001379126.1|	29..487	2	484	22..174	PREDICTED: similar to cytosolic serine hydroxymethyltransferase [Monodelphis domestica]	282	1e-167	0.738562	gi|56118700|ref|NP_001007880.1|	41..487	2	496	41..189	shmt2 protein [Xenopus tropicalis]	270	1e-172	0.724832	gi|156362009|ref|XP_001625575.1|	8..484	2	470
PpolyN1d113d11.t7	gnl|Q54KA7|SECG_DICDI	96..233	3	986	786..831	Ankyrin repeat, PH and SEC7 domain containing protein secG OS=Dictyostelium discoideum GN=secG PE=2 SV=1	67.5	2e-13	0.5	gnl|Q86IV4|Q86IV4_DICDI	516..1130	3	458	161..365	Putative uncharacterized protein (Pleckstrin homology (PH) domain-containing protein) OS=Dictyostelium discoideum GN=DDB_0233285 PE=4 SV=1	328	1e-146	0.629268	DDB0233285	516..1130	3	458	161..365	|Protein| gene: DDB_G0274775 on chromosome: 2 position 3790952 to 3793106	328	1e-149	0.629268	gi|29293805|ref|NP_082471.2|	96..257	3	393	261..314	cytohesin 4 [Mus musculus]	65.2	2e-11	0.462963	gi|189525884|ref|XP_001342037.2|	96..266	3	396	263..319	PREDICTED: similar to Cytohesin-3 (PH, SEC7 and coiled-coil domain-containing protein 3) (CLM3) (SEC7 homolog C) (mSec7-3) (ARF nucleotide-binding site opener 3) (Protein ARNO3) (General receptor of phosphoinositides 1) (Grp1) [Danio rerio]	67.5	1e-10	0.45614	gi|158296430|ref|XP_316835.3|	78..290	3	290
PpolyN1a08h11.t7	gnl|Q8MP30|Y7791_DICDI	214..270	-3	233	142..160	Uncharacterized histidine-rich protein DDB0167791 OS=Dictyostelium discoideum GN=DDB_0167791 PE=4 SV=1	32.7	0.004	0.473684										DDB0167791	214..270	-3	233	142..160	|Protein| gene: DDB_G0274557 on chromosome: 2 position 4149794 to 4150583	32.7	0.0002	0.473684
PpolyN1a03c12.m13r																			DDB0204989	6..71	3	1062	767..788	|Protein| gene: DDB_G0282849 on chromosome: 3 position 6293427 to 6296760	31.3	0.009	0.5																			gi|195432312|ref|XP_002064167.1|	3..68	3	1234
Ppolya15e02.t7	gnl|Q54BN3|RFC3_DICDI	3..443	3	347	96..242	Probable replication factor C subunit 3 OS=Dictyostelium discoideum GN=rfc3 PE=3 SV=1	213	6e-88	0.591837	gnl|A9SKH1|A9SKH1_PHYPA	3..434	3	354	98..241	Predicted protein OS=Physcomitrella patens subsp. patens GN=PHYPADRAFT_185915 PE=4 SV=1	204	4e-90	0.569444	DDB0232232	3..443	3	347	96..242	|Protein| gene: rfc3 on chromosome: 6 position 3014705 to 3015924	213	3e-89	0.591837	gi|57526873|ref|NP_001009629.1|	3..434	3	356	96..239	replication factor C (activator 1) 3 [Rattus norvegicus]	218	3e-87	0.625	gi|148226246|ref|NP_001089570.1|	3..434	3	356	96..239	hypothetical protein LOC734626 [Xenopus laevis]	213	3e-86	0.590278	gi|156383529|ref|XP_001632886.1|	3..434	3	355
contig12756_1.exp
contig12542_1.exp
contig12427_1.exp
contig12349_1.exp	gnl|P20425|KCY_DICDI	7..390	1	195	59..186	Cytidylate kinase OS=Dictyostelium discoideum GN=pyrK PE=1 SV=2	187	8e-47	0.640625	gnl|A7SJH0|A7SJH0_NEMVE	4..390	1	195	58..186	Predicted protein OS=Nematostella vectensis GN=v1g233285 PE=3 SV=1	146	2e-33	0.472868	DDB0191367	7..390	1	195	59..186	|Protein| gene: pyrK on chromosome: 5 position 334067 to 334735	187	5e-48	0.640625	gi|109004119|ref|XP_001109685.1|	22..390	1	228	98..220	PREDICTED: similar to cytidylate kinase isoform 2 [Macaca mulatta]	131	7e-30	0.447154	gi|47085853|ref|NP_998274.1|	82..390	1	219	109..211	cytidylate kinase [Danio rerio]	130	1e-34	0.504854	gi|156369924|ref|XP_001628223.1|	4..390	1	195
contig12309_1.exp	gnl|Q6NRP2|PSME4_XENLA	70..198	1	1828	1786..1828	Proteasome activator complex subunit 4 OS=Xenopus laevis GN=psme4 PE=2 SV=1	51.5	3e-06	0.488372	gnl|Q17971|Q17971_CAEEL	4..195	1	1908	1844..1907	Protein C14C10.5, partially confirmed by transcript evidence OS=Caenorhabditis elegans GN=C14C10.5 PE=2 SV=1	62.9	1e-08	0.359375	DDB0232961	70..198	1	1905	1863..1905	|Protein| gene: psmE4 on chromosome: 6 position 1544203 to 1550722	56.1	8e-09	0.44186	gi|126304432|ref|XP_001382168.1|	70..198	1	2007	1965..2007	PREDICTED: similar to KIAA0077 [Monodelphis domestica]	51	5e-06	0.488372	gi|189525999|ref|XP_001922121.1|	52..198	1	1827	1779..1827	PREDICTED: similar to proteasome (prosome, macropain) activator subunit 4 [Danio rerio]	54.7	1e-07	0.469388	gi|17557966|ref|NP_506153.1|	4..195	1	1908
contig12290_1.exp
contig11805_1.exp																			DDB0215376	86..226	2	1534	1484..1530	|Protein| gene: abcG6 on chromosome: 3 position 4592822 to 4597860	39.1	0.002	0.340426
contig11754_1.exp										gnl|Q28KY4|Q28KY4_JANSC	119..289	2	360	242..298	Methyltransferase type 12 OS=Jannaschia sp. (strain CCS1) GN=Jann_3711 PE=4 SV=1	59.3	3e-10	0.438596																												gi|115760358|ref|XP_001198852.1|	134..286	2	620
contig11459_1.exp
contig11455_1.exp	gnl|P19706|MYSB_ACACA	40..204	1	1147	1091..1145	Myosin heavy chain IB OS=Acanthamoeba castellanii GN=MIB PE=1 SV=2	110	9e-24	0.745455	gnl|Q5PRA8|Q5PRA8_DANRE	37..204	1	799	162..217	Rho guanine nucleotide exchange factor (GEF) 7b OS=Danio rerio GN=arhgef7b PE=2 SV=1	80.3	1e-13	0.517857	DDB0191351	40..168	1	1111	1054..1096	|Protein| gene: myoB on chromosome: 5 position 2410248 to 2413925	76.2	3e-16	0.627907	gi|166064038|ref|NP_001106985.1|	52..204	1	646	11..61	PAK-interacting exchange factor beta isoform a [Homo sapiens]	75.8	3e-13	0.509804	gi|56693320|ref|NP_001008624.1|	37..204	1	799	162..217	Rho guanine nucleotide exchange factor (GEF) 7b [Danio rerio]	80.3	3e-15	0.517857	gi|158297374|ref|XP_317615.4|	49..204	1	688
contig11414_1.exp
contig11203_1.exp										gnl|Q2RIH1|Q2RIH1_MOOTA	178..321	1	252	187..234	Putative uncharacterized protein OS=Moorella thermoacetica (strain ATCC 39073) GN=Moth_1458 PE=3 SV=1	48.3	0.0008	0.354167
contig11072_1.exp	gnl|Q54VS4|PSIO_DICDI	239..346	2	750	710..745	Protein psiO OS=Dictyostelium discoideum GN=psiO PE=3 SV=1	48.3	2e-05	0.472222										DDB0232406	239..346	2	750	710..745	|Protein| gene: psiO on chromosome: 3 position 3041998 to 3044830	48.3	1e-06	0.472222
contig11054_1.exp	gnl|Q554J3|FKBP1_DICDI	46..318	1	107	2..92	FK506-binding protein 1 OS=Dictyostelium discoideum GN=fkbp1 PE=3 SV=1	110	2e-25	0.494505	gnl|Q1VV59|Q1VV59_9FLAO	67..357	1	349	250..346	Peptidyl-prolyl cis-trans isomerase OS=Psychroflexus torquis ATCC 700755 GN=P700755_02867 PE=3 SV=1	124	1e-26	0.525773	DDB0233549	46..318	1	107	2..92	|Protein| gene: DDB_G0275227 on chromosome: 2 position 4922171 to 4922878	110	1e-26	0.494505	gi|73970609|ref|XP_859982.1|	133..303	1	194	117..173	PREDICTED: similar to FK506-binding protein 3 (Peptidyl-prolyl cis-trans isomerase) (PPIase) (Rotamase) (25 kDa FKBP) (FKBP-25) (Rapamycin-selective 25 kDa immunophilin) isoform 2 [Canis familiaris]	86.8	7e-23	0.614035	gi|62860080|ref|NP_001016623.1|	175..300	1	225	162..203	hypothetical protein LOC549377 [Xenopus tropicalis]	88.1	7e-27	0.809524	gi|196008161|ref|XP_002113946.1|	88..300	1	113
contig10870_1.exp	gnl|Q6P1J6|PLB1_HUMAN	79..180	1	1458	1346..1379	Phospholipase B1, membrane-associated OS=Homo sapiens GN=PLB1 PE=1 SV=2	47.8	2e-06	0.529412	gnl|A9V6U9|A9V6U9_MONBE	61..174	1	345	290..327	Predicted protein OS=Monosiga brevicollis GN=38296 PE=4 SV=1	55.1	3e-07	0.5										gi|114576738|ref|XP_515372.2|	79..180	1	1459	1347..1380	PREDICTED: phospholipase B1 [Pan troglodytes]	47.8	2e-06	0.529412	gi|189530490|ref|XP_689138.3|	76..162	1	955	825..853	PREDICTED: similar to phospholipase B [Danio rerio]	43.2	6e-05	0.517241	gi|115959305|ref|XP_001196814.1|	79..207	1	96
contig10577_1.exp	gnl|Q925Q9|SH3K1_RAT	9..125	3	709	15..53	SH3 domain-containing kinase-binding protein 1 OS=Rattus norvegicus GN=Sh3kbp1 PE=1 SV=2	57.1	1e-10	0.487179	gnl|Q75JD4|Q75JD4_DICDI	3..98	3	533	420..451	Similar to Xenopus laevis (African clawed frog). Protein kinase C and casein kinase substrate in neurons protein 2 (X-PACSIN2) (Putative uncharacterized protein) OS=Dictyostelium discoideum GN=DDB_0168480 PE=4 SV=1	49.9	1e-10	0.5625	DDB0266842	3..98	3	533	420..451	|Protein| gene: DDB_G0271676 on chromosome: 2 position 799169 to 800770	49.9	1e-12	0.5625	gi|29789297|ref|NP_445812.1|	9..125	3	665	15..53	SH3-domain kinase binding protein 1 [Rattus norvegicus]	57.1	1e-10	0.487179	gi|71895227|ref|NP_001025976.1|	9..125	3	739	94..132	SH3-domain kinase binding protein 1 [Gallus gallus]	58	3e-11	0.538462	gi|156537678|ref|XP_001607886.1|	9..125	3	1069
contig10570_1.exp
contig10398_1.exp																																					gi|189520245|ref|XP_688293.3|	2..193	2	1762	533..596	PREDICTED: similar to ciliary rootlet coiled-coil, rootletin [Danio rerio]	40.5	0.001	0.3125
contig10395_1.exp										gnl|A8HQ22|A8HQ22_CHLRE	22..123	1	1616	1553..1586	Component of TRAPP complex, TRS85-like protein OS=Chlamydomonas reinhardtii GN=TRS85 PE=4 SV=1	41.8	0.008	0.470588	DDB0217483	1..126	1	1464	1400..1441	|Protein| gene: DDB_G0274803 on chromosome: 2 position 3914962 to 3919478	35.9	0.003	0.404762																			gi|170576299|ref|XP_001893572.1|	2..124	-3	1513
contig10377_1.exp	gnl|Q49117|YMEC_METEX	59..154	2	153	115..146	Uncharacterized oxidoreductase in meaA 3'region (Fragment) OS=Methylobacterium extorquens PE=3 SV=1	46.8	2e-05	0.59375	gnl|Q4WQP6|Q4WQP6_ASPFU	38..154	2	262	212..250	Short chain dehydrogenase/reductase family OS=Aspergillus fumigatus GN=AFUA_4G13550 PE=3 SV=1	54.1	2e-06	0.538462	DDB0186336	38..154	2	261	211..249	|Protein| gene: DDB_G0285033 on chromosome: 4 position 2839925 to 2840710	41.8	5e-05	0.410256	gi|47087119|ref|NP_997694.1|	38..154	2	259	213..251	hydroxysteroid (17-beta) dehydrogenase 8 [Rattus norvegicus]	43.1	0.0003	0.435897	gi|62859915|ref|NP_001016671.1|	41..154	2	255	210..247	hydroxysteroid (17-beta) dehydrogenase 8 [Xenopus tropicalis]	48.2	2e-06	0.526316	gi|170575010|ref|XP_001893058.1|	62..154	2	260
contig10327_1.exp										gnl|A2EN31|A2EN31_TRIVA	12..212	3	5296	3213..3279	Viral A-type inclusion protein, putative OS=Trichomonas vaginalis G3 GN=TVAG_087170 PE=4 SV=1	46	0.001	0.313433										gi|194671722|ref|XP_874400.3|	3..116	3	510	284..321	PREDICTED: similar to Uncharacterized protein C9orf117 homolog [Bos taurus]	41.5	0.003	0.447368
contig07624_1.exp	gnl|Q8LP17|CCD1_PEA	41..112	2	541	515..538	Carotenoid cleavage dioxygenase 1 OS=Pisum sativum GN=CCD1 PE=2 SV=1	46	0.0002	0.666667	gnl|Q6YVJ0|Q6YVJ0_ORYSJ	41..112	2	638	613..636	Putative 9-cis-epoxycarotenoid dioxygenase (Os02g0704000 protein) (9-cis-epoxycarotenoid dioxygenase 1) OS=Oryza sativa subsp. japonica GN=P0724B10.24 PE=2 SV=1	47.3	0.001	0.708333
contig07331_1.exp
contig06976_1.exp
contig06457_1.exp	gnl|Q4KLL4|TM9S4_RAT	28..375	1	643	504..619	Transmembrane 9 superfamily member 4 OS=Rattus norvegicus GN=Tm9sf4 PE=2 SV=1	177	1e-43	0.568966	gnl|Q9LIC2|Q9LIC2_ARATH	25..375	1	641	501..617	Multispanning membrane protein-like OS=Arabidopsis thaliana GN=At3g13772 PE=4 SV=1	202	4e-50	0.666667	DDB0191123	25..291	1	641	502..590	|Protein| gene: phg1a on chromosome: 1 position 1310839 to 1313118	146	1e-35	0.629213	gi|126293858|ref|XP_001363421.1|	28..375	1	655	516..631	PREDICTED: hypothetical protein [Monodelphis domestica]	177	1e-43	0.568966	gi|118100781|ref|XP_417455.2|	28..375	1	668	529..644	PREDICTED: similar to KIAA0255 [Gallus gallus]	177	3e-44	0.560345	gi|115972758|ref|XP_001182636.1|	25..375	1	713
contig06432_1.exp
contig06193_1.exp
contig06087_1.exp	gnl|P74297|SPKB_SYNY3	8..148	2	574	473..519	Serine/threonine-protein kinase B OS=Synechocystis sp. (strain PCC 6803) GN=spkB PE=1 SV=1	43.2	0.0008	0.489362	gnl|Q55EY9|Q55EY9_DICDI	2..151	2	588	242..291	Putative uncharacterized protein OS=Dictyostelium discoideum GN=DDB_0216618 PE=4 SV=1	72.5	4e-15	0.58	DDB0216618	2..151	2	588	242..291	|Protein| gene: DDB_G0269060 on chromosome: 1 position 1958550 to 1960468	72.5	2e-17	0.58
contig05904_1.exp
contig05670_1.exp
contig05637_1.exp
contig05457_1.exp										gnl|A7II55|A7II55_XANP2	162..293	3	236	139..182	Thioesterase OS=Xanthobacter autotrophicus (strain ATCC BAA-1158 / Py2) GN=Xaut_2456 PE=4 SV=1	46	3e-07	0.431818
contig05208_1.exp	gnl|A5ILG0|MUTS_THEP1	5..262	2	793	678..763	DNA mismatch repair protein mutS OS=Thermotoga petrophila (strain RKU-1 / ATCC BAA-488 / DSM 13995) GN=mutS PE=3 SV=1	73.9	1e-12	0.348837	gnl|A6DUF8|A6DUF8_9BACT	5..286	2	837	709..802	DNA mismatch repair protein OS=Lentisphaera araneosa HTCC2155 GN=LNTAR_21820 PE=3 SV=1	80.3	2e-13	0.382979	DDB0232360	53..289	2	898	806..884	|Protein| gene: msh1 on chromosome: 2 position 6144843 to 6147630	66.1	1e-11	0.329114	gi|194220748|ref|XP_001498011.2|	161..286	2	983	906..947	PREDICTED: similar to mutS homolog 6 [Equus caballus]	36.3	5e-06	0.333333	gi|148236863|ref|NP_001089247.1|	50..136	2	1340	1221..1249	hypothetical protein LOC734294 [Xenopus laevis]	38.2	2e-07	0.482759	gi|156549300|ref|XP_001600292.1|	137..289	2	1151
contig04899_1.exp	gnl|Q3LIE5|CQ048_HUMAN	54..158	3	342	210..244	Uncharacterized protein C17orf48 OS=Homo sapiens GN=C17orf48 PE=2 SV=1	40.9	4e-05	0.4	gnl|Q4S9U6|Q4S9U6_TETNG	54..158	3	156	2..36	Chromosome undetermined SCAF14694, whole genome shotgun sequence OS=Tetraodon nigroviridis GN=GSTENG00021735001 PE=4 SV=1	43.2	2e-07	0.457143										gi|126308971|ref|XP_001380668.1|	54..158	3	401	274..308	PREDICTED: similar to 2310004I24Rik protein [Monodelphis domestica]	34.5	1e-06	0.342857	gi|148230192|ref|NP_001080428.1|	54..158	3	356	222..256	x 006 protein [Xenopus laevis]	32.2	9e-05	0.285714
contig04453_1.exp										gnl|A7RZG6|A7RZG6_NEMVE	217..282	1	1854	1784..1805	Predicted protein (Fragment) OS=Nematostella vectensis GN=v1g98802 PE=4 SV=1	44.8	0.009	0.772727																			gi|125822829|ref|XP_689416.2|	214..285	1	2084	1996..2019	PREDICTED: wu:fb73b05 [Danio rerio]	40.8	0.003	0.625	gi|156390184|ref|XP_001635151.1|	217..282	1	1854
contig04266_1.exp	gnl|Q9CY94|PSF3_MOUSE	30..251	3	216	130..203	DNA replication complex GINS protein PSF3 OS=Mus musculus GN=Gins3 PE=2 SV=1	45.5	0.0003	0.256757	gnl|B3RVY8|B3RVY8_9METZ	42..251	3	215	132..201	Putative uncharacterized protein OS=Trichoplax adhaerens GN=TRIADDRAFT_24572 PE=4 SV=1	51.5	7e-05	0.285714	DDB0266355	3..233	3	265	95..171	|Protein| gene: gins3 on chromosome: 6 position 450396 to 451392	45.5	2e-05	0.272727	gi|21313504|ref|NP_084474.1|	30..251	3	216	130..203	GINS complex subunit 3 [Mus musculus]	45.5	0.0004	0.256757										gi|196003492|ref|XP_002111613.1|	42..251	3	215
contig04153_1.exp										gnl|A7SR09|A7SR09_NEMVE	1..282	1	364	155..248	Predicted protein OS=Nematostella vectensis GN=v1g128201 PE=4 SV=1	74.8	1e-14	0.340426	DDB0233762	1..159	1	1728	1066..1118	|Protein| gene: DDB_G0274211 on chromosome: 2 position 4754535 to 4759883	41.4	1e-10	0.358491										gi|116004569|ref|NP_001070644.1|	4..285	1	372	163..256	hypothetical protein LOC569013 [Danio rerio]	70.7	3e-12	0.361702	gi|156363289|ref|XP_001625978.1|	1..282	1	364
contig04005_1.exp
contig03952_1.exp	gnl|Q9P999|XYLS_SULSO	88..390	1	731	496..596	Alpha-xylosidase OS=Sulfolobus solfataricus GN=xylS PE=1 SV=1	73	3e-14	0.336634	gnl|A8RUC1|A8RUC1_9CLOT	79..393	1	681	538..642	Putative uncharacterized protein OS=Clostridium bolteae ATCC BAA-613 GN=CLOBOL_03968 PE=4 SV=1	146	5e-35	0.561905	DDB0237578	82..351	1	867	593..682	|Protein| gene: gaa on chromosome: 1 position 3563596 to 3566431	71.2	4e-13	0.333333	gi|40018606|ref|NP_954549.1|	88..357	1	953	681..770	acid alpha-glucosidase [Rattus norvegicus]	72.1	5e-12	0.366667	gi|125836671|ref|XP_690005.2|	94..351	1	941	677..762	PREDICTED: similar to alpha glucosidase II alpha subunit [Danio rerio]	71.2	2e-12	0.383721	gi|158298265|ref|XP_318449.4|	100..360	1	647
contig03940_1.exp										gnl|Q8T1M9|Q8T1M9_DICDI	161..388	2	584	153..228	Putative uncharacterized protein OS=Dictyostelium discoideum PE=4 SV=2	71.6	8e-11	0.342105	DDB0217186	161..388	2	674	243..318	|Protein| gene: DDB_G0273543 on chromosome: 2 position 3064524 to 3066759	71.6	3e-13	0.342105
contig03846_1.exp
contig03822_1.exp
contig03437_1.exp
contig03428_1.exp	gnl|P16378|GNAO_DROME	12..203	3	354	282..345	Guanine nucleotide-binding protein G(o) subunit alpha 47A OS=Drosophila melanogaster GN=G-oalpha47A PE=1 SV=1	62	3e-09	0.359375	gnl|Q8IGI5|Q8IGI5_DROME	12..203	3	302	230..293	RH09776p OS=Drosophila melanogaster GN=G-oalpha47A PE=2 SV=1	62	4e-08	0.359375	DDB0191327	18..209	3	357	286..349	|Protein| gene: gpaB on chromosome: 2 position 6606034 to 6607210	48.3	3e-06	0.28125	gi|149505156|ref|XP_001506161.1|	12..203	3	253	181..244	PREDICTED: similar to guanine nucleotide binding protein alpha oB, partial [Ornithorhynchus anatinus]	59.7	2e-08	0.34375	gi|118096252|ref|XP_001232766.1|	12..203	3	354	282..345	PREDICTED: similar to guanine nucleotide binding protein alpha oB isoform 5 [Gallus gallus]	56.5	4e-08	0.328125	gi|158294749|ref|XP_001237711.2|	12..203	3	355
contig03178_1.exp
contig03159_1.exp	gnl|Q96J94|PIWL1_HUMAN	302..436	2	861	805..849	Piwi-like protein 1 OS=Homo sapiens GN=PIWIL1 PE=1 SV=1	74.4	7e-17	0.577778	gnl|B0WE95|B0WE95_CULQU	302..433	1	193	137..180	Piwi OS=Culex quinquefasciatus GN=CpipJ_CPIJ005274 PE=4 SV=1	70.7	3e-16	0.590909	DDB0233052	305..421	1	1295	1240..1278	|Protein| gene: agnD on chromosome: 3 position 5166543 to 5170692	51.5	6e-12	0.487179	gi|194674377|ref|XP_872390.3|	302..436	1	991	935..979	PREDICTED: similar to piwi-like 3 [Bos taurus]	62.5	1e-20	0.511111	gi|149642713|ref|NP_001092322.1|	302..436	2	867	811..855	piwi-like 1 [Gallus gallus]	74.4	2e-16	0.577778	gi|189236897|ref|XP_968053.2|	302..433	1	853
contig03147_1.exp
contig03083_1.exp
contig03016_1.exp
contig02959_1.exp
contig02900_1.exp										gnl|Q54KH4|Q54KH4_DICDI	77..202	2	278	203..244	Putative uncharacterized protein OS=Dictyostelium discoideum GN=DDB_0187432 PE=4 SV=1	44.6	0.004	0.452381	DDB0187432	77..202	2	278	203..244	|Protein| gene: DDB_G0287343 on chromosome: 5 position 158259 to 159262	44.6	2e-05	0.452381
contig02701_1.exp										gnl|Q54KZ2|Q54KZ2_DICDI	127..225	1	327	237..269	Putative uncharacterized protein OS=Dictyostelium discoideum GN=DDB_0218881 PE=4 SV=1	47.8	2e-08	0.515152	DDB0218881	127..225	1	327	237..269	|Protein| gene: DDB_G0287025 on chromosome: 4 position 5203841 to 5204952	47.8	1e-10	0.515152
contig02699_1.exp	gnl|A1XQR6|MGR2_PIG	72..245	3	79	7..64	Protein MGR2 homolog OS=Sus scrofa PE=3 SV=1	70.3	6e-12	0.5	gnl|B3RF53|B3RF53_SORAR	72..245	3	79	7..64	Putative uncharacterized protein SH_r333_jsm59FBFf OS=Sorex araneus GN=SH_r333_jsm59FBFf PE=4 SV=1	70.3	7e-11	0.5										gi|126291763|ref|XP_001381510.1|	72..245	3	79	7..64	PREDICTED: similar to chromosome 20 open reading frame 52 [Monodelphis domestica]	70.3	7e-12	0.5	gi|118100452|ref|XP_001231646.1|	72..245	3	79	7..64	PREDICTED: similar to chromosome 20 open reading frame 52 [Gallus gallus]	70.7	1e-12	0.5	gi|110760982|ref|XP_001120967.1|	78..245	3	78
contig02697_1.exp	gnl|P57740|NU107_HUMAN	231..341	3	925	849..885	Nuclear pore complex protein Nup107 OS=Homo sapiens GN=NUP107 PE=1 SV=1	43.2	8e-08	0.405405	gnl|Q6PJE1|Q6PJE1_HUMAN	231..341	3	686	610..646	NUP107 protein OS=Homo sapiens GN=NUP107 PE=2 SV=1	43.2	1e-06	0.405405										gi|126317245|ref|XP_001381498.1|	21..188	3	921	769..824	PREDICTED: similar to nuclear pore complex protein [Monodelphis domestica]	42.3	9e-10	0.285714	gi|118082405|ref|XP_416082.2|	231..341	3	885	809..845	PREDICTED: similar to nuclear pore complex protein [Gallus gallus]	45.1	3e-09	0.459459	gi|156402598|ref|XP_001639677.1|	216..341	3	689
contig02696_1.exp
contig02343_1.exp
contig02249_1.exp	gnl|P27044|GNAI1_XENLA	1..132	3	354	200..243	Guanine nucleotide-binding protein G(i), alpha-1 subunit OS=Xenopus laevis GN=gnai1 PE=2 SV=3	73.5	3e-31	0.659091	gnl|A4IGY7|A4IGY7_XENTR	1..132	3	354	200..243	LOC100038283 protein OS=Xenopus tropicalis GN=LOC100038283 PE=2 SV=1	73.5	4e-30	0.659091	DDB0191255	1..135	3	356	202..246	|Protein| gene: gpaA on chromosome: 4 position 547836 to 549106	70.7	3e-28	0.622222	gi|197099740|ref|NP_001125754.1|	1..132	3	354	200..243	guanine nucleotide binding protein (G protein), alpha inhibiting activity polypeptide 1 [Pongo abelii]	73.5	9e-31	0.659091	gi|147899005|ref|NP_001090865.1|	1..132	3	354	200..243	hypothetical protein LOC100038283 [Xenopus tropicalis]	73.5	9e-32	0.659091	gi|47825400|ref|NP_001001475.1|	1..132	3	354
contig02046_1.exp
contig01942_1.exp	gnl|O43488|ARK72_HUMAN	130..333	1	359	290..357	Aflatoxin B1 aldehyde reductase member 2 OS=Homo sapiens GN=AKR7A2 PE=1 SV=3	56.5	3e-07	0.323529	gnl|A7F3A7|A7F3A7_SCLS1	13..297	1	337	229..323	Putative uncharacterized protein OS=Sclerotinia sclerotiorum (strain ATCC 18683 / 1980 / Ss-1) GN=SS1G_11753 PE=4 SV=1	95	9e-18	0.421053										gi|156120547|ref|NP_001095419.1|	130..333	1	369	300..367	aldo-keto reductase family 7, member A2 [Bos taurus]	62.5	5e-09	0.352941	gi|118101125|ref|XP_417628.2|	130..333	1	326	257..324	PREDICTED: similar to aflatoxin aldehyde reductase [Gallus gallus]	54.2	3e-07	0.308824	gi|156384966|ref|XP_001633403.1|	127..336	1	324
contig01932_1.exp	gnl|Q10138|YAS2_SCHPO	21..137	3	444	264..302	Uncharacterized protein C3H8.02 OS=Schizosaccharomyces pombe GN=SPAC3H8.02 PE=1 SV=1	47.8	9e-05	0.461538	gnl|A9RXG1|A9RXG1_PHYPA	21..185	3	204	121..175	Predicted protein (Fragment) OS=Physcomitrella patens subsp. patens GN=PHYPADRAFT_120740 PE=4 SV=1	60.6	2e-07	0.381818	DDB0216218	12..164	3	364	204..254	|Protein| gene: rsc5 on chromosome: 1 position 3809035 to 3810441	58.3	3e-09	0.490196	gi|73959236|ref|XP_547140.2|	18..143	3	695	410..451	PREDICTED: similar to SEC14-like protein 1 [Canis familiaris]	46	0.0004	0.404762	gi|118098232|ref|XP_414710.2|	18..143	3	694	403..444	PREDICTED: hypothetical protein [Gallus gallus]	45.5	0.0001	0.380952	gi|196012748|ref|XP_002116236.1|	12..251	3	231
contig01901_1.exp
contig01682_1.exp																			DDB0267024	2..115	2	127	31..68	|Protein| gene: mrps17 on chromosome: 2 position 7718257 to 7718640	36.3	0.001	0.394737
contig01527_1.exp																																					gi|189514431|ref|XP_001919819.1|	179..304	2	293	229..270	PREDICTED: similar to LOC795887 protein [Danio rerio]	42.8	0.0005	0.357143
contig01404_1.exp
contig01146_1.exp										gnl|A9TG83|A9TG83_PHYPA	78..191	3	282	163..200	Predicted protein OS=Physcomitrella patens subsp. patens GN=PHYPADRAFT_92361 PE=4 SV=1	36.3	0.0002	0.315789
contig01083_1.exp
contig01056_1.exp
contig00952_1.exp
contig00791_1.exp
contig00720_1.exp	gnl|A2ASS6|TITIN_MOUSE	2..151	2	35213	16591..16640	Titin OS=Mus musculus GN=Ttn PE=1 SV=1	57.4	3e-08	0.42	gnl|Q7ZZ46|Q7ZZ46_DANRE	2..151	2	22017	3710..3759	Novel protein similar to human titin (TTN) (Fragment) OS=Danio rerio GN=ttnb PE=2 SV=2	53.8	1e-06	0.38										gi|77812697|ref|NP_035782.3|	2..151	2	33467	14845..14894	titin isoform N2-A [Mus musculus]	57.4	3e-08	0.42	gi|170015991|ref|NP_997066.1|	2..151	2	28835	10528..10577	titin-like [Danio rerio]	53.8	4e-08	0.38	gi|193207037|ref|NP_001122835.1|	32..247	2	6629
contig00440_1.exp	gnl|Q8VHX6|FLNC_MOUSE	17..115	2	2726	58..90	Filamin-C OS=Mus musculus GN=Flnc PE=1 SV=3	41.4	0.0008	0.515152										DDB0191133	14..112	2	861	42..74	|Protein| gene: abpA on chromosome: 1 position 2137156 to 2139957	37.3	0.0009	0.393939	gi|109473205|ref|XP_001061717.1|	17..115	2	2645	58..90	PREDICTED: similar to Filamin-C (Gamma-filamin) (Filamin-2) (Protein FLNc) (Actin-binding-like protein) (ABP-L) (ABP-280-like protein) isoform 1 [Rattus norvegicus]	41.4	0.001	0.515152	gi|189540123|ref|XP_692436.3|	17..115	2	2702	64..96	PREDICTED: similar to Filamin-C (Gamma-filamin) (Filamin-2) (FLN-C) (Actin-binding-like protein) (ABP-L) (ABP-280-like protein) [Danio rerio]	41.8	0.0001	0.484848
contig00417_1.exp	gnl|Q6PDJ6|FBX42_MOUSE	31..159	1	717	229..271	F-box only protein 42 OS=Mus musculus GN=Fbxo42 PE=2 SV=1	53.3	1e-06	0.418605	gnl|Q3UBU7|Q3UBU7_MOUSE	31..159	1	705	217..259	Bone marrow macrophage cDNA, RIKEN full-length enriched library, clone:I830015J01 product:Hypothetical F-box domain containing protein, full insert sequence OS=Mus musculus GN=Fbxo42 PE=2 SV=1	53.3	2e-05	0.418605	DDB0233840	28..159	1	1523	68..111	|Protein| gene: gacHH on chromosome: 2 position 1225301 to 1230149	42.3	0.0002	0.340909	gi|157822689|ref|NP_001102161.1|	31..159	1	352	229..271	F-box protein 42 [Rattus norvegicus]	53.3	2e-06	0.418605	gi|147899803|ref|NP_001087902.1|	31..174	1	690	227..274	MGC84191 protein [Xenopus laevis]	52.8	5e-07	0.395833	gi|156407017|ref|XP_001641341.1|	28..156	1	432
contig00405_1.exp	gnl|Q557G3|TPPC1_DICDI	27..281	3	142	15..99	Trafficking protein particle complex subunit 1 OS=Dictyostelium discoideum GN=trappc1-1 PE=3 SV=1	155	4e-51	0.658824	gnl|A7SIV9|A7SIV9_NEMVE	144..275	3	141	54..97	Predicted protein OS=Nematostella vectensis GN=v1g237292 PE=4 SV=1	61.6	2e-27	0.568182	DDB0217205	27..281	3	142	15..99	|Protein| gene: DDB_G0273579 on chromosome: 2 position 3126865 to 3127422	155	2e-52	0.658824	gi|86439955|ref|NP_001034467.1|	281..409	3	145	100..142	trafficking protein particle complex 1 [Rattus norvegicus]	57	6e-27	0.488372	gi|57526527|ref|NP_001002742.1|	144..281	3	145	54..99	trafficking protein particle complex 1 [Danio rerio]	60.6	2e-27	0.456522	gi|91094761|ref|XP_966940.1|	144..281	3	145
contig00206_1.exp	gnl|P08799|MYS2_DICDI	9..179	3	2116	1876..1932	Myosin-2 heavy chain OS=Dictyostelium discoideum GN=mhcA PE=1 SV=3	48.4	2e-13	0.350877	gnl|O97338|O97338_PHYPO	261..533	3	317	146..236	Putative type II myosin heavy chain (Fragment) OS=Physarum polycephalum GN=mynD PE=2 SV=1	198	1e-102	0.989011	DDB0191444	9..179	3	2116	1876..1932	|Protein| gene: mhcA on chromosome: 4 position 4451077 to 4457427	48.4	1e-14	0.350877	gi|126723207|ref|NP_001075777.1|	3..179	3	1972	1315..1373	myosin heavy chain [Oryctolagus cuniculus]	46.6	3e-08	0.372881	gi|66773050|ref|NP_001019619.1|	267..497	3	1974	1598..1674	myosin, heavy polypeptide 11, smooth muscle [Danio rerio]	47	1e-09	0.324675	gi|110768018|ref|XP_623323.2|	261..497	3	1970
contig00157_1.exp
contig00119_1.exp	gnl|P42730|HS101_ARATH	6..164	1	911	767..819	Heat shock protein 101 OS=Arabidopsis thaliana GN=HSP101 PE=2 SV=2	61.6	2e-15	0.415094	gnl|A9NQA7|A9NQA7_PICSI	6..164	3	278	133..185	Putative uncharacterized protein OS=Picea sitchensis PE=2 SV=1	63.4	4e-16	0.433962	DDB0231601	3..167	3	886	772..826	|Protein| gene: DDB_G0291314 on chromosome: 6 position 116087 to 118838	60.2	9e-17	0.381818
contig11135_1.exp	gnl|P11633|NHP6B_YEAST	5..106	2	99	57..90	Non-histone chromosomal protein 6B OS=Saccharomyces cerevisiae GN=NHP6B PE=1 SV=2	49.2	2e-05	0.588235	gnl|Q6PUE4|Q6PUE4_BRABE	2..106	2	222	127..161	AmphiHMG1/2 OS=Branchiostoma belcheri tsingtauense PE=4 SV=1	53.8	1e-05	0.571429	DDB0216420	2..106	2	141	82..116	|Protein| gene: nhp6 on chromosome: 1 position 4527247 to 4527672	47.8	3e-06	0.485714										gi|149773502|ref|NP_001092721.1|	2..106	2	165	91..125	hypothetical protein LOC795095 [Danio rerio]	41.8	0.001	0.428571	gi|157129203|ref|XP_001655323.1|	2..106	2	278
contig12811_1.exp																																														gi|170593295|ref|XP_001901400.1|	8..199	-3	888
contig12694_1.exp	gnl|O60952|LIME_DICDI	95..394	2	199	3..102	LIM domain-containing protein E OS=Dictyostelium discoideum GN=limE PE=1 SV=1	156	3e-37	0.59	gnl|Q543N3|Q543N3_MOUSE	107..298	2	263	5..68	Putative uncharacterized protein OS=Mus musculus GN=Lasp1 PE=2 SV=1	98.7	1e-18	0.5625	DDB0214939	95..394	2	199	3..102	|Protein| gene: limE on chromosome: 3 position 2195759 to 2196668	156	1e-38	0.59	gi|126308238|ref|XP_001371465.1|	107..298	2	266	5..68	PREDICTED: similar to Lasp-1 [Monodelphis domestica]	98.7	1e-19	0.5625	gi|56605948|ref|NP_001008445.1|	107..298	2	258	5..68	lasp1 protein [Xenopus tropicalis]	96.4	1e-19	0.546875	gi|195440860|ref|XP_002068256.1|	107..310	2	713
contig00745_1.exp	gnl|Q9GLK0|TGM1_CANFA	365..613	2	815	702..784	Protein-glutamine gamma-glutamyltransferase K OS=Canis familiaris GN=TGM1 PE=2 SV=1	46.9	6e-09	0.301205	gnl|Q8MY65|Q8MY65_PHYPO	56..616	2	855	669..855	Transglutaminase OS=Physarum polycephalum PE=2 SV=1	435	1e-122	0.994652										gi|126322041|ref|XP_001368010.1|	365..607	2	730	644..724	PREDICTED: similar to coagulation factor XIII, A1 polypeptide [Monodelphis domestica]	60.6	3e-11	0.308642	gi|57530757|ref|NP_001006368.1|	347..613	2	709	619..707	transglutaminase 4 (prostate) [Gallus gallus]	48.3	4e-11	0.269663	gi|170034605|ref|XP_001845164.1|	386..595	2	734
PpolyN1a04g06.m13r	gnl|P02599|CALM_DICDI	196..459	1	152	61..148	Calmodulin OS=Dictyostelium discoideum GN=calA PE=1 SV=3	131	1e-52	0.579545	gnl|A9S9L5|A9S9L5_PHYPA	196..465	1	149	59..148	Predicted protein OS=Physcomitrella patens subsp. patens GN=PHYPADRAFT_210000 PE=4 SV=1	135	1e-52	0.577778	DDB0214955	196..459	1	152	61..148	|Protein| gene: calA on chromosome: 3 position 2244074 to 2245039	131	7e-54	0.579545	gi|76657564|ref|XP_592316.2|	196..459	1	149	59..146	PREDICTED: similar to calmodulin 2 [Bos taurus]	128	1e-51	0.545455	gi|160358333|ref|NP_001103834.1|	196..459	1	149	59..146	calmodulin 1 (phosphorylase kinase, delta) [Gallus gallus]	127	5e-52	0.545455	gi|156399584|ref|XP_001638581.1|	196..465	1	149
contig12886_1.exp
PpolyNOa14h07.t7	gnl|Q09052|ACCO1_BRAJU	97..486	1	320	156..285	1-aminocyclopropane-1-carboxylate oxidase OS=Brassica juncea GN=ACO PE=2 SV=1	94.1	2e-18	0.323077	gnl|A8TWQ1|A8TWQ1_9PROT	157..426	1	337	209..298	2OG-Fe(II) oxygenase OS=alpha proteobacterium BAL199 GN=BAL199_30282 PE=3 SV=1	126	2e-37	0.533333	DDB0185435	247..348	1	363	255..288	|Protein| gene: DDB_G0283291 on chromosome: 4 position 467526 to 468617	47.8	2e-13	0.529412										gi|189531832|ref|XP_001341121.2|	133..351	1	320	185..257	PREDICTED: hypothetical protein [Danio rerio]	75.8	7e-16	0.410959	gi|156405840|ref|XP_001640939.1|	274..468	1	343
PpolyN1a12h08.m13r	gnl|P34729|RAS1_PHYPO	131..352	-1	189	107..180	Ras-like protein 1 OS=Physarum polycephalum GN=RAS1 PE=2 SV=1	98.7	2e-35	0.527027	gnl|A2Q7X9|A2Q7X9_ASPNG	128..343	-1	212	115..186	Contig An01c0080, complete genome OS=Aspergillus niger GN=An01g02320 PE=4 SV=1	97.3	4e-34	0.541667	DDB0201663	137..352	-1	189	107..178	|Protein| gene: rasG on chromosome: 6 position 2877682 to 2878372	84.5	2e-32	0.486111	gi|149570548|ref|XP_001519605.1|	371..505	-1	176	44..88	PREDICTED: similar to Related RAS viral (r-ras) oncogene homolog 2 [Ornithorhynchus anatinus]	75.3	1e-27	0.6	gi|62955603|ref|NP_001017815.1|	371..505	-1	202	70..114	related RAS viral (r-ras) oncogene homolog 2 [Danio rerio]	75.3	1e-28	0.6	gi|156378609|ref|XP_001631234.1|	371..505	-1	195
contig11161_1.exp										gnl|B3G4C3|B3G4C3_9BILA	194..403	2	196	127..196	B-box zinc finger family-like protein OS=Adineta vaga PE=4 SV=1	64.8	5e-16	0.371429	DDB0186715	4..150	1	366	244..292	|Protein| gene: DDB_G0285861 on chromosome: 4 position 3733661 to 3734953	45.5	3e-05	0.346939										gi|125850502|ref|XP_683129.2|	31..141	1	488	99..135	PREDICTED: similar to interferon-induced, hepatitis C-associated microtubular aggregat [Danio rerio]	46.4	7e-05	0.486486	gi|195386350|ref|XP_002051867.1|	203..319	1	523
contig00190_1.exp																			DDB0231007	61..150	1	186	94..123	|Protein| gene: ncsA on chromosome: 2 position 6074654 to 6075442	36.2	0.005	0.4										gi|189514727|ref|XP_001345143.2|	61..150	1	225	131..160	PREDICTED: similar to Kv channel interacting protein 4 [Danio rerio]	38	0.006	0.4	gi|156351025|ref|XP_001622328.1|	64..186	1	180
contig12646_1.exp	gnl|P54073|YUY1_CAEEL	1..408	1	384	199..334	Brix domain-containing protein F44G4.1 OS=Caenorhabditis elegans GN=F44G4.1 PE=2 SV=4	183	1e-54	0.529412	gnl|A9SYW4|A9SYW4_PHYPA	7..429	1	330	119..259	Predicted protein OS=Physcomitrella patens subsp. patens GN=PHYPADRAFT_137685 PE=4 SV=1	210	2e-64	0.588652	DDB0232092	7..414	1	317	136..271	|Protein| gene: bxdc5 on chromosome: 4 position 3708077 to 3709133	198	1e-59	0.566176	gi|62644541|ref|XP_575059.1|	226..414	1	367	258..320	PREDICTED: similar to Ribosome production factor 1 (Ribosome biogenesis protein RPF1) (Brix domain-containing protein 5) isoform 2 [Rattus norvegicus]	114	4e-35	0.666667	gi|50344976|ref|NP_001002160.1|	226..414	1	330	221..283	brix domain containing 5 [Danio rerio]	113	3e-36	0.650794	gi|170590770|ref|XP_001900144.1|	1..414	1	334
contig12196_1.exp
contig00334_1.exp
contig00710_1.exp
PpolyNOa08a01.t7	gnl|P48720|HSP70_BLAEM	3..308	3	649	513..614	Heat shock 70 kDa protein OS=Blastocladiella emersonii GN=HSP70 PE=3 SV=1	156	4e-37	0.598039	gnl|Q33BU8|Q33BU8_CHLPY	3..311	3	644	514..616	Heat shock protein 70 OS=Chlorella pyrenoidosa GN=hsp70 PE=2 SV=1	153	3e-35	0.621359	DDB0191168	3..311	3	640	508..610	|Protein| gene: hspB on chromosome: 1 position 4410084 to 4412006	146	2e-35	0.553398	gi|149612166|ref|XP_001510947.1|	3..311	3	681	545..647	PREDICTED: similar to heat shock protein [Ornithorhynchus anatinus]	140	3e-32	0.553398	gi|148234722|ref|NP_001079632.1|	3..311	3	646	510..612	similar to Heat shock cognate protein 70 [Xenopus laevis]	142	9e-34	0.543689	gi|170590876|ref|XP_001900197.1|	3..311	3	679
PpolyN1d14d11.t7										gnl|Q54RD6|Q54RD6_DICDI	755..856	2	312	5..38	Serine/threonine protein phosphatase OS=Dictyostelium discoideum GN=DDB_0185403 PE=3 SV=1	51.9	0.0002	0.558824	DDB0234188	755..856	2	312	5..38	|Protein| gene: DDB_G0283187 on chromosome: 4 position 381819 to 383085	51.9	7e-07	0.558824										gi|162138946|ref|NP_001104638.1|	761..856	2	307	6..37	hypothetical protein LOC562705 [Danio rerio]	46	0.0002	0.53125	gi|195399097|ref|XP_002058157.1|	761..856	2	307
contig11705_1.exp	gnl|P31170|HS21C_ARATH	199..321	1	227	134..174	Small heat shock protein, chloroplastic OS=Arabidopsis thaliana GN=HSP21 PE=2 SV=1	50.1	1e-09	0.414634	gnl|A9J7V7|A9J7V7_9DELT	202..321	1	144	49..88	Heat shock protein Hsp20 OS=Desulfatibacillum alkenivorans AK-01 GN=DalkDRAFT_2665 PE=4 SV=1	62.9	2e-13	0.55	DDB0232119	202..312	1	182	58..94	|Protein| gene: hspG1 on chromosome: 2 position 5134107 to 5134655	47.8	3e-09	0.432432										gi|189534864|ref|XP_001345427.2|	178..306	1	484	402..444	PREDICTED: hypothetical protein [Danio rerio]	40.9	0.004	0.395349
contig11437_1.exp
contig11399_1.exp
contig11311_1.exp
contig11062_1.exp
contig06264_1.exp
contig05524_1.exp	gnl|Q52KW0|SHAN2_XENLA	416..547	2	1292	1222..1265	SH3 and multiple ankyrin repeat domains protein 2 OS=Xenopus laevis GN=shank2 PE=2 SV=1	44.6	0.001	0.363636	gnl|A7RU69|A7RU69_NEMVE	2..319	2	830	601..706	Predicted protein OS=Nematostella vectensis GN=v1g240728 PE=4 SV=1	164	4e-40	0.556604										gi|109105113|ref|XP_001099818.1|	416..547	2	1269	1199..1242	PREDICTED: similar to SH3 and multiple ankyrin repeat domains 2 isoform 1 isoform 2 [Macaca mulatta]	42.8	0.005	0.340909	gi|148229142|ref|NP_001089408.1|	416..547	2	1292	1222..1265	SH3/ankyrin domain gene 2 [Xenopus laevis]	44.6	0.0003	0.363636	gi|156395388|ref|XP_001637093.1|	2..319	2	830
contig05490_1.exp																			DDB0231107	172..246	1	1713	1400..1424	|Protein| gene: DDB_G0293934 on chromosome: 6 position 3520311 to 3525707	44.6	9e-05	0.56
contig04085_1.exp
contig03265_1.exp
contig02540_1.exp										gnl|Q2JQD9|Q2JQD9_SYNJA	223..348	1	417	336..377	GTP-binding protein OS=Synechococcus sp. (strain JA-3-3Ab) GN=CYA_2465 PE=4 SV=1	50.6	3e-12	0.47619	DDB0233466	158..316	-3	954	68..120	|Protein| gene: gxcHH on chromosome: 5 position 4148104 to 4150968	40.9	0.0009	0.358491	gi|74006889|ref|XP_538029.2|	130..318	-1	232	101..163	PREDICTED: similar to polyglutamine binding protein 1 isoform 1 [Canis familiaris]	42.8	0.005	0.333333
contig02112_1.exp	gnl|O05263|RHAM_BACSU	24..128	3	104	14..48	L-rhamnose mutarotase OS=Bacillus subtilis GN=rhaM PE=3 SV=1	48.7	3e-10	0.485714	gnl|B2QHD6|B2QHD6_9CHLR	27..242	3	107	15..86	Putative uncharacterized protein OS=Chloroflexus sp. Y-400-fl GN=Chy400DRAFT_0441 PE=4 SV=1	114	3e-25	0.597222
contig02075_1.exp	gnl|P62311|LSM3_MOUSE	87..161	3	102	76..100	U6 snRNA-associated Sm-like protein LSm3 OS=Mus musculus GN=Lsm3 PE=2 SV=2	52.4	4e-06	0.8	gnl|Q9U1W8|Q9U1W8_CAEEL	87..167	3	102	76..102	Protein Y62E10A.12, confirmed by transcript evidence OS=Caenorhabditis elegans GN=lsm-3 PE=2 SV=2	58.3	7e-07	0.888889	DDB0233377	84..167	3	97	70..97	|Protein| gene: lsm3 on chromosome: 2 position 7521506 to 7522057	51.9	3e-07	0.75	gi|109098005|ref|XP_001092186.1|	87..161	3	102	76..100	PREDICTED: LSM3 homolog, U6 small nuclear RNA associated (S. cerevisiae) [Macaca mulatta]	52.4	4e-06	0.8	gi|50754429|ref|XP_414380.1|	87..161	3	102	76..100	PREDICTED: similar to Lsm3 protein [Gallus gallus]	52.4	1e-06	0.8	gi|17543872|ref|NP_502579.1|	87..167	3	102
contig01853_1.exp	gnl|P80574|AROF_STRCO	5..361	2	450	332..450	Phospho-2-dehydro-3-deoxyheptonate aldolase OS=Streptomyces coelicolor GN=aroH PE=1 SV=3	158	6e-38	0.521008	gnl|B2HJR7|B2HJR7_MYCMM	5..358	2	471	354..471	3-deoxy-D-arabino-heptulosonate 7-phosphate synthase AroG_1 OS=Mycobacterium marinum (strain ATCC BAA-535 / M) GN=aroG_1 PE=4 SV=1	171	8e-41	0.559322
contig01810_1.exp
contig01219_1.exp	gnl|P20936|RASA1_HUMAN	6..167	3	1047	921..974	Ras GTPase-activating protein 1 OS=Homo sapiens GN=RASA1 PE=1 SV=1	70.7	1e-11	0.555556	gnl|Q7QCN5|Q7QCN5_ANOGA	6..179	3	948	818..875	AGAP002729-PA OS=Anopheles gambiae GN=AGAP002729 PE=4 SV=3	71.6	7e-11	0.534483	DDB0233497	9..218	3	2044	1923..1992	|Protein| gene: DDB_G0269934 on chromosome: 1 position 3897216 to 3903350	64.8	4e-11	0.328571	gi|109077905|ref|XP_001083278.1|	6..173	3	970	913..968	PREDICTED: RAS p21 protein activator 1 isoform 2 [Macaca mulatta]	72.5	3e-12	0.553571	gi|166158228|ref|NP_001107303.1|	6..167	3	946	820..873	hypothetical protein LOC100135092 [Xenopus tropicalis]	69.8	6e-12	0.537037	gi|66503993|ref|XP_394287.2|	9..197	3	945
contig01054_1.exp	gnl|O67085|PHEA_AQUAE	259..345	2	362	304..332	P-protein OS=Aquifex aeolicus GN=pheA PE=4 SV=1	35.4	4e-05	0.448276	gnl|B0G2W7|B0G2W7_9FIRM	259..345	2	376	325..353	Putative uncharacterized protein OS=Dorea formicigenerans ATCC 27755 GN=DORFOR_00587 PE=4 SV=1	41.4	3e-07	0.448276
contig00654_1.exp
contig00467_1.exp	gnl|Q54NJ8|HPRT_DICDI	17..253	2	180	101..179	Hypoxanthine-guanine phosphoribosyltransferase OS=Dictyostelium discoideum GN=hprT PE=1 SV=1	133	1e-30	0.670886	gnl|B1QMB2|B1QMB2_CLOBO	17..253	2	181	103..181	Hypoxanthine phosphoribosyltransferase OS=Clostridium botulinum Bf GN=hpt PE=4 SV=1	116	3e-24	0.594937	DDB0216388	17..253	2	180	101..179	|Protein| gene: hprT on chromosome: 4 position 2972049 to 2972780	133	6e-32	0.670886	gi|76649499|ref|XP_869469.1|	17..241	2	211	129..203	PREDICTED: similar to Hypoxanthine phosphoribosyltransferase 1 [Bos taurus]	65.7	4e-10	0.386667	gi|156717644|ref|NP_001096362.1|	17..244	2	224	142..217	hypothetical protein LOC100124954 [Xenopus tropicalis]	66.1	8e-11	0.394737	gi|170580850|ref|XP_001895434.1|	17..241	2	228
contig12649_1.exp	gnl|Q5UPW6|YL281_MIMIV	86..262	2	292	95..153	Putative FNIP repeat-containing protein L281 OS=Acanthamoeba polyphaga mimivirus GN=MIMI_L281 PE=4 SV=1	61.6	6e-09	0.440678	gnl|Q54KG4|Q54KG4_DICDI	80..160	2	481	194..220	Putative uncharacterized protein OS=Dictyostelium discoideum GN=DDB_0187441 PE=4 SV=1	39.6	8e-08	0.592593	DDB0187441	80..160	2	481	194..220	|Protein| gene: DDB_G0287359 on chromosome: 5 position 175065 to 176646	39.6	5e-10	0.592593																			gi|156349554|ref|XP_001622107.1|	77..346	2	258
contig04749_1.exp	gnl|O04161|AMT12_SOLLC	29..250	2	514	287..360	Ammonium transporter 1 member 2 OS=Solanum lycopersicum GN=AMT1.2 PE=2 SV=1	71.6	2e-12	0.418919	gnl|Q8MXY0|Q8MXY0_DICDI	8..247	2	431	234..313	Ammonium transporter AmtC (Ammonium transporter) OS=Dictyostelium discoideum GN=amtC PE=4 SV=1	94.5	4e-18	0.5	DDB0191130	8..247	2	431	234..313	|Protein| gene: amtC on chromosome: 1 position 1034624 to 1036114	94.5	2e-20	0.5										gi|74136061|ref|NP_001027964.1|	128..250	2	454	274..314	ammonium transporter 2 [Ciona intestinalis]	39.1	0.004	0.365854	gi|170573871|ref|XP_001892601.1|	17..226	2	534
contig00481_1.exp	gnl|P42790|PICP_PSESR	109..180	1	587	413..436	Pseudomonalisin OS=Pseudomonas sp. (strain 101) GN=pcp PE=1 SV=1	35	0.004	0.5	gnl|Q94704|Q94704_PHYPO	103..540	1	356	211..356	PHP protein OS=Physarum polycephalum GN=PHP PE=4 SV=1	265	4e-69	0.753425
PpolyN1a06f07.m13r	gnl|Q6NRF1|SAP3B_XENLA	11..151	2	850	353..399	SAPS domain family member 3-B OS=Xenopus laevis GN=saps3-B PE=2 SV=1	53.8	1e-07	0.404255	gnl|B3RSZ3|B3RSZ3_9METZ	11..151	2	633	354..400	Putative uncharacterized protein OS=Trichoplax adhaerens GN=TRIADDRAFT_23113 PE=4 SV=1	56.5	2e-08	0.510638	DDB0189736	2..151	2	617	334..383	|Protein| gene: DDB_G0268044 on chromosome: 1 position 1347890 to 1350468	46	4e-05	0.34	gi|126343088|ref|XP_001365771.1|	11..151	2	1120	353..399	PREDICTED: similar to SAPS3 protein [Monodelphis domestica]	50.6	3e-05	0.382979	gi|148227816|ref|NP_001084893.1|	11..151	2	850	353..399	hypothetical protein LOC431944 [Xenopus laevis]	53.8	3e-08	0.404255	gi|196002525|ref|XP_002111130.1|	11..151	2	633
contig01330_1.exp	gnl|Q8L831|NUDT3_ARATH	84..284	3	772	60..126	Nudix hydrolase 3 OS=Arabidopsis thaliana GN=NUDT3 PE=1 SV=1	96.8	1e-24	0.597015	gnl|A7PVI7|A7PVI7_VITVI	84..284	3	767	75..141	Chromosome chr9 scaffold_33, whole genome shotgun sequence OS=Vitis vinifera GN=GSVIVT00025230001 PE=4 SV=1	99.6	1e-23	0.61194	DDB0190551	78..284	3	201	56..124	|Protein| gene: DDB_G0269784 on chromosome: 1 position 3555282 to 3556079	91.3	1e-24	0.550725
contig01257_1.exp
contig00730_1.exp	gnl|Q63528|RFA2_RAT	131..223	2	270	137..167	Replication protein A 32 kDa subunit OS=Rattus norvegicus GN=Rpa2 PE=2 SV=2	45.5	2e-10	0.548387	gnl|A9TXC8|A9TXC8_PHYPA	140..238	2	285	145..177	Predicted protein OS=Physcomitrella patens subsp. patens GN=PHYPADRAFT_199215 PE=4 SV=1	61.6	3e-12	0.727273										gi|51036584|ref|NP_067593.1|	131..223	2	270	137..167	replication protein A2 [Rattus norvegicus]	45.5	3e-10	0.548387	gi|147899310|ref|NP_001085393.1|	131..238	1	276	140..175	MGC79017 protein [Xenopus laevis]	43.2	1e-09	0.416667	gi|91088823|ref|XP_970140.1|	451..543	2	254
contig12071_1.exp										gnl|Q54FU0|Q54FU0_DICDI	196..468	1	144	54..144	Putative uncharacterized protein OS=Dictyostelium discoideum GN=DDB_0188978 PE=1 SV=1	185	7e-66	0.802198	DDB0233884	196..468	1	144	54..144	|Protein| gene: DDB_G0290593 on chromosome: 5 position 4335292 to 4335824	185	4e-68	0.802198																			gi|156401408|ref|XP_001639283.1|	241..402	1	304
contig03884_1.exp	gnl|Q99ML9|RN111_MOUSE	14..76	2	989	494..514	E3 ubiquitin-protein ligase Arkadia OS=Mus musculus GN=Rnf111 PE=1 SV=1	33.1	0.004	0.47619																			gi|157819973|ref|NP_001100306.1|	14..76	2	987	492..512	ring finger 111 [Rattus norvegicus]	33.1	0.005	0.47619	gi|118095677|ref|XP_413785.2|	14..76	2	985	496..516	PREDICTED: similar to ring finger protein [Gallus gallus]	30.9	0.005	0.428571
contig12255_1.exp	gnl|Q9FQ19|SCC13_ARATH	90..224	-3	693	638..682	Sister chromatid cohesion 1 protein 3 OS=Arabidopsis thaliana GN=SYN3 PE=2 SV=2	51.9	6e-06	0.511111	gnl|B0EV41|B0EV41_ENTDI	75..278	-3	539	464..531	Cohesin subunit rad21, putative OS=Entamoeba dispar SAW760 GN=EDI_341060 PE=4 SV=1	78	1e-12	0.485294										gi|126322245|ref|XP_001370002.1|	99..227	-3	634	581..623	PREDICTED: hypothetical protein [Monodelphis domestica]	42.3	0.005	0.44186	gi|113681742|ref|NP_001038585.1|	99..227	-3	637	584..626	hypothetical protein LOC566831 [Danio rerio]	44.1	0.0003	0.44186
contig12120_1.exp
contig01664_1.exp	gnl|Q3UZV7|K132L_MOUSE	202..285	1	1028	614..641	UPF0577 protein KIAA1324-like homolog OS=Mus musculus PE=2 SV=1	35	3e-11	0.428571	gnl|A9UWS6|A9UWS6_MONBE	115..465	1	2655	1022..1138	Predicted protein (Fragment) OS=Monosiga brevicollis GN=24550 PE=4 SV=1	98.7	2e-22	0.34188	DDB0218730	307..429	1	519	279..319	|Protein| gene: DDB_G0285761 on chromosome: 4 position 3436262 to 3437972	46.9	1e-11	0.414634	gi|149265667|ref|XP_001479662.1|	217..312	1	1863	1041..1072	PREDICTED: hypothetical protein [Mus musculus]	37.7	6e-12	0.40625	gi|113677023|ref|NP_001038575.1|	205..285	1	1001	584..610	hypothetical protein LOC566596 [Danio rerio]	39.1	6e-11	0.518519	gi|195995537|ref|XP_002107637.1|	265..375	1	7662
contig12789_1.exp	gnl|Q5RAE1|CPNE3_PONAB	153..347	3	537	172..236	Copine-3 OS=Pongo abelii GN=CPNE3 PE=2 SV=1	82.6	4e-15	0.476923	gnl|Q55E97|Q55E97_DICDI	108..437	3	319	209..318	Putative uncharacterized protein OS=Dictyostelium discoideum GN=DDB_0190183 PE=4 SV=1	149	3e-34	0.509091	DDB0190183	108..437	3	319	209..318	|Protein| gene: DDB_G0269334 on chromosome: 1 position 2556676 to 2557732	149	1e-36	0.509091	gi|194037091|ref|XP_001927203.1|	153..347	3	533	172..236	PREDICTED: similar to copine III [Sus scrofa]	83.1	4e-15	0.476923	gi|41053357|ref|NP_957322.1|	153..347	3	563	190..254	hypothetical protein LOC394003 [Danio rerio]	75.8	5e-15	0.415385	gi|156398026|ref|XP_001637990.1|	153..362	3	528
contig01674_1.exp	gnl|Q9VAN6|SLBP_DROME	366..629	-2	276	189..276	Histone RNA hairpin-binding protein OS=Drosophila melanogaster GN=Slbp PE=1 SV=1	95.9	8e-19	0.409091	gnl|Q75J91|Q75J91_DICDI	432..644	-2	496	380..450	Putative uncharacterized protein OS=Dictyostelium discoideum GN=DDB_0169192 PE=4 SV=1	129	9e-28	0.71831	DDB0169192	432..644	-2	496	380..450	|Protein| gene: DDB_G0277383 on chromosome: 2 position 7927885 to 7929534	129	4e-30	0.71831	gi|73971496|ref|XP_531920.2|	420..512	-2	265	141..171	PREDICTED: similar to stem-loop binding protein [Canis familiaris]	56.5	1e-14	0.645161	gi|148235953|ref|NP_001081862.1|	399..512	-2	250	142..179	oocyte-specific histone mRNA stem-loop binding protein [Xenopus laevis]	53.3	2e-15	0.526316	gi|195070111|ref|XP_001997079.1|	366..629	-2	268
contig12085_1.exp	gnl|P12429|ANXA3_HUMAN	390..590	3	323	178..244	Annexin A3 OS=Homo sapiens GN=ANXA3 PE=1 SV=3	57	1e-21	0.358209	gnl|Q16QE7|Q16QE7_AEDAE	390..590	3	325	181..247	Annexin OS=Aedes aegypti GN=AaeL_AAEL011302 PE=3 SV=1	63.4	2e-23	0.373134	DDB0232009	390..521	3	462	320..363	|Protein| gene: nxnA on chromosome: 1 position 2864584 to 2866468	35.4	4e-09	0.363636	gi|114594070|ref|XP_001146250.1|	390..590	3	323	178..244	PREDICTED: annexin A3 isoform 5 [Pan troglodytes]	57	6e-22	0.358209	gi|157278389|ref|NP_001098296.1|	390..590	3	508	363..429	annexin max4 [Oryzias latipes]	50.6	8e-22	0.343284	gi|91090916|ref|XP_974030.1|	387..590	3	331
PpolyNOa10.rm13d09.s1	gnl|Q91V17|ZNRF1_MOUSE	406..531	1	227	183..224	E3 ubiquitin-protein ligase ZNRF1 OS=Mus musculus GN=Znrf1 PE=2 SV=1	67	2e-10	0.47619	gnl|Q4PCR3|Q4PCR3_USTMA	403..531	1	1264	1218..1260	Putative uncharacterized protein OS=Ustilago maydis GN=UM02100.1 PE=4 SV=1	74.8	1e-11	0.511628	DDB0233553	397..531	1	538	493..537	|Protein| gene: DDB_G0272202 on chromosome: 2 position 1637452 to 1639366	68	7e-12	0.444444	gi|109129214|ref|XP_001109563.1|	406..531	1	278	234..275	PREDICTED: similar to zinc and ring finger protein 1 [Macaca mulatta]	67	3e-10	0.47619	gi|156616366|ref|NP_001096107.1|	406..531	1	181	137..178	hypothetical protein LOC100124611 [Danio rerio]	67.5	5e-11	0.5	gi|156382466|ref|XP_001632574.1|	406..531	1	85
PpolyN1d64d04.t7
PpolyN1d53f02.t7	gnl|A2CI98|DYTN_MOUSE	1156..1302	1	653	226..274	Dystrotelin OS=Mus musculus GN=Dytn PE=2 SV=1	46.4	0.001	0.326531	gnl|A7Q1B4|A7Q1B4_VITVI	679..843	1	338	170..224	Chromosome chr10 scaffold_43, whole genome shotgun sequence OS=Vitis vinifera GN=GSVIVT00028386001 PE=4 SV=1	52.8	1e-07	0.345455	DDB0167853	1147..1317	1	490	342..398	|Protein| gene: DDB_G0274307 on chromosome: 2 position 3973619 to 3975091	47.3	3e-05	0.315789	gi|126326723|ref|XP_001378250.1|	1156..1254	1	648	241..273	PREDICTED: similar to zinc finger, SWIM domain containing 2 [Monodelphis domestica]	46.4	0.001	0.454545	gi|118084252|ref|XP_001233308.1|	1156..1248	1	4839	2710..2740	PREDICTED: similar to hect domain and RLD 2 [Gallus gallus]	42.8	0.004	0.387097	gi|157131165|ref|XP_001662148.1|	1153..1251	1	214
PpolyN1d44f09.t7	gnl|Q964T1|CP4CU_BLAGE	970..1200	1	501	348..424	Cytochrome P450 4c21 OS=Blattella germanica GN=CYP4C21 PE=2 SV=1	60.2	9e-31	0.350649	gnl|B3VA33|B3VA33_STRPE	733..1200	1	499	227..382	Putative cytochrome P450 OS=Streptomyces peucetius ATCC 27952 GN=cyp173 PE=4 SV=1	124	2e-37	0.339744	DDB0232976	823..1044	1	482	284..357	|Protein| gene: CYP508D1 on chromosome: 6 position 2042922 to 2044722	48.3	1e-18	0.297297	gi|114675905|ref|XP_001172581.1|	772..972	1	455	230..296	PREDICTED: similar to cytochrome P450, family 4, subfamily F, polypeptide 11 isoform 6 [Pan troglodytes]	60.6	2e-30	0.38806	gi|189514555|ref|XP_001922418.1|	970..1200	1	513	356..432	PREDICTED: similar to cytochrome P450, family 4, subfamily V, polypeptide 2 [Danio rerio]	64.3	7e-32	0.350649	gi|196016081|ref|XP_002117895.1|	757..972	1	491
PpolyN1d05f09.m13r	gnl|A1L258|D2HDH_DANRE	84..356	-2	533	440..530	D-2-hydroxyglutarate dehydrogenase, mitochondrial OS=Danio rerio GN=d2hgdh PE=2 SV=1	141	2e-53	0.582418	gnl|A9RFK0|A9RFK0_PHYPA	87..581	-2	490	305..469	Predicted protein (Fragment) OS=Physcomitrella patens subsp. patens GN=PHYPADRAFT_113231 PE=4 SV=1	242	4e-62	0.587879	DDB0201710	297..581	-2	497	329..423	|Protein| gene: DDB_G0270500 on chromosome: 1 position 2682747 to 2684442	143	2e-34	0.6	gi|115496047|ref|NP_001069446.1|	87..356	-2	544	452..541	D-2-hydroxyglutarate dehydrogenase [Bos taurus]	134	2e-51	0.555556	gi|123705184|ref|NP_001074066.1|	84..356	-2	533	440..530	zgc:158661 [Danio rerio]	141	4e-54	0.582418	gi|156378126|ref|XP_001630995.1|	90..356	-2	461
PpolyN1a15g10.m13r	gnl|Q9NPH2|INO1_HUMAN	234..398	-1	558	453..507	Inositol-3-phosphate synthase OS=Homo sapiens GN=INO1 PE=1 SV=1	108	7e-23	0.763636	gnl|B3KSG0|B3KSG0_HUMAN	234..398	-1	408	303..357	cDNA FLJ36142 fis, clone TESTI2025006, highly similar to Homo sapiens myo-inositol 1-phosphate synthase A1 (ISYNA1), mRNA OS=Homo sapiens PE=2 SV=1	108	9e-22	0.763636	DDB0231710	234..410	-1	511	452..510	|Protein| gene: ino1 on chromosome: 4 position 3324153 to 3325825	105	4e-23	0.694915	gi|109123940|ref|XP_001114572.1|	234..398	-1	559	453..507	PREDICTED: similar to myo-inositol 1-phosphate synthase A1 isoform 2 [Macaca mulatta]	108	8e-23	0.763636	gi|187607836|ref|NP_001119985.1|	234..410	-1	564	446..504	hypothetical protein LOC100144940 [Xenopus tropicalis]	103	2e-22	0.677966	gi|66546786|ref|XP_623377.1|	234..455	-1	513
PpolyN1a15a12.t7
PpolyN1a13a06.t7	gnl|Q9QYX7|PCLO_MOUSE	211..432	-1	5038	415..488	Protein piccolo OS=Mus musculus GN=Pclo PE=1 SV=3	55.6	5e-09	0.378378	gnl|B0S4Q3|B0S4Q3_XENTR	193..432	-1	318	25..104	Putative uncharacterized protein OS=Xenopus tropicalis PE=2 SV=1	64.8	1e-08	0.35	DDB0191145	232..429	-1	448	178..243	|Protein| gene: gmsA on chromosome: 4 position 3951359 to 3952914	52.4	3e-07	0.333333	gi|160707978|ref|NP_001104266.1|	211..441	-1	4863	442..518	piccolo isoform 2 [Mus musculus]	56.5	3e-09	0.376623	gi|125805485|ref|XP_690330.2|	136..432	-1	4556	416..514	PREDICTED: similar to zonadhesin [Danio rerio]	72.5	1e-12	0.323232	gi|24583848|ref|NP_609552.1|	172..498	-1	1354
PpolyN1a11b12.t7
PpolyN1a10c11.t7	gnl|P83344|XYNB_PRUPE	4..159	1	461	242..293	Putative beta-D-xylosidase (Fragment) OS=Prunus persica PE=2 SV=1	48.3	2e-11	0.384615	gnl|A9URW8|A9URW8_MONBE	19..210	1	521	454..517	Predicted protein (Fragment) OS=Monosiga brevicollis GN=337 PE=4 SV=1	86.8	4e-15	0.5
PpolyN1a09d04.t7										gnl|A9V2T1|A9V2T1_MONBE	280..459	1	416	352..411	Predicted protein OS=Monosiga brevicollis GN=26587 PE=4 SV=1	91.3	2e-16	0.6	DDB0184078	262..426	1	657	579..633	|Protein| gene: DDB_G0291810 on chromosome: 6 position 784328 to 786502	68.9	4e-12	0.454545																			gi|195453994|ref|XP_002074037.1|	388..459	1	2308
PpolyN1a08h05.t7
PpolyN1a08c03.t7	gnl|Q56P03|EAPP_HUMAN	216..377	-1	285	175..228	E2F-associated phosphoprotein OS=Homo sapiens GN=EAPP PE=1 SV=3	84.5	3e-33	0.537037	gnl|Q6GPE8|Q6GPE8_XENLA	240..377	-1	293	184..229	MGC80433 protein OS=Xenopus laevis GN=MGC80433 PE=2 SV=1	82.6	3e-32	0.630435	DDB0189482	225..455	-1	251	42..118	|Protein| gene: DDB_G0267706 on chromosome: 1 position 670002 to 670854	75.3	8e-25	0.402597	gi|73962709|ref|XP_861509.1|	216..377	-1	290	180..233	PREDICTED: similar to RIKEN cDNA 1810011O16 isoform 6 [Canis familiaris]	83.1	2e-33	0.555556	gi|118091862|ref|XP_421235.2|	210..377	-1	287	181..236	PREDICTED: hypothetical protein [Gallus gallus]	88.1	7e-38	0.625	gi|156371514|ref|XP_001628808.1|	240..377	-1	218
PpolyN1a08b05.m13r	gnl|Q9QZ67|PPM1D_MOUSE	94..177	1	598	201..228	Protein phosphatase 1D OS=Mus musculus GN=Ppm1d PE=2 SV=1	38.2	2e-11	0.535714	gnl|Q4DTU2|Q4DTU2_TRYCR	100..198	1	318	161..193	Protein phosphatase 2C, putative OS=Trypanosoma cruzi GN=Tc00.1047053504741.30 PE=4 SV=1	44.1	1e-12	0.454545	DDB0235260	286..450	1	958	883..937	|Protein| gene: DDB_G0282105 on chromosome: 3 position 5377643 to 5380519	46	7e-10	0.309091	gi|31560442|ref|NP_058606.2|	94..177	1	598	201..228	protein phosphatase 1D magnesium-dependent, delta isoform [Mus musculus]	38.2	3e-11	0.535714	gi|45433543|ref|NP_957384.2|	94..177	1	535	208..235	protein phosphatase 1D magnesium-dependent, delta isoform [Danio rerio]	40	1e-12	0.571429	gi|91081115|ref|XP_975521.1|	217..450	1	314
PpolyN1a06c04.m13r	gnl|Q8BHA3|DTD2_MOUSE	92..283	2	168	76..139	Probable D-tyrosyl-tRNA(Tyr) deacylase 2 OS=Mus musculus PE=2 SV=1	51	4e-13	0.3125	gnl|Q4DNT3|Q4DNT3_TRYCR	119..283	2	179	80..134	Putative uncharacterized protein OS=Trypanosoma cruzi GN=Tc00.1047053511003.170 PE=4 SV=1	55.6	1e-14	0.381818										gi|149410429|ref|XP_001512645.1|	107..238	2	133	46..89	PREDICTED: similar to C14orf126 protein [Ornithorhynchus anatinus]	48.7	1e-13	0.431818	gi|51571919|ref|NP_001004011.1|	92..235	2	160	69..116	hypothetical protein LOC445510 [Danio rerio]	49.6	9e-13	0.395833	gi|115894366|ref|XP_786594.2|	92..256	2	173
PpolyN1a03d11.t7
PpolyN1a01a07.m13r	gnl|O43447|PPIH_HUMAN	42..557	-3	177	6..177	Peptidyl-prolyl cis-trans isomerase H OS=Homo sapiens GN=PPIH PE=1 SV=1	305	4e-82	0.674419	gnl|Q4S823|Q4S823_TETNG	42..560	-3	177	5..177	Peptidyl-prolyl cis-trans isomerase (Fragment) OS=Tetraodon nigroviridis GN=GSTENG00022542001 PE=3 SV=1	317	1e-84	0.699422	DDB0233541	90..506	-3	201	46..184	|Protein| gene: DDB_G0274281 on chromosome: 2 position 4030155 to 4030857	256	3e-71	0.697842	gi|109003282|ref|XP_001087648.1|	42..557	-3	177	6..177	PREDICTED: peptidylprolyl isomerase H (cyclophilin H) [Macaca mulatta]	305	5e-82	0.674419	gi|187608593|ref|NP_001009902.2|	42..560	-3	177	5..177	peptidylprolyl isomerase H isoform 1 [Danio rerio]	314	3e-85	0.682081	gi|170583483|ref|XP_001896600.1|	42..551	-3	183
PpolyN0a13g10.t7
PpolyN0a13b10.t7																			DDB0188541	4..111	1	1419	651..686	|Protein| gene: DDB_G0289719 on chromosome: 5 position 3159163 to 3163422	31.8	0.0004	0.333333	gi|109044469|ref|XP_001087160.1|	4..111	1	163	41..76	PREDICTED: hypothetical protein [Macaca mulatta]	35	0.004	0.361111
PpolyN0a12a05.t7	gnl|Q5RBB3|NOB1_PONAB	565..801	1	411	227..305	RNA-binding protein NOB1 OS=Pongo abelii GN=NOB1 PE=2 SV=1	120	2e-50	0.582278	gnl|Q54W91|Q54W91_DICDI	7..294	1	582	73..168	Putative uncharacterized protein OS=Dictyostelium discoideum GN=DDB_0206310 PE=4 SV=1	117	8e-66	0.479167	DDB0206310	7..294	1	582	73..168	|Protein| gene: DDB_G0279821 on chromosome: 3 position 2586560 to 2588427	117	5e-68	0.479167	gi|126305035|ref|XP_001378242.1|	565..801	1	415	231..309	PREDICTED: hypothetical protein [Monodelphis domestica]	117	1e-52	0.556962	gi|125842967|ref|XP_683754.2|	562..801	1	440	256..335	PREDICTED: wu:fc27e05 isoform 1 [Danio rerio]	117	5e-52	0.525	gi|195998205|ref|XP_002108971.1|	499..861	1	380
PpolyN0a11h01.t7										gnl|Q54L90|Q54L90_DICDI	286..417	1	1601	1378..1421	RasGEF domain-containing protein OS=Dictyostelium discoideum GN=gflB PE=4 SV=1	74.4	1e-18	0.636364	DDB0231996	286..417	1	1601	1378..1421	|Protein| gene: gflB on chromosome: 4 position 4946624 to 4951538	74.4	4e-21	0.636364
PpolyN0a11g09.t7	gnl|Q92359|YDHE_SCHPO	94..402	1	681	444..546	Pumilio domain-containing protein C6G9.14 OS=Schizosaccharomyces pombe GN=SPAC6G9.14 PE=2 SV=1	121	1e-42	0.466019	gnl|Q54WL9|Q54WL9_DICDI	1..579	1	782	540..732	Putative uncharacterized protein OS=Dictyostelium discoideum GN=DDB_0205845 PE=4 SV=1	264	2e-68	0.580311	DDB0205845	1..579	1	782	540..732	|Protein| gene: DDB_G0279557 on chromosome: 3 position 2250584 to 2253245	264	8e-71	0.580311	gi|194671639|ref|XP_869549.3|	1..402	1	891	622..755	PREDICTED: similar to pumilio homolog 2 (Drosophila) isoform 7 [Bos taurus]	101	2e-31	0.30597	gi|86129498|ref|NP_001034381.1|	1..402	1	1061	792..925	pumilio homolog 2 [Gallus gallus]	100	2e-31	0.30597	gi|157132421|ref|XP_001656036.1|	1..402	1	796
PpolyN0a11e05.t7	gnl|Q9UNI6|DUS12_HUMAN	145..297	-3	340	106..156	Dual specificity protein phosphatase 12 OS=Homo sapiens GN=DUSP12 PE=1 SV=1	42.8	0.005	0.372549	gnl|A6VVQ2|A6VVQ2_MARMS	151..324	-3	211	115..172	Dual specificity protein phosphatase OS=Marinomonas sp. (strain MWYL1) GN=Mmwyl1_1603 PE=4 SV=1	57.4	3e-11	0.396552										gi|119889156|ref|XP_581568.3|	145..297	-3	345	106..156	PREDICTED: dual specificity phosphatase 12 [Bos taurus]	47.3	0.0002	0.411765	gi|190194347|ref|NP_001121737.1|	199..282	-3	213	145..172	hypothetical protein LOC792815 [Danio rerio]	36.8	0.001	0.535714	gi|170068350|ref|XP_001868832.1|	208..393	-3	406
PpolyN0a05a12.t7	gnl|Q08466|CSK22_ARATH	172..819	1	333	80..295	Casein kinase II subunit alpha-2 OS=Arabidopsis thaliana GN=CKA2 PE=2 SV=2	430	1e-132	0.773148	gnl|A9THD0|A9THD0_PHYPA	172..819	1	333	80..295	Predicted protein OS=Physcomitrella patens subsp. patens GN=PHYPADRAFT_145621 PE=4 SV=1	431	1e-131	0.773148	DDB0185025	172..819	1	337	93..308	|Protein| gene: casK on chromosome: 2 position 7357318 to 7359110	412	1e-127	0.740741	gi|73991517|ref|XP_534375.2|	172..819	1	403	85..300	PREDICTED: similar to casein kinase II alpha 1 subunit isoform a isoform 1 [Canis familiaris]	403	1e-121	0.712963	gi|148228126|ref|NP_001084124.1|	172..819	1	401	85..300	alpha subunit of casein kinase II [Xenopus laevis]	403	1e-122	0.712963	gi|115625818|ref|XP_785475.2|	172..819	1	398
contig12908_1.exp										gnl|Q54L39|Q54L39_DICDI	199..330	1	534	447..490	Putative uncharacterized protein OS=Dictyostelium discoideum GN=DDB_0187191 PE=4 SV=1	58.8	1e-06	0.568182	DDB0187191	199..330	1	534	447..490	|Protein| gene: DDB_G0286921 on chromosome: 4 position 5081040 to 5082644	58.8	5e-09	0.568182
contig12893_1.exp
contig12882_1.exp										gnl|A7C6G4|A7C6G4_9GAMM	86..196	2	102	36..72	Protein containing Appr-1-p processing domain OS=Beggiatoa sp. PS GN=BGP_0561 PE=4 SV=1	58.3	6e-07	0.567568
contig12796_1.exp
contig12580_1.exp	gnl|A7HHN3|UREG_ANADF	7..312	1	236	131..232	Urease accessory protein ureG OS=Anaeromyxobacter sp. (strain Fw109-5) GN=ureG PE=3 SV=1	180	8e-45	0.715686	gnl|Q9P5T9|Q9P5T9_NEUCR	1..300	1	290	160..259	Probable Ni-binding urease accessory protein (UreG) (Urease accessory protein ureG) OS=Neurospora crassa GN=B5O22.130 PE=4 SV=1	186	2e-45	0.78																												gi|156379905|ref|XP_001631696.1|	1..312	1	234
contig12417_1.exp
contig12115_1.exp
contig12027_1.exp
contig11894_1.exp
contig11839_1.exp	gnl|A1T7H8|IF2_MYCVP	43..303	1	930	75..161	Translation initiation factor IF-2 OS=Mycobacterium vanbaalenii (strain DSM 7251 / PYR-1) GN=infB PE=3 SV=1	42.3	0.007	0.287356	gnl|Q2QBE0|Q2QBE0_9ALPH	64..312	1	3201	2766..2848	UL36 OS=Papiine herpesvirus 2 GN=UL36 PE=4 SV=1	49.6	0.0005	0.337349										gi|194206187|ref|XP_001916995.1|	64..309	1	687	286..367	PREDICTED: similar to LIM domain binding 3 [Equus caballus]	35.9	0.003	0.304878	gi|189526399|ref|XP_001921421.1|	43..249	1	1097	129..197	PREDICTED: hypothetical protein [Danio rerio]	41.4	0.003	0.304348	gi|158295062|ref|XP_315986.4|	139..231	1	768
contig11775_1.exp
contig11725_1.exp
contig11663_1.exp	gnl|Q26630|IDLC_STRPU	7..390	1	260	131..258	33 kDa inner dynein arm light chain, axonemal OS=Strongylocentrotus purpuratus PE=1 SV=1	235	4e-61	0.796875	gnl|A7RQ98|A7RQ98_NEMVE	7..381	1	260	131..255	Predicted protein OS=Nematostella vectensis GN=v1g234328 PE=4 SV=1	238	4e-61	0.808	DDB0233145	166..321	1	1061	448..499	|Protein| gene: DDB_G0285911 on chromosome: 4 position 3814964 to 3818222	44.1	7e-05	0.346154	gi|72255523|ref|NP_001026817.1|	7..381	1	258	130..254	dynein, axonemal, light intermediate polypeptide 1 [Rattus norvegicus]	230	1e-59	0.792	gi|62859837|ref|NP_001016687.1|	7..381	1	254	126..250	dynein, axonemal, light intermediate chain 1 [Xenopus tropicalis]	229	6e-60	0.792	gi|156398687|ref|XP_001638319.1|	7..381	1	260
contig11649_1.exp
contig11343_1.exp
contig11340_1.exp	gnl|Q86CR9|ATG7_DICDI	512..949	2	707	539..684	Autophagy-related protein 7 OS=Dictyostelium discoideum GN=atg7 PE=3 SV=1	215	8e-87	0.541096	gnl|A9SFC1|A9SFC1_PHYPA	509..964	2	678	524..675	Predicted protein OS=Physcomitrella patens subsp. patens GN=PHYPADRAFT_128960 PE=4 SV=1	208	6e-83	0.559211	DDB0214819	512..949	2	707	539..684	|Protein| gene: atg7 on chromosome: 2 position 6776 to 9169	215	5e-88	0.541096	gi|58865764|ref|NP_001012097.1|	509..889	2	698	542..668	ATG7 autophagy related 7 homolog [Rattus norvegicus]	167	1e-65	0.551181	gi|71895443|ref|NP_001025763.1|	509..889	2	709	553..679	APG7 autophagy 7-like [Gallus gallus]	168	1e-65	0.551181	gi|189240754|ref|XP_968929.2|	245..469	2	621
contig11319_1.exp
contig11210_1.exp	gnl|Q13162|PRDX4_HUMAN	44..304	2	271	108..194	Peroxiredoxin-4 OS=Homo sapiens GN=PRDX4 PE=1 SV=1	150	5e-67	0.655172	gnl|A7RK73|A7RK73_NEMVE	44..304	2	196	34..120	Predicted protein OS=Nematostella vectensis GN=v1g198315 PE=4 SV=1	155	2e-70	0.666667	DDB0231647	44..304	2	205	41..127	|Protein| gene: prdx4 on chromosome: 2 position 4200234 to 4200968	135	7e-53	0.574713	gi|126325578|ref|XP_001366408.1|	44..304	2	279	116..202	PREDICTED: similar to MGC82793 protein [Monodelphis domestica]	149	4e-68	0.643678	gi|55742316|ref|NP_001006812.1|	44..304	2	271	108..194	peroxiredoxin 4 [Xenopus tropicalis]	148	1e-69	0.632184	gi|156404129|ref|XP_001640260.1|	44..304	2	196
contig11120_1.exp
contig11064_1.exp	gnl|Q60900|ELAV3_MOUSE	4..141	1	367	293..338	ELAV-like protein 3 OS=Mus musculus GN=Elavl3 PE=1 SV=1	65.2	6e-16	0.5	gnl|Q90408|Q90408_DANRE	4..141	1	183	109..154	Ribonucleoprotein (Fragment) OS=Danio rerio GN=elavl3 PE=2 SV=1	65.2	3e-15	0.5	DDB0233651	1..141	1	459	390..436	|Protein| gene: DDB_G0290307 on chromosome: 5 position 3938585 to 3940056	57.9	4e-13	0.489362	gi|109126528|ref|XP_001116262.1|	4..141	1	116	42..87	PREDICTED: similar to ELAV-like protein 3, partial [Macaca mulatta]	65.2	1e-16	0.5	gi|148224170|ref|NP_001084080.1|	4..141	1	348	274..319	ribonucleoprotein [Xenopus laevis]	65.2	1e-16	0.5	gi|156543001|ref|XP_001603257.1|	4..141	1	504
contig11000_1.exp
contig10853_1.exp	gnl|O08764|ABTB2_RAT	3..146	3	1009	922..969	Ankyrin repeat and BTB/POZ domain-containing protein 2 OS=Rattus norvegicus GN=Abtb2 PE=2 SV=1	50.3	5e-06	0.375	gnl|Q2HVB4|Q2HVB4_MEDTR	3..212	3	422	276..345	BTB/POZ; MATH OS=Medicago truncatula GN=MtrDRAFT_AC148965g16v2 PE=4 SV=1	53.9	5e-06	0.357143	DDB0167576	9..179	3	613	519..575	|Protein| gene: DDB_G0274215 on chromosome: 2 position 4750382 to 4752330	43.9	3e-05	0.315789	gi|149409560|ref|XP_001507801.1|	3..191	3	1036	935..997	PREDICTED: similar to Ankyrin repeat and BTB (POZ) domain containing 2 [Ornithorhynchus anatinus]	50.8	4e-06	0.31746	gi|148223870|ref|NP_001088270.1|	3..146	3	1016	915..962	hypothetical protein LOC495101 [Xenopus laevis]	48.5	5e-06	0.354167	gi|189241072|ref|XP_001809480.1|	9..161	3	872
contig10719_1.exp
contig10709_1.exp
contig10676_1.exp
contig10650_1.exp	gnl|P23438|SSRB_CANFA	3..206	3	183	101..168	Translocon-associated protein subunit beta OS=Canis familiaris GN=SSR2 PE=1 SV=1	57	4e-08	0.382353	gnl|Q6DK88|Q6DK88_XENTR	3..206	3	183	101..168	MGC69435 protein (Signal sequence receptor, beta) (Translocon-associated protein beta) OS=Xenopus tropicalis GN=MGC69435 PE=2 SV=1	58.3	2e-07	0.382353	DDB0266464	99..215	3	184	136..174	|Protein| gene: ssr2 on chromosome: 3 position 3245211 to 3246276	48.7	9e-07	0.410256	gi|126307640|ref|XP_001367144.1|	3..206	3	183	101..168	PREDICTED: similar to signal sequence receptor, beta [Monodelphis domestica]	57.9	3e-08	0.382353	gi|57529546|ref|NP_001006561.1|	3..206	3	183	101..168	signal sequence receptor, beta (translocon-associated protein beta) [Gallus gallus]	58.3	5e-09	0.382353	gi|115930714|ref|XP_001181035.1|	3..206	3	186
contig10624_1.exp
contig10552_1.exp	gnl|Q55CQ6|SERC_DICDI	19..240	1	374	289..362	Probable phosphoserine aminotransferase OS=Dictyostelium discoideum GN=serC PE=3 SV=1	103	1e-21	0.540541	gnl|Q29BY2|Q29BY2_DROPS	103..243	1	363	306..352	GA11267-PA (Fragment) OS=Drosophila pseudoobscura GN=GA11267 PE=3 SV=1	67.5	2e-18	0.574468	DDB0230053	19..240	1	374	289..362	|Protein| gene: serC on chromosome: 1 position 3920593 to 3921886	103	8e-23	0.540541	gi|156120947|ref|NP_001095620.1|	103..243	1	370	312..358	phosphoserine aminotransferase [Bos taurus]	66.1	2e-18	0.574468	gi|118104111|ref|XP_424846.2|	103..243	1	354	296..342	PREDICTED: hypothetical protein [Gallus gallus]	65.2	6e-20	0.553191	gi|66530338|ref|XP_396126.2|	19..243	1	371
contig10525_1.exp
contig10466_1.exp	gnl|P84634|DCL4_ARATH	15..125	3	1589	1511..1547	Dicer-like protein 4 OS=Arabidopsis thaliana GN=DCL4 PE=1 SV=1	40	0.007	0.432432	gnl|B0WDG0|B0WDG0_CULQU	3..155	3	351	273..323	Putative uncharacterized protein OS=Culex quinquefasciatus GN=CpipJ_CPIJ004720 PE=4 SV=1	49.6	9e-05	0.411765										gi|139948494|ref|NP_001077163.1|	3..125	3	2136	2047..2087	SON DNA-binding protein [Bos taurus]	40	0.008	0.341463	gi|189514276|ref|XP_694356.3|	3..125	3	937	846..886	PREDICTED: similar to SON DNA-binding protein isoform F (predicted) [Danio rerio]	45	6e-05	0.365854	gi|170037802|ref|XP_001846744.1|	3..155	3	351
contig10465_1.exp
contig10368_1.exp
contig10123_1.exp
contig07830_1.exp	gnl|Q10778|PPE21_MYCTU	75..248	-2	678	192..249	Uncharacterized PPE family protein PPE21 OS=Mycobacterium tuberculosis GN=ppe21 PE=3 SV=2	51.9	5e-06	0.396552	gnl|A7SCE9|A7SCE9_NEMVE	69..269	-2	172	1..67	Predicted protein (Fragment) OS=Nematostella vectensis GN=v1g113077 PE=4 SV=1	68.9	4e-10	0.41791	DDB0233313	167..265	2	1000	584..616	|Protein| gene: clcD on chromosome: 3 position 535599 to 538688	46.4	1e-05	0.606061	gi|169184328|ref|XP_001720025.1|	90..254	-2	126	46..100	PREDICTED: hypothetical protein [Homo sapiens]	47.3	0.0001	0.381818	gi|189217714|ref|NP_001121298.1|	170..268	2	473	230..262	hypothetical protein LOC100158382 [Xenopus laevis]	43.2	0.0005	0.424242	gi|195146578|ref|XP_002014261.1|	93..269	-2	123
contig07391_1.exp	gnl|Q9UT09|AROG_SCHPO	6..221	3	372	258..329	Phospho-2-dehydro-3-deoxyheptonate aldolase, tyrosine-inhibited OS=Schizosaccharomyces pombe GN=aro4 PE=2 SV=1	89.5	3e-25	0.527778	gnl|Q8H708|Q8H708_PHYIN	6..326	3	377	262..368	DAHP synthase OS=Phytophthora infestans PE=2 SV=1	149	3e-34	0.570093										gi|194211957|ref|XP_001915921.1|	29..178	2	548	424..473	PREDICTED: spermatogenesis associated, serine-rich 2 [Equus caballus]	45.1	0.0008	0.42										gi|66553935|ref|XP_624542.1|	6..206	3	249
contig07021_1.exp
contig06866_1.exp
contig06743_1.exp
contig06636_1.exp
contig06298_1.exp	gnl|Q01738|CDH_PHACH	49..207	1	773	707..759	Cellobiose dehydrogenase OS=Phanerochaete chrysosporium GN=CDH-1 PE=1 SV=1	40.9	0.003	0.320755	gnl|B0BZ76|B0BZ76_ACAM1	25..210	1	671	598..659	Dehydrogenase, putative OS=Acaryochloris marina (strain MBIC 11017) GN=AM1_4544 PE=4 SV=1	79.4	8e-14	0.596774																												gi|156551744|ref|XP_001602001.1|	49..207	1	664
contig06258_1.exp	gnl|Q8T1D4|LTV1_DICDI	74..157	2	496	364..391	Protein LTV1 homolog OS=Dictyostelium discoideum GN=ltv1 PE=3 SV=2	55	4e-12	0.642857	gnl|Q4SVI3|Q4SVI3_TETNG	83..223	2	530	334..380	Chromosome 18 SCAF13757, whole genome shotgun sequence. (Fragment) OS=Tetraodon nigroviridis GN=GSTENG00011957001 PE=4 SV=1	78.5	6e-13	0.638298	DDB0167326	74..157	2	496	364..391	|Protein| gene: DDB_G0275601 on chromosome: 2 position 5566473 to 5568305	55	2e-13	0.642857	gi|149600821|ref|XP_001521145.1|	74..160	2	427	294..322	PREDICTED: similar to LTV1 homolog (S. cerevisiae), partial [Ornithorhynchus anatinus]	49.1	7e-09	0.62069	gi|118088473|ref|XP_419705.2|	65..163	2	470	333..365	PREDICTED: similar to LTV1 homolog (S. cerevisiae) [Gallus gallus]	60.9	7e-12	0.69697	gi|170071200|ref|XP_001869839.1|	74..181	2	481
contig06241_1.exp	gnl|P03967|RASD_DICDI	48..371	3	187	60..167	Ras-like protein rasD OS=Dictyostelium discoideum GN=rasD PE=2 SV=2	141	7e-33	0.527778	gnl|Q55CC0|Q55CC0_DICDI	48..383	3	216	66..177	Ras GTPase OS=Dictyostelium discoideum GN=rasW PE=4 SV=1	158	7e-37	0.553571	DDB0229439	48..383	3	216	66..177	|Protein| gene: rasW on chromosome: 1 position 4277085 to 4277826	158	3e-39	0.553571	gi|169160721|ref|XP_001726523.1|	48..368	3	185	52..158	PREDICTED: similar to related RAS viral (r-ras) oncogene homolog 2 [Homo sapiens]	132	7e-30	0.46729	gi|62955603|ref|NP_001017815.1|	48..368	3	202	69..175	related RAS viral (r-ras) oncogene homolog 2 [Danio rerio]	132	1e-30	0.476636	gi|156378609|ref|XP_001631234.1|	48..368	3	195
contig06203_1.exp
contig06114_1.exp
contig06034_1.exp										gnl|Q54E45|Q54E45_DICDI	102..326	3	657	407..481	Putative uncharacterized protein OS=Dictyostelium discoideum GN=DDB_0184078 PE=4 SV=1	86.3	8e-35	0.48	DDB0184078	102..326	3	657	407..481	|Protein| gene: DDB_G0291810 on chromosome: 6 position 784328 to 786502	86.3	4e-37	0.48
contig05856_1.exp
contig05811_1.exp										gnl|A4JTV6|A4JTV6_BURVG	69..164	3	214	111..142	Putative uncharacterized protein OS=Burkholderia vietnamiensis (strain G4 / LMG 22486) GN=Bcep1808_6822 PE=4 SV=1	40.9	3e-06	0.5	DDB0266827	112..216	1	355	132..166	|Protein| gene: DDB_G0276861 on chromosome: 2 position 7489899 to 7491256	38.6	0.001	0.428571
contig05725_1.exp	gnl|Q8HXW6|PPT1_MACFA	1..222	1	306	229..302	Palmitoyl-protein thioesterase 1 OS=Macaca fascicularis GN=PPT1 PE=2 SV=1	84.5	3e-16	0.445946	gnl|Q7QDD6|Q7QDD6_ANOGA	1..219	1	299	222..294	AGAP001058-PA OS=Anopheles gambiae GN=AGAP001058 PE=4 SV=3	103	6e-21	0.493151	DDB0233890	1..222	1	303	222..295	|Protein| gene: ppt1 on chromosome: 4 position 3349371 to 3350478	94.1	2e-20	0.5	gi|126330425|ref|XP_001381180.1|	1..222	1	394	230..303	PREDICTED: similar to palmitoyl-protein thioesterase [Monodelphis domestica]	93.2	7e-19	0.486486	gi|148234004|ref|NP_001091368.1|	1..222	1	299	222..295	hypothetical protein LOC100037210 [Xenopus laevis]	83.5	1e-16	0.445946	gi|158290203|ref|XP_311781.3|	1..219	1	299
contig05689_1.exp
contig05663_1.exp										gnl|A4SA40|A4SA40_OSTLU	28..153	1	375	166..207	Expressed methyltransferase-like protein OS=Ostreococcus lucimarinus (strain CCE9901) GN=OSTLU_28419 PE=4 SV=1	35.9	0.0003	0.333333
contig05398_1.exp	gnl|Q8WTR2|DUS19_HUMAN	124..342	1	217	130..202	Dual specificity protein phosphatase 19 OS=Homo sapiens GN=DUSP19 PE=2 SV=1	81.3	1e-14	0.452055	gnl|A8NBI6|A8NBI6_COPC7	133..357	1	796	117..191	Putative uncharacterized protein OS=Coprinopsis cinerea (strain Okayama-7 / 130 / FGSC 9003) GN=CC1G_02446 PE=4 SV=1	86.3	4e-15	0.48	DDB0238872	166..345	1	394	80..139	|Protein| gene: DDB_G0281963 on chromosome: 3 position 5173395 to 5174956	77.6	7e-15	0.55	gi|109100290|ref|XP_001102671.1|	124..342	1	217	130..202	PREDICTED: similar to dual specificity phosphatase 19 [Macaca mulatta]	81.3	1e-14	0.452055	gi|118093238|ref|XP_421855.2|	124..342	1	213	128..200	PREDICTED: similar to protein phosphatase [Gallus gallus]	79.4	1e-14	0.465753	gi|195045996|ref|XP_001992067.1|	133..360	1	369
contig05364_1.exp
contig05350_1.exp	gnl|O82782|HIS4_ARATH	105..275	3	304	187..243	1-(5-phosphoribosyl)-5-[(5-phosphoribosylamino)methylideneamino] imidazole-4-carboxamide isomerase, chloroplastic OS=Arabidopsis thaliana GN=HIS6 PE=2 SV=1	74.4	8e-26	0.526316	gnl|Q0DIC5|Q0DIC5_ORYSJ	105..278	3	175	56..113	Os05g0400800 protein (Fragment) OS=Oryza sativa subsp. japonica GN=Os05g0400800 PE=3 SV=1	85.4	9e-31	0.586207
contig05267_1.exp	gnl|Q8MML5|PAXB_DICDI	5..310	2	569	430..531	Paxillin-B OS=Dictyostelium discoideum GN=paxB PE=2 SV=1	211	2e-54	0.705882	gnl|Q7PNA2|Q7PNA2_ANOGA	14..310	2	596	460..558	AGAP008532-PA OS=Anopheles gambiae GN=AGAP008532 PE=4 SV=4	148	4e-34	0.525253	DDB0185208	5..310	2	569	430..531	|Protein| gene: paxB on chromosome: 2 position 4160812 to 4162521	211	1e-55	0.705882	gi|68226429|ref|NP_001020253.1|	14..310	2	386	249..347	leupaxin [Bos taurus]	138	2e-32	0.494949	gi|147903583|ref|NP_001090425.1|	14..310	2	363	227..325	androgen receptor coactivator ARA55 [Xenopus laevis]	142	6e-34	0.515152	gi|158296518|ref|XP_316909.4|	14..310	2	596
contig05186_1.exp
contig05118_1.exp	gnl|Q75JZ1|GTAC_DICDI	52..156	1	587	114..148	GATA zinc finger domain-containing protein 3 OS=Dictyostelium discoideum GN=gtaC PE=4 SV=1	32.2	0.002	0.314286	gnl|A7SLB7|A7SLB7_NEMVE	58..195	1	244	17..62	Predicted protein (Fragment) OS=Nematostella vectensis GN=v1g214051 PE=4 SV=1	53.8	2e-07	0.478261	DDB0220470	52..156	1	587	114..148	|Protein| gene: gtaC on chromosome: 2 position 8162186 to 8164192	32.2	0.0001	0.314286																			gi|156368211|ref|XP_001627589.1|	58..195	1	244
contig05047_1.exp	gnl|Q9VV43|Y4893_DROME	89..223	2	192	141..185	TPPP family protein CG4893 OS=Drosophila melanogaster GN=CG4893 PE=2 SV=1	78	4e-14	0.711111	gnl|B3NDS3|B3NDS3_DROER	89..223	2	203	152..196	GG13461 OS=Drosophila erecta GN=Dere\GG13461 PE=4 SV=1	78	4e-13	0.711111										gi|157819245|ref|NP_001102570.1|	53..217	2	170	106..160	tubulin polymerization-promoting protein family member 2 [Rattus norvegicus]	77.6	6e-14	0.6	gi|68374333|ref|XP_687926.1|	65..217	2	181	118..168	PREDICTED: similar to tubulin polymerization-promoting protein family member 3 [Danio rerio]	74.4	1e-13	0.588235	gi|195011981|ref|XP_001983415.1|	89..223	2	192
contig05016_1.exp
contig04876_1.exp
contig04837_1.exp	gnl|P38230|QOR_YEAST	7..183	1	334	236..294	Probable quinone oxidoreductase OS=Saccharomyces cerevisiae GN=ZTA1 PE=1 SV=1	56.5	4e-08	0.457627	gnl|Q869N7|Q869N7_DICDI	7..87	1	331	231..257	Similar to Brucella suis 1330. Quinone oxidoreductase (Putative quinone oxidoreductase) OS=Dictyostelium discoideum GN=DDB_0216934 PE=4 SV=1	50.1	1e-12	0.777778	DDB0237843	7..87	1	331	231..257	|Protein| gene: DDB_G0271884 on chromosome: 2 position 960267 to 961262	50.1	3e-14	0.777778
contig04688_1.exp
contig04643_1.exp
contig04638_1.exp	gnl|O61125|STK4_DICDI	2..118	2	461	238..276	Serine/threonine-protein kinase 4 homolog A OS=Dictyostelium discoideum GN=krsA PE=1 SV=1	59.7	2e-08	0.538462	gnl|Q54TN4|Q54TN4_DICDI	14..181	2	715	652..707	Putative uncharacterized protein mkcE OS=Dictyostelium discoideum GN=mkcE PE=4 SV=1	77.6	1e-12	0.482143	DDB0230009	14..181	2	715	652..707	|Protein| gene: mkcE on chromosome: 3 position 4757942 to 4760392	77.6	5e-15	0.482143	gi|47523744|ref|NP_999507.1|	11..139	2	529	259..301	oxidative-stress responsive 1 [Sus scrofa]	54.7	7e-07	0.511628	gi|147903353|ref|NP_001079164.1|	11..121	2	950	262..298	serine/threonine kinase 10 (polo-like kinase kinase 1) [Xenopus laevis]	61.1	2e-09	0.594595	gi|195122458|ref|XP_002005728.1|	11..172	2	976
contig04516_1.exp	gnl|P59910|DJB13_HUMAN	12..227	3	316	236..307	DnaJ homolog subfamily B member 13 OS=Homo sapiens GN=DNAJB13 PE=2 SV=1	88.3	2e-17	0.541667	gnl|Q9SIL4|Q9SIL4_ARATH	3..227	3	284	202..276	Putative heat shock protein (At2g20550) OS=Arabidopsis thaliana GN=At2g20550 PE=2 SV=1	104	2e-21	0.573333	DDB0233608	9..227	3	363	283..355	|Protein| gene: DDB_G0282313 on chromosome: 3 position 5624970 to 5626340	68.2	1e-12	0.424658	gi|54312100|ref|NP_001005885.1|	12..227	3	316	236..307	DnaJ (Hsp40) related, subfamily B, member 13 [Rattus norvegicus]	90.1	6e-18	0.527778	gi|74096171|ref|NP_001027731.1|	6..227	3	313	231..304	heat shock protein 40 [Ciona intestinalis]	96	3e-20	0.527027	gi|72134785|ref|XP_798465.1|	6..227	3	316
contig04434_1.exp
contig04425_1.exp	gnl|Q2GZN9|NST1_CHAGB	48..206	-1	1255	652..704	Stress response protein NST1 OS=Chaetomium globosum GN=NST1 PE=3 SV=1	40.5	0.006	0.358491	gnl|A9V292|A9V292_MONBE	22..237	1	1706	602..673	Predicted protein OS=Monosiga brevicollis GN=32879 PE=4 SV=1	69.8	9e-11	0.569444	DDB0188541	21..209	-1	1419	787..849	|Protein| gene: DDB_G0289719 on chromosome: 5 position 3159163 to 3163422	39.6	0.0007	0.285714	gi|149640153|ref|XP_001505609.1|	51..209	-1	214	114..166	PREDICTED: hypothetical protein [Ornithorhynchus anatinus]	40.9	0.005	0.377358	gi|45383800|ref|NP_989489.1|	21..209	-1	756	325..387	caldesmon 1 [Gallus gallus]	39.1	0.004	0.31746	gi|156357429|ref|XP_001624221.1|	21..200	3	1233
contig04340_1.exp
contig04274_1.exp																			DDB0233877	4..162	1	920	304..356	|Protein| gene: mgp1 on chromosome: 5 position 3834823 to 3837906	37.7	0.002	0.301887
contig04162_1.exp
contig04148_1.exp	gnl|Q95JP0|WDR63_MACFA	221..376	2	891	707..758	WD repeat-containing protein 63 OS=Macaca fascicularis GN=WDR63 PE=2 SV=1	77.6	4e-28	0.538462	gnl|A7T2S2|A7T2S2_NEMVE	221..400	2	575	477..536	Predicted protein OS=Nematostella vectensis GN=v1g221510 PE=4 SV=1	79.4	3e-27	0.433333	DDB0215397	182..379	2	654	519..584	|Protein| gene: dicA on chromosome: 3 position 3856978 to 3859184	52.4	3e-07	0.272727	gi|149709660|ref|XP_001495318.1|	221..376	2	897	713..764	PREDICTED: similar to WD repeat-containing protein 63 [Equus caballus]	78	2e-28	0.519231	gi|187607465|ref|NP_001120428.1|	221..379	2	896	712..764	hypothetical protein LOC100145513 [Xenopus tropicalis]	63.4	1e-23	0.415094	gi|156348422|ref|XP_001621843.1|	221..400	2	575
contig04133_1.exp	gnl|Q6NRI5|CA055_XENLA	160..297	1	454	388..433	Uncharacterized protein C1orf55 homolog OS=Xenopus laevis PE=2 SV=1	57.9	8e-08	0.565217	gnl|Q8LHF3|Q8LHF3_ORYSJ	160..312	1	444	379..429	Splicing factor-like (Os01g0681600 protein) OS=Oryza sativa subsp. japonica GN=P0019E03.25-1 PE=4 SV=1	71.6	7e-11	0.588235										gi|22122373|ref|NP_666055.1|	160..297	1	448	382..427	hypothetical protein LOC208768 [Mus musculus]	56.5	2e-07	0.521739	gi|118087819|ref|XP_419383.2|	160..300	1	447	350..396	PREDICTED: similar to CDNA sequence BC031781 [Gallus gallus]	59.7	6e-09	0.531915	gi|156349381|ref|XP_001622034.1|	160..312	1	365
contig04094_1.exp
contig04036_1.exp
contig03875_1.exp																			DDB0217695	136..219	1	527	456..483	|Protein| gene: DDB_G0275865 on chromosome: 2 position 5759182 to 5760765	32.2	0.003	0.392857										gi|189526161|ref|XP_690237.3|	139..261	1	741	440..480	PREDICTED: polo-like kinase 4 (Drosophila) [Danio rerio]	40	0.005	0.365854	gi|194888830|ref|XP_001976976.1|	136..339	1	852
contig03858_1.exp	gnl|Q8H4D4|TYW23_ORYSJ	4..180	1	1043	436..494	tRNA wybutosine-synthesizing protein 2/3/4 OS=Oryza sativa subsp. japonica GN=Os07g0515000 PE=3 SV=1	49.8	7e-06	0.355932	gnl|Q5KP88|Q5KP88_CRYNE	7..162	1	465	288..339	Conjugation with cellular fusion-related protein, putative (Putative uncharacterized protein) OS=Cryptococcus neoformans GN=CNA03800 PE=4 SV=1	63.9	4e-09	0.423077	DDB0205411	7..180	1	339	133..190	|Protein| gene: DDB_G0278375 on chromosome: 3 position 779475 to 780824	62.1	9e-11	0.413793	gi|114652895|ref|XP_509933.2|	4..150	1	307	77..125	PREDICTED: kelch domain containing 2 [Pan troglodytes]	38	3e-05	0.306122	gi|50345076|ref|NP_001002209.1|	7..180	1	351	190..247	hypothetical protein LOC431756 [Danio rerio]	48	7e-06	0.362069	gi|196006974|ref|XP_002113353.1|	37..183	1	370
contig03629_1.exp
contig03607_1.exp	gnl|Q95LR0|AAT1_MACFA	112..189	1	603	189..214	AMY-1-associating protein expressed in testis 1 OS=Macaca fascicularis GN=AAT1 PE=2 SV=2	40.5	0.003	0.576923	gnl|A8IH47|A8IH47_CHLRE	112..195	1	1029	152..179	Flagellar associated protein OS=Chlamydomonas reinhardtii GN=FAP91 PE=4 SV=1	48.3	0.0001	0.642857										gi|194222804|ref|XP_001916936.1|	112..189	1	773	189..214	PREDICTED: similar to AAT1-alpha [Equus caballus]	43.2	0.0006	0.615385	gi|118083477|ref|XP_425525.2|	115..186	1	728	115..138	PREDICTED: hypothetical protein [Gallus gallus]	42.3	0.0003	0.625	gi|156383765|ref|XP_001633003.1|	112..180	1	769
contig03447_1.exp	gnl|A4IF87|GNPAT_BOVIN	19..285	1	680	558..646	Dihydroxyacetone phosphate acyltransferase OS=Bos taurus GN=GNPAT PE=2 SV=1	58.3	9e-08	0.280899	gnl|Q54I12|Q54I12_DICDI	130..279	1	1279	1143..1192	Putative uncharacterized protein OS=Dictyostelium discoideum GN=DDB_0188248 PE=4 SV=1	79.9	1e-26	0.6	DDB0188248	130..279	1	1279	1143..1192	|Protein| gene: DDB_G0289081 on chromosome: 5 position 2331738 to 2335669	79.9	4e-29	0.6	gi|194042599|ref|XP_001924436.1|	1..288	1	614	519..614	PREDICTED: similar to glyceronephosphate O-acyltransferase [Sus scrofa]	59.7	4e-08	0.270833
contig03269_1.exp	gnl|Q9H6Y2|WDR55_HUMAN	38..205	2	383	269..324	WD repeat-containing protein 55 OS=Homo sapiens GN=WDR55 PE=2 SV=1	68.8	3e-11	0.517857	gnl|A9NS60|A9NS60_PICSI	29..208	2	355	234..293	Putative uncharacterized protein OS=Picea sitchensis PE=2 SV=1	85.2	4e-15	0.466667	DDB0204846	29..205	2	408	242..300	|Protein| gene: DDB_G0282573 on chromosome: 3 position 5953713 to 5955298	63.8	5e-11	0.40678	gi|38327642|ref|NP_060176.2|	38..205	2	383	269..324	WD repeat domain 55 [Homo sapiens]	68.8	3e-11	0.517857	gi|51467990|ref|NP_001003871.1|	47..214	2	386	269..324	hypothetical protein LOC445394 [Danio rerio]	60.6	2e-09	0.375	gi|156401063|ref|XP_001639111.1|	32..205	2	337
contig03125_1.exp										gnl|A1W9H7|A1W9H7_ACISJ	298..420	1	326	80..120	ATP dependent DNA ligase OS=Acidovorax sp. (strain JS42) GN=Ajs_2761 PE=3 SV=1	39.6	1e-05	0.439024
contig03003_1.exp	gnl|Q99133|RAD51_USTMA	3..383	3	339	159..285	DNA repair protein RAD51 OS=Ustilago maydis GN=RAD51 PE=3 SV=1	217	3e-70	0.732283	gnl|A3E3X6|A3E3X6_9ASCO	3..491	3	343	161..323	Rad51 OS=Pneumocystis murina GN=rad51 PE=2 SV=1	279	3e-73	0.748466	DDB0217219	3..491	3	351	169..331	|Protein| gene: DDB_G0273611 on chromosome: 2 position 3155620 to 3156853	276	7e-75	0.730061	gi|109080773|ref|XP_001097058.1|	3..422	3	194	14..153	PREDICTED: similar to RAD51 homolog protein isoform 1, partial [Macaca mulatta]	220	1e-56	0.7	gi|47086005|ref|NP_998371.1|	3..383	3	338	158..284	RAD51 homolog (RecA homolog, E. coli) [Danio rerio]	215	3e-74	0.732283	gi|156551690|ref|XP_001601790.1|	3..491	3	340
contig02901_1.exp	gnl|Q96D53|ADCK4_HUMAN	1..204	1	544	437..504	Uncharacterized aarF domain-containing protein kinase 4 OS=Homo sapiens GN=ADCK4 PE=2 SV=2	110	3e-24	0.617647	gnl|A2RV68|A2RV68_XENLA	1..207	1	643	555..623	LOC100037137 protein OS=Xenopus laevis GN=LOC100037137 PE=2 SV=1	110	4e-23	0.565217	DDB0216427	55..204	1	565	496..545	|Protein| gene: abkA on chromosome: 5 position 1916080 to 1917777	72.5	6e-14	0.54	gi|149517884|ref|XP_001517948.1|	1..204	1	515	416..483	PREDICTED: similar to aarF domain containing kinase 4, partial [Ornithorhynchus anatinus]	114	3e-25	0.632353	gi|118087695|ref|XP_415040.2|	1..207	1	648	556..624	PREDICTED: similar to Chaperone, ABC1 activity of bc1 complex like [Gallus gallus]	110	1e-24	0.608696	gi|158290402|ref|XP_311995.3|	1..207	1	671
contig02881_1.exp	gnl|Q6ZU11|YD002_HUMAN	315..422	3	926	810..845	Uncharacterized protein FLJ44066 OS=Homo sapiens PE=1 SV=1	63.4	2e-09	0.75	gnl|B3KQX2|B3KQX2_HUMAN	315..422	3	562	446..481	cDNA FLJ33237 fis, clone ASTRO2002632, highly similar to Homo sapiens prematurely terminated mRNA decay factor-like, mRNA OS=Homo sapiens PE=2 SV=1	63.4	2e-08	0.75	DDB0202279	315..422	3	1772	1566..1601	|Protein| gene: DDB_G0268924 on chromosome: 1 position 1866091 to 1871670	51.9	3e-07	0.5	gi|126331164|ref|XP_001365512.1|	315..422	3	2113	1996..2031	PREDICTED: similar to hCG21296, [Monodelphis domestica]	63.4	2e-09	0.75	gi|118090378|ref|XP_426326.2|	315..422	3	1720	1613..1648	PREDICTED: hypothetical protein [Gallus gallus]	62.9	7e-10	0.694444	gi|156349428|ref|XP_001622054.1|	315..419	3	192
contig02858_1.exp
contig02840_1.exp	gnl|Q54K39|GMPPB_DICDI	26..349	2	359	252..359	Mannose-1-phosphate guanyltransferase beta OS=Dictyostelium discoideum GN=gmppB PE=2 SV=1	194	4e-49	0.666667	gnl|Q4RLI1|Q4RLI1_TETNG	29..349	2	350	244..350	Chromosome undetermined SCAF15020, whole genome shotgun sequence. (Fragment) OS=Tetraodon nigroviridis GN=GSTENG00032478001 PE=4 SV=1	170	9e-41	0.616822	DDB0231665	26..349	2	359	252..359	|Protein| gene: mpgA on chromosome: 5 position 482074 to 483315	194	2e-50	0.666667	gi|114586917|ref|XP_001165768.1|	29..349	2	360	254..360	PREDICTED: GDP-mannose pyrophosphorylase B isoform 1 [Pan troglodytes]	153	1e-36	0.53271	gi|56605870|ref|NP_001008434.1|	29..349	2	360	254..360	GDP-mannose pyrophosphorylase B [Xenopus (Silurana) tropicalis]	173	3e-43	0.616822	gi|195111801|ref|XP_002000465.1|	29..349	2	371
contig02830_1.exp
contig02773_1.exp
contig02623_1.exp
contig02619_1.exp	gnl|Q5RB81|SUV91_PONAB	1..192	1	412	310..373	Histone-lysine N-methyltransferase SUV39H1 OS=Pongo abelii GN=SUV39H1 PE=2 SV=1	84.9	2e-16	0.5	gnl|Q5ZLI5|Q5ZLI5_CHICK	1..195	1	856	744..808	Putative uncharacterized protein OS=Gallus gallus GN=RCJMB04_6a18 PE=2 SV=1	85.8	1e-15	0.492308	DDB0233369	1..87	1	1534	1437..1465	|Protein| gene: suvA on chromosome: 1 position 2983180 to 2987875	47.8	1e-13	0.551724	gi|109130607|ref|XP_001099361.1|	1..192	1	423	321..384	PREDICTED: suppressor of variegation 3-9 homolog 1 isoform 1 [Macaca mulatta]	84.9	2e-16	0.5	gi|60302716|ref|NP_001012550.1|	1..195	1	1249	1137..1201	euchromatic histone-lysine N-methyltransferase 1 [Gallus gallus]	85.8	3e-17	0.492308	gi|189241604|ref|XP_972462.2|	1..168	1	906
contig02506_1.exp	gnl|O65768|SODC_CARPA	3..203	3	152	64..130	Superoxide dismutase [Cu-Zn] OS=Carica papaya GN=SODCC PE=2 SV=1	108	1e-23	0.641791	gnl|Q9XY94|Q9XY94_FASHE	3..203	3	146	58..124	Superoxide dismutase [Cu-Zn] OS=Fasciola hepatica PE=2 SV=1	110	3e-23	0.61194	DDB0191290	3..200	3	153	65..130	|Protein| gene: sodA on chromosome: 1 position 338107 to 338878	93	4e-20	0.530303	gi|8394328|ref|NP_058746.1|	3..203	3	154	66..132	superoxide dismutase 1, soluble [Rattus norvegicus]	98.4	1e-20	0.58209	gi|56790262|ref|NP_571369.1|	3..203	3	154	66..132	superoxide dismutase 1, soluble [Danio rerio]	96.6	1e-20	0.522388	gi|72044440|ref|XP_784574.1|	3..206	3	121
contig02404_1.exp
contig02241_1.exp
contig02180_1.exp
contig02150_1.exp	gnl|Q55CJ3|PTPA1_DICDI	97..219	1	325	270..310	Probable serine/threonine-protein phosphatase 2A activator 1 OS=Dictyostelium discoideum GN=ppp2r4A PE=3 SV=1	72.5	2e-17	0.658537	gnl|Q22Z03|Q22Z03_TETTH	97..219	1	310	256..296	Phosphotyrosyl phosphatase activator protein, putative OS=Tetrahymena thermophila SB210 GN=TTHERM_00118630 PE=4 SV=2	62.5	2e-10	0.585366	DDB0237532	97..219	1	325	270..310	|Protein| gene: ppp2r4 on chromosome: 1 position 4068160 to 4069244	72.5	2e-18	0.658537	gi|109110060|ref|XP_001108795.1|	85..219	1	277	214..258	PREDICTED: similar to protein phosphatase 2A, regulatory subunit B isoform d isoform 2 [Macaca mulatta]	51	3e-06	0.377778	gi|71897339|ref|NP_001026542.1|	103..219	1	321	265..303	protein phosphatase 2A, regulatory subunit B' [Gallus gallus]	48.7	4e-06	0.410256	gi|157115309|ref|XP_001658193.1|	103..219	1	343
contig02064_1.exp
contig02040_1.exp	gnl|P82970|NSBP1_HUMAN	131..280	2	282	134..183	Nucleosome-binding protein 1 OS=Homo sapiens GN=NSBP1 PE=1 SV=1	43.2	0.002	0.34	gnl|Q5LKH1|Q5LKH1_SILPO	65..226	2	642	364..417	Putative uncharacterized protein OS=Silicibacter pomeroyi GN=SPOA0410 PE=4 SV=1	38.2	0.0001	0.314815	DDB0233497	86..229	2	2044	502..549	|Protein| gene: DDB_G0269934 on chromosome: 1 position 3897216 to 3903350	37.7	0.006	0.333333	gi|78190492|ref|NP_001030025.1|	113..277	2	1152	808..862	retinitis pigmentosa GTPase regulator isoform C [Homo sapiens]	48.3	8e-05	0.381818	gi|148224986|ref|NP_001080148.1|	74..280	2	660	528..596	splicing factor, arginine/serine-rich 6 [Xenopus laevis]	42.3	0.001	0.275362	gi|195166509|ref|XP_002024077.1|	68..277	2	172
contig01998_1.exp																												gi|126320619|ref|XP_001367404.1|	169..312	1	572	35..82	PREDICTED: similar to forkhead related activator 4 [Monodelphis domestica]	41.4	0.009	0.354167										gi|195481738|ref|XP_002101759.1|	161..307	2	3304
contig01981_1.exp	gnl|Q6DRD3|DPOLB_DANRE	57..140	3	336	307..334	DNA polymerase beta OS=Danio rerio GN=polb PE=2 SV=2	42.8	0.0005	0.571429	gnl|A7SJ46|A7SJ46_NEMVE	57..146	3	336	307..336	Predicted protein OS=Nematostella vectensis GN=v1g171103 PE=4 SV=1	45.1	0.001	0.533333										gi|194209562|ref|XP_001916028.1|	57..140	3	324	295..322	PREDICTED: similar to polymerase (DNA directed), beta [Equus caballus]	43.7	0.0003	0.607143	gi|51468008|ref|NP_001003879.1|	57..140	3	337	308..335	polymerase (DNA directed), beta [Danio rerio]	42.8	0.0002	0.571429	gi|156370197|ref|XP_001628358.1|	57..146	3	336
contig01920_1.exp
contig01883_1.exp																			DDB0238375	284..349	2	312	288..309	|Protein| gene: DDB_G0271512 on chromosome: 2 position 454931 to 455947	40.5	0.0007	0.727273
contig01832_1.exp	gnl|Q0DYP5|C3H17_ORYSJ	24..182	3	435	286..338	Zinc finger CCCH domain-containing protein 17 OS=Oryza sativa subsp. japonica PE=2 SV=2	64.8	3e-10	0.471698	gnl|Q9FE91|Q9FE91_ARATH	21..182	3	419	270..323	Zfwd4 protein (Genomic DNA, chromosome 5, TAC clone:K21P3) (Fragment) OS=Arabidopsis thaliana GN=zfwd4 PE=2 SV=1	65.2	2e-09	0.444444	DDB0187121	21..182	3	694	444..497	|Protein| gene: DDB_G0286735 on chromosome: 4 position 4909097 to 4911357	65.2	1e-11	0.481481	gi|109075905|ref|XP_001084190.1|	30..182	3	707	396..446	PREDICTED: similar to F-box protein FBW7 isoform 1 [Macaca mulatta]	56.1	1e-07	0.372549	gi|118085298|ref|XP_417265.2|	30..182	3	789	478..528	PREDICTED: similar to F-box-WD40 repeat protein 6 [Gallus gallus]	59.7	2e-09	0.411765	gi|195389793|ref|XP_002053558.1|	30..182	3	510
contig01798_1.exp
contig01668_1.exp
contig01594_1.exp
contig01504_1.exp
contig01446_1.exp	gnl|P05946|SCP1_PONLE	14..223	2	192	55..124	Sarcoplasmic calcium-binding protein 1 OS=Pontastacus leptodactylus PE=1 SV=1	49	3e-05	0.328571	gnl|O77401|O77401_PHYPO	32..286	2	187	61..145	RedB protein (Fragment) OS=Physarum polycephalum GN=redB PE=2 SV=1	67.1	1e-09	0.364706	DDB0216674	158..223	2	1209	156..177	|Protein| gene: DDB_G0270902 on chromosome: 1 position 3239824 to 3244143	31.4	0.007	0.5	gi|36796745|ref|NP_064420.2|	35..133	2	148	50..82	calmodulin 4 [Mus musculus]	34.1	0.0003	0.424242	gi|189522983|ref|XP_700421.3|	164..343	2	569	215..274	PREDICTED: similar to 1-phosphatidylinositol-4,5-bisphosphate phosphodiesterase eta-2 (Phosphoinositide phospholipase C) (Phospholipase C-eta-2) (PLC-eta2) (Phosphoinositide phospholipase C-like 4) (Phospholipase C-like 4) [Danio rerio]	40.9	0.003	0.333333	gi|156552203|ref|XP_001607410.1|	32..223	2	193
contig01433_1.exp	gnl|Q9ZWC8|BRL1_ARATH	41..310	2	1166	454..543	Serine/threonine-protein kinase BRI1-like 1 OS=Arabidopsis thaliana GN=BRL1 PE=1 SV=1	81.3	1e-14	0.377778	gnl|A7PH70|A7PH70_VITVI	104..307	2	846	297..364	Chromosome chr17 scaffold_16, whole genome shotgun sequence OS=Vitis vinifera GN=GSVIVT00017830001 PE=4 SV=1	73	4e-16	0.411765	DDB0267071	74..328	2	1211	359..443	|Protein| gene: DDB_G0281931 on chromosome: 3 position 5156500 to 5160486	74.8	5e-14	0.376471	gi|73987375|ref|XP_854692.1|	77..286	2	347	131..200	PREDICTED: similar to leucine-rich alpha-2-glycoprotein 1 [Canis familiaris]	46.4	0.0003	0.342857	gi|148224999|ref|NP_001080928.1|	101..280	2	648	246..305	fibronectin leucine rich transmembrane protein 3 [Xenopus laevis]	45.5	0.0002	0.366667	gi|193678741|ref|XP_001943629.1|	98..325	2	1128
contig01399_1.exp
contig01388_1.exp
contig01364_1.exp
contig01261_1.exp																												gi|94410512|ref|XP_995951.1|	142..237	1	239	71..102	PREDICTED: similar to ITGBL1 protein [Mus musculus]	41.4	0.008	0.40625
contig01196_1.exp
contig01167_1.exp	gnl|Q3V050|S47A2_MOUSE	3..143	3	573	405..451	Multidrug and toxin extrusion protein 2 OS=Mus musculus GN=Slc47a2 PE=1 SV=1	67	1e-10	0.574468	gnl|Q5ZK46|Q5ZK46_CHICK	3..143	3	475	297..343	Putative uncharacterized protein OS=Gallus gallus GN=RCJMB04_13e7 PE=2 SV=1	66.1	5e-12	0.510638	DDB0237557	9..143	3	668	381..425	|Protein| gene: DDB_G0292132 on chromosome: 6 position 1244360 to 1246685	51	2e-07	0.422222	gi|73956142|ref|XP_546648.2|	3..143	3	832	504..550	PREDICTED: hypothetical protein XP_546648 [Canis familiaris]	68.4	5e-11	0.553191	gi|71897047|ref|NP_001025891.1|	3..143	3	475	297..343	solute carrier family 47, member 1 [Gallus gallus]	66.1	1e-13	0.510638
contig01092_1.exp	gnl|Q10940|YWS4_CAEEL	162..317	3	112	38..89	Uncharacterized protein B0310.4 OS=Caenorhabditis elegans GN=B0310.4 PE=4 SV=1	39.2	3e-05	0.365385	gnl|Q4XR99|Q4XR99_PLACH	6..290	3	234	74..168	Putative uncharacterized protein (Fragment) OS=Plasmodium chabaudi GN=PC107372.00.0 PE=4 SV=1	57.3	2e-06	0.273684										gi|78190492|ref|NP_001030025.1|	78..311	3	1152	971..1048	retinitis pigmentosa GTPase regulator isoform C [Homo sapiens]	48.3	8e-05	0.307692	gi|189524301|ref|XP_695887.3|	75..236	3	1070	907..960	PREDICTED: wu:fa96d07 [Danio rerio]	40.1	3e-05	0.351852	gi|156359467|ref|XP_001624790.1|	26..136	-3	106
contig01081_1.exp										gnl|Q1JTE1|Q1JTE1_TOXGO	6..194	3	9940	9813..9875	Type I fatty acid synthase, putative OS=Toxoplasma gondii RH GN=TgIa.0800c PE=4 SV=1	64.3	1e-08	0.380952
contig01019_1.exp	gnl|Q9GPF0|AP4M_DICDI	156..251	3	530	477..508	AP-4 complex subunit mu OS=Dictyostelium discoideum GN=apm4 PE=2 SV=1	45.1	2e-14	0.53125	gnl|A0BJZ5|A0BJZ5_PARTE	33..317	3	439	345..439	Chromosome undetermined scaffold_111, whole genome shotgun sequence OS=Paramecium tetraurelia GN=GSPATT00029492001 PE=4 SV=1	121	5e-26	0.505263	DDB0219948	156..251	3	530	477..508	|Protein| gene: apm4 on chromosome: 2 position 7519340 to 7521217	45.1	1e-15	0.53125	gi|160333502|ref|NP_001103770.1|	171..251	3	425	377..403	adaptor protein complex AP-1, mu 2 subunit isoform 1 [Mus musculus]	35.9	5e-08	0.407407	gi|148222733|ref|NP_001086866.1|	171..251	3	423	375..401	adaptor-related protein complex 1, mu 1 subunit [Xenopus laevis]	38.6	2e-09	0.444444	gi|156360711|ref|XP_001625169.1|	153..290	3	432
contig00996_1.exp	gnl|P38938|CEK1_SCHPO	43..237	1	1338	925..989	Serine/threonine-protein kinase cek1 OS=Schizosaccharomyces pombe GN=cek1 PE=1 SV=3	84.5	8e-16	0.523077	gnl|O15747|O15747_DICDI	37..249	1	256	90..160	PkgA (Fragment) OS=Dictyostelium discoideum GN=pkgA PE=4 SV=1	119	6e-28	0.647887	DDB0185113	37..249	1	1367	1201..1271	|Protein| gene: pkgA on chromosome: 2 position 6262349 to 6267394	119	2e-29	0.647887	gi|126323498|ref|XP_001368245.1|	49..303	1	1522	705..789	PREDICTED: similar to KIAA0561 protein [Monodelphis domestica]	84	1e-15	0.435294	gi|118094583|ref|XP_422443.2|	46..303	1	1942	720..805	PREDICTED: similar to MAST205 [Gallus gallus]	86.3	6e-17	0.430233	gi|156388194|ref|XP_001634586.1|	49..288	1	631
contig00942_1.exp										gnl|Q99JC0|Q99JC0_RAT	284..400	-1	295	153..191	RRNA promoter binding protein OS=Rattus norvegicus GN=LOC257642 PE=2 SV=1	70.3	3e-10	0.74359										gi|194238404|ref|XP_001916395.1|	285..413	-3	148	19..61	PREDICTED: similar to hCG2040151 [Equus caballus]	72.1	6e-12	0.651163										gi|170069818|ref|XP_001869359.1|	339..431	-3	244
contig00880_1.exp										gnl|A4LXD8|A4LXD8_9DELT	411..683	-3	524	47..137	Putative uncharacterized protein OS=Geobacter bemidjiensis Bem GN=GbemDRAFT_1626 PE=4 SV=1	57	4e-14	0.32967																												gi|170050777|ref|XP_001861464.1|	68..244	-3	524
contig00797_1.exp
contig00705_1.exp										gnl|A3KHX3|A3KHX3_STRAM	38..229	2	115	48..111	Putative uncharacterized protein OS=Streptomyces ambofaciens ATCC 23877 GN=SAML0313 PE=4 SV=1	46.9	0.001	0.34375
contig00693_1.exp	gnl|Q3EC97|FBL14_ARATH	15..239	3	480	375..449	F-box/LRR-repeat protein 14 OS=Arabidopsis thaliana GN=FBL14 PE=2 SV=1	45.5	0.0002	0.32	gnl|A2XSE2|A2XSE2_ORYSI	15..236	3	482	368..441	Putative uncharacterized protein OS=Oryza sativa subsp. indica GN=OsI_014985 PE=4 SV=1	53.8	6e-06	0.364865																												gi|156373024|ref|XP_001629334.1|	36..215	3	1038
contig00655_1.exp
contig00425_1.exp
contig00421_1.exp
contig00324_1.exp	gnl|Q54LV0|SMC4_DICDI	19..339	1	1415	1282..1388	Structural maintenance of chromosomes protein 4 OS=Dictyostelium discoideum GN=smc4 PE=3 SV=1	182	2e-45	0.719626	gnl|Q8L6H8|Q8L6H8_ORYSA	19..333	1	1236	1130..1234	SMC4 protein OS=Oryza sativa GN=smc4 PE=2 SV=1	179	2e-43	0.695238	DDB0219935	19..339	1	1415	1282..1388	|Protein| gene: smc4 on chromosome: 4 position 4414331 to 4418910	182	1e-46	0.719626	gi|109048460|ref|XP_001098414.1|	19..324	1	1051	946..1047	PREDICTED: SMC4 structural maintenance of chromosomes 4-like 1 isoform 4 [Macaca mulatta]	158	5e-38	0.656863	gi|74136137|ref|NP_001027927.1|	19..309	1	1326	1178..1274	SMC4 protein [Takifugu rubripes]	157	2e-38	0.701031	gi|156382738|ref|XP_001632709.1|	19..324	1	1221
contig00139_1.exp	gnl|P47442|DNAJM_MYCGE	194..346	2	601	8..58	DnaJ-like protein MG200 OS=Mycoplasma genitalium GN=MG200 PE=4 SV=1	57.9	1e-07	0.490196	gnl|B2VX43|B2VX43_PYRTR	107..283	2	728	550..608	DNAJ domain containing protein OS=Pyrenophora tritici-repentis (strain Pt-1C-BFP) GN=PTRG_00280 PE=4 SV=1	48.3	8e-09	0.355932	DDB0233605	173..283	2	539	355..391	|Protein| gene: DDB_G0288639 on chromosome: 5 position 1756684 to 1758646	38.2	7e-07	0.459459	gi|27807457|ref|NP_777181.1|	143..295	2	504	378..428	DnaJ (Hsp40) homolog, subfamily C, member 3 [Bos taurus]	45.1	2e-06	0.45098	gi|148237288|ref|NP_001084796.1|	143..286	2	495	375..422	hypothetical protein LOC431836 [Xenopus laevis]	44.1	2e-07	0.416667	gi|17510335|ref|NP_491084.1|	194..286	2	494
contig00124_1.exp	gnl|Q54CP4|MCM5_DICDI	25..153	2	757	637..679	DNA replication licensing factor mcm5 OS=Dictyostelium discoideum GN=mcm5 PE=3 SV=1	74.4	2e-25	0.72093	gnl|Q6KAJ4|Q6KAJ4_ORYSJ	25..189	2	729	609..663	Putative minichromosome maintenance deficient protein 5 (Os02g0797400 protein) OS=Oryza sativa subsp. japonica GN=OJ1004_E04.32 PE=3 SV=1	74.8	2e-27	0.581818	DDB0232354	25..153	2	757	637..679	|Protein| gene: mcm5 on chromosome: 6 position 2121500 to 2123946	74.4	1e-26	0.72093	gi|112293273|ref|NP_032592.2|	209..367	2	734	676..728	minichromosome maintenance deficient 5, cell division cycle 46 [Mus musculus]	69.3	4e-24	0.509434	gi|46358340|ref|NP_848523.2|	197..367	2	736	674..730	MCM5 minichromosome maintenance deficient 5 [Danio rerio]	66.6	1e-24	0.45614	gi|196006684|ref|XP_002113208.1|	25..162	2	727
contig00061_1.exp										gnl|Q8T2H8|Q8T2H8_DICDI	323..454	2	366	211..254	Putative uncharacterized protein (SAP DNA-binding domain-containing protein) OS=Dictyostelium discoideum GN=DDB_0216422 PE=4 SV=1	50.1	0.0007	0.386364	DDB0216422	323..454	2	366	211..254	|Protein| gene: DDB_G0277405 on chromosome: 2 position 7953381 to 7954590	50.1	3e-06	0.386364
PpolyN1d121e02.t7
contig02389_1.exp	gnl|Q8C8N2|CI126_MOUSE	12..191	3	606	500..559	Uncharacterized protein C9orf126 homolog OS=Mus musculus PE=1 SV=2	57.4	8e-08	0.383333	gnl|A3KGQ2|A3KGQ2_MOUSE	12..191	3	606	500..559	Novel protein (A930041I02Rik) (RIKEN cDNA A930041I02 gene) OS=Mus musculus GN=A930041I02Rik PE=2 SV=2	57.4	1e-06	0.383333	DDB0204368	18..179	3	773	665..718	|Protein| gene: DDB_G0278015 on chromosome: 3 position 164355 to 167062	54.2	4e-08	0.407407	gi|109468136|ref|XP_001074743.1|	12..191	3	670	564..623	PREDICTED: similar to Protein C9orf126 homolog [Rattus norvegicus]	57.4	9e-08	0.383333	gi|118099474|ref|XP_425325.2|	54..191	3	566	473..518	PREDICTED: hypothetical protein [Gallus gallus]	53.8	3e-07	0.413043	gi|189235036|ref|XP_001812775.1|	84..194	3	582
contig01059_1.exp	gnl|Q54DU9|TP4AA_DICDI	50..331	2	166	8..101	Probable protein tyrosine phosphatase type IVA A OS=Dictyostelium discoideum GN=DDB_0238561 PE=3 SV=1	156	2e-60	0.659574	gnl|Q1JSP3|Q1JSP3_TOXGO	62..298	2	167	9..87	Protein tyrosine phosphatase, putative OS=Toxoplasma gondii RH GN=TgIb.1070c PE=4 SV=1	87.7	2e-35	0.417722	DDB0238561	50..331	2	166	8..101	|Protein| gene: DDB_G0292024 on chromosome: 6 position 1039810 to 1040608	156	1e-61	0.659574	gi|126322738|ref|XP_001381714.1|	341..499	2	168	100..152	PREDICTED: similar to xPRL-3 [Monodelphis domestica]	83.5	5e-31	0.660377	gi|47085965|ref|NP_998346.1|	341..499	2	173	100..152	protein tyrosine phosphatase 4a3 [Danio rerio]	84	1e-31	0.660377	gi|156372813|ref|XP_001629230.1|	341..499	2	154
PpolyN1d60g06.t7										gnl|Q22SJ9|Q22SJ9_TETTH	786..944	3	1623	1467..1519	B-box zinc finger family protein OS=Tetrahymena thermophila SB210 GN=TTHERM_00001380 PE=4 SV=1	59.3	1e-12	0.396226	DDB0186715	780..887	3	366	223..258	|Protein| gene: DDB_G0285861 on chromosome: 4 position 3733661 to 3734953	39.6	0.0001	0.388889										gi|192455624|ref|NP_001122200.1|	729..944	3	445	3..74	hypothetical protein LOC565664 [Danio rerio]	57	2e-07	0.319444	gi|156542588|ref|XP_001603979.1|	780..944	3	533
contig11403_1.exp	gnl|O43108|ATC1_YARLI	23..430	2	928	781..916	Calcium-transporting ATPase 1 OS=Yarrowia lipolytica GN=PMR1 PE=3 SV=1	55.6	6e-07	0.235294	gnl|B0EBC9|B0EBC9_ENTDI	152..430	2	1137	1028..1120	Cation-transporting ATPase pacL, putative OS=Entamoeba dispar SAW760 GN=EDI_097030 PE=3 SV=1	73.9	7e-18	0.344086										gi|126341662|ref|XP_001379853.1|	29..361	2	968	811..921	PREDICTED: similar to ATPase, Ca++ transporting, type 2C, member 1 [Monodelphis domestica]	51	2e-05	0.27027	gi|118405050|ref|NP_001072524.1|	29..361	2	1017	869..979	calcium-transporting ATPase 2C2 [Xenopus tropicalis]	57	6e-08	0.288288	gi|193598843|ref|XP_001950200.1|	41..349	2	1055
contig02568_1.exp	gnl|P22998|AMY_STRVL	34..147	1	569	482..519	Alpha-amylase OS=Streptomyces violaceus GN=aml PE=2 SV=1	57.9	7e-08	0.578947	gnl|A6EY79|A6EY79_9ALTE	10..150	1	571	474..520	ATPase OS=Marinobacter algicola DG893 GN=MDG893_18132 PE=4 SV=1	68	7e-10	0.531915	DDB0185931	4..147	1	907	139..186	|Protein| gene: DDB_G0284259 on chromosome: 4 position 1787150 to 1790086	46	1e-05	0.333333
PpolyNOa14b07.t7										gnl|O00899|O00899_DICDI	99..749	3	860	642..858	GAPA (RasGTPase-activating protein) OS=Dictyostelium discoideum GN=gapA PE=4 SV=1	284	5e-78	0.534562	DDB0191293	99..749	3	860	642..858	|Protein| gene: gapA on chromosome: 1 position 3059126 to 3062012	284	2e-80	0.534562	gi|126320554|ref|XP_001362748.1|	213..428	3	3824	3629..3700	PREDICTED: similar to IQ motif containing GTPase activating protein 2 [Monodelphis domestica]	48.1	4e-07	0.291667										gi|196000823|ref|XP_002110279.1|	564..704	3	1612
contig12730_1.exp
contig11647_1.exp	gnl|P54637|PTP3_DICDI	4..93	1	990	644..673	Tyrosine-protein phosphatase 3 OS=Dictyostelium discoideum GN=ptpC PE=2 SV=2	56.1	4e-17	0.566667	gnl|Q6J2K7|Q6J2K7_PHAVU	4..84	1	333	258..284	Protein tyrosine phosphatase OS=Phaseolus vulgaris PE=2 SV=1	49.6	6e-12	0.592593	DDB0214986	4..93	1	990	644..673	|Protein| gene: ptpC on chromosome: 3 position 5439955 to 5443028	56.1	2e-18	0.566667	gi|126340082|ref|XP_001370337.1|	97..300	1	657	534..601	PREDICTED: similar to protein-tyrosine phosphatase 1C [Monodelphis domestica]	46.4	4e-12	0.338235	gi|118082418|ref|XP_416095.2|	4..87	1	2052	1953..1980	PREDICTED: similar to Protein tyrosine phosphatase, receptor type, B [Gallus gallus]	52.8	2e-12	0.714286	gi|71990709|ref|NP_001022209.1|	7..81	1	1444
contig11396_1.exp																			DDB0190766	144..227	3	521	441..468	|Protein| gene: DDB_G0270048 on chromosome: 1 position 4103221 to 4104786	42.8	9e-05	0.535714
contig02348_1.exp	gnl|Q54BC8|PSB5_DICDI	27..482	3	272	110..261	Proteasome subunit beta type-5 OS=Dictyostelium discoideum GN=psmB5 PE=1 SV=1	319	2e-86	0.809211	gnl|Q8T759|Q8T759_BRAFL	27..497	3	275	119..275	Proteasome subunit beta type OS=Branchiostoma floridae PE=3 SV=1	296	2e-78	0.719745	DDB0232959	27..482	3	272	110..261	|Protein| gene: psmB5 on chromosome: 6 position 3275662 to 3276820	319	1e-87	0.809211	gi|194038905|ref|XP_001924480.1|	27..488	3	263	107..260	PREDICTED: similar to proteasome beta 5 subunit [Sus scrofa]	269	3e-71	0.662338	gi|50878269|ref|NP_571226.1|	27..491	3	269	113..267	proteasome (prosome, macropain) subunit, beta type, 5 [Danio rerio]	272	7e-73	0.670968	gi|156363343|ref|XP_001626004.1|	27..491	3	279
contig01805_1.exp
contig00878_1.exp	gnl|Q9US35|YFZ6_SCHPO	403..477	1	415	381..405	Uncharacterized protein C1039.06 OS=Schizosaccharomyces pombe GN=SPAC1039.06 PE=2 SV=1	40	9e-08	0.52	gnl|Q54XE5|Q54XE5_DICDI	73..261	1	395	248..310	Putative uncharacterized protein OS=Dictyostelium discoideum GN=DDB_0215298 PE=4 SV=1	92.7	1e-41	0.555556	DDB0215298	73..261	1	395	248..310	|Protein| gene: DDB_G0279015 on chromosome: 3 position 1515905 to 1517172	92.7	4e-44	0.555556										gi|147899258|ref|NP_001082958.1|	22..249	1	341	185..260	hypothetical protein LOC100037334 [Danio rerio]	107	2e-33	0.526316
contig00827_1.exp	gnl|Q9UVT8|RIB4_MAGGR	160..348	1	200	106..168	6,7-dimethyl-8-ribityllumazine synthase OS=Magnaporthe grisea GN=MGG_04626 PE=1 SV=1	83.1	3e-24	0.492063	gnl|Q2HAM2|Q2HAM2_CHAGB	154..348	1	199	103..167	6,7-dimethyl-8-ribityllumazine synthase OS=Chaetomium globosum GN=CHGG_02732 PE=3 SV=1	85.8	1e-24	0.523077																												gi|156315056|ref|XP_001617929.1|	112..357	1	144
contig01349_1.exp	gnl|O00910|STATA_DICDI	84..326	3	707	549..629	Signal transducer and activator of transcription A OS=Dictyostelium discoideum GN=dstA PE=1 SV=1	155	3e-62	0.703704	gnl|Q4XBI0|Q4XBI0_PLACH	1052..1333	2	100	1..94	Putative uncharacterized protein (Fragment) OS=Plasmodium chabaudi GN=PC403819.00.0 PE=4 SV=1	192	2e-46	0.819149	DDB0215388	84..326	3	707	549..629	|Protein| gene: dstA on chromosome: 3 position 4448074 to 4450633	155	2e-63	0.703704	gi|126328987|ref|XP_001377686.1|	1154..1327	2	385	223..280	PREDICTED: similar to chymotrypsin C (caldecrin) [Monodelphis domestica]	56.5	1e-06	0.465517	gi|18859433|ref|NP_571555.1|	165..290	3	749	564..605	signal transduction and activation of transcription 1a [Danio rerio]	53.8	2e-06	0.47619	gi|156355289|ref|XP_001623603.1|	1121..1276	2	97
contig01087_1.exp	gnl|Q54J47|PDX1_DICDI	204..530	3	305	187..295	Probable pyridoxine biosynthesis protein pdx1 OS=Dictyostelium discoideum GN=pdx1 PE=1 SV=1	170	3e-72	0.642202	gnl|A9RLD0|A9RLD0_PHYPA	204..509	3	313	198..299	Predicted protein OS=Physcomitrella patens subsp. patens GN=PHYPADRAFT_176118 PE=4 SV=1	168	2e-71	0.696078	DDB0237963	204..530	3	305	187..295	|Protein| gene: DDB_G0288299 on chromosome: 5 position 1363519 to 1364436	170	2e-73	0.642202																			gi|156355390|ref|XP_001623651.1|	204..527	3	322
contig00564_1.exp										gnl|Q54YD2|Q54YD2_DICDI	213..359	3	141	93..141	Putative uncharacterized protein OS=Dictyostelium discoideum GN=DDB_0205354 PE=4 SV=1	46	3e-10	0.367347	DDB0205354	213..359	3	141	93..141	|Protein| gene: DDB_G0278295 on chromosome: 3 position 638585 to 639322	46	2e-12	0.367347
PpolyN1a11h12.m13r	gnl|Q5M7N8|SYCC_XENTR	119..313	-3	747	674..738	Cysteinyl-tRNA synthetase, cytoplasmic OS=Xenopus tropicalis GN=cars PE=2 SV=1	92.3	4e-32	0.569231	gnl|A4FUC8|A4FUC8_BOVIN	107..313	-3	832	759..827	CARS protein OS=Bos taurus GN=CARS PE=2 SV=1	94.5	7e-29	0.565217	DDB0231318	119..307	-3	660	579..641	|Protein| gene: cysS on chromosome: 4 position 5412959 to 5415025	85.8	2e-23	0.52381	gi|194218608|ref|XP_001492545.2|	107..313	-3	868	795..863	PREDICTED: similar to CysRS protein [Equus caballus]	95.5	3e-30	0.565217	gi|169646833|ref|NP_001112372.1|	119..313	-3	824	753..817	cysteinyl-tRNA synthetase [Danio rerio]	92.7	3e-33	0.584615	gi|156547291|ref|XP_001606432.1|	119..286	-3	735
PpolyN1a02f07.t7
contig12597_1.exp
contig11938_1.exp
contig11757_1.exp
contig11689_1.exp	gnl|Q5RFN2|MUTA_PONAB	115..342	1	750	650..725	Methylmalonyl-CoA mutase, mitochondrial OS=Pongo abelii GN=MUT PE=2 SV=1	119	2e-41	0.657895	gnl|A7RHJ6|A7RHJ6_NEMVE	115..342	1	800	697..772	Predicted protein OS=Nematostella vectensis GN=v1g238314 PE=4 SV=1	131	3e-43	0.723684	DDB0187533	115..342	1	296	199..274	|Protein| gene: DDB_G0287563 on chromosome: 5 position 422254 to 423144	129	1e-43	0.697368	gi|149633461|ref|XP_001510860.1|	115..342	1	750	650..725	PREDICTED: similar to Methylmalonyl Coenzyme A mutase [Ornithorhynchus anatinus]	120	1e-41	0.671053	gi|50745282|ref|XP_420055.1|	115..342	1	748	648..723	PREDICTED: similar to Methylmalonyl Coenzyme A mutase [Gallus gallus]	123	5e-43	0.684211	gi|156405814|ref|XP_001640926.1|	115..342	1	800
contig11380_1.exp	gnl|A4SV83|SECA_POLSQ	447..515	3	921	895..917	Protein translocase subunit secA OS=Polynucleobacter sp. (strain QLW-P1DMWA-1) GN=secA PE=3 SV=1	59.4	4e-08	0.826087	gnl|Q86IB4|Q86IB4_DICDI	234..515	3	306	211..304	Putative uncharacterized protein OS=Dictyostelium discoideum GN=DDB_0167193 PE=4 SV=1	140	6e-45	0.606383	DDB0167193	234..515	3	306	211..304	|Protein| gene: DDB_G0275519 on chromosome: 2 position 6048553 to 6049576	140	2e-47	0.606383
contig11047_1.exp																			DDB0218154	261..374	3	925	881..918	|Protein| gene: DDB_G0279179 on chromosome: 3 position 1715076 to 1717952	44.1	7e-05	0.421053
contig10611_1.exp																												gi|169205275|ref|XP_942562.2|	14..250	2	2351	476..554	PREDICTED: hypothetical protein [Homo sapiens]	42.2	0.004	0.265823
contig10526_1.exp	gnl|P62716|PP2AB_RAT	2..412	2	309	173..309	Serine/threonine-protein phosphatase 2A catalytic subunit beta isoform OS=Rattus norvegicus GN=Ppp2cb PE=2 SV=1	329	2e-89	0.912409	gnl|Q92140|Q92140_XENLA	2..412	2	309	173..309	Serine/threonine protein phosphatase OS=Xenopus laevis GN=Ppp2cb PE=2 SV=1	329	2e-88	0.912409	DDB0191299	2..412	2	306	170..306	|Protein| gene: pho2A on chromosome: 5 position 3933600 to 3934867	322	2e-88	0.905109	gi|109086085|ref|XP_001084319.1|	2..412	2	291	155..291	PREDICTED: similar to Serine/threonine-protein phosphatase 2A catalytic subunit beta isoform (PP2A-beta) isoform 2 [Macaca mulatta]	329	2e-89	0.912409	gi|45384108|ref|NP_990455.1|	2..412	2	309	173..309	protein phosphatase 2 (formerly 2A), catalytic subunit, beta isoform [Gallus gallus]	329	5e-90	0.912409	gi|66556512|ref|XP_623105.1|	2..412	2	309
contig07543_1.exp
contig06270_1.exp
contig05411_1.exp	gnl|P14868|SYDC_HUMAN	3..548	3	501	320..501	Aspartyl-tRNA synthetase, cytoplasmic OS=Homo sapiens GN=DARS PE=1 SV=2	284	7e-76	0.60989	gnl|Q6GQA7|Q6GQA7_XENLA	3..548	3	530	349..530	MGC80207 protein OS=Xenopus laevis GN=MGC80207 PE=2 SV=1	295	6e-78	0.615385	DDB0231308	141..548	3	576	441..576	|Protein| gene: aspS1 on chromosome: 2 position 1708635 to 1710443	218	2e-64	0.632353	gi|149730553|ref|XP_001490073.1|	3..548	3	501	320..501	PREDICTED: similar to Aspartyl-tRNA synthetase, cytoplasmic (Aspartate--tRNA ligase) (AspRS) (Cell proliferation-inducing gene 40 protein) [Equus caballus]	285	6e-76	0.60989	gi|148230913|ref|NP_001085490.1|	3..548	3	530	349..530	MGC80207 protein [Xenopus laevis]	295	1e-79	0.615385	gi|195426483|ref|XP_002061362.1|	3..548	3	534
contig04824_1.exp	gnl|Q8R5H1|UBP15_MOUSE	32..220	2	981	872..934	Ubiquitin carboxyl-terminal hydrolase 15 OS=Mus musculus GN=Usp15 PE=2 SV=1	94.5	5e-19	0.571429	gnl|A7RVV5|A7RVV5_NEMVE	26..211	2	1018	865..926	Ubiquitin carboxyl-terminal hydrolase OS=Nematostella vectensis GN=v1g241051 PE=3 SV=1	98.7	3e-19	0.532258	DDB0237691	29..211	2	1085	918..978	|Protein| gene: DDB_G0293770 on chromosome: 6 position 3303029 to 3306840	95	2e-20	0.57377	gi|21592289|ref|NP_660185.1|	32..220	2	952	843..905	ubiquitin specific peptidase 15 [Rattus norvegicus]	95	4e-19	0.571429	gi|189230348|ref|NP_001121498.1|	32..220	2	955	843..905	hypothetical protein LOC100158604 [Xenopus tropicalis]	95	9e-20	0.571429	gi|156393804|ref|XP_001636517.1|	26..211	2	1018
contig04346_1.exp	gnl|Q9SZ63|NUD14_ARATH	63..224	3	309	204..257	Nudix hydrolase 14, mitochondrial OS=Arabidopsis thaliana GN=NUDT14 PE=1 SV=2	47.3	1e-13	0.333333	gnl|Q55BE3|Q55BE3_DICDI	66..209	3	253	158..205	Putative uncharacterized protein OS=Dictyostelium discoideum GN=DDB_0216797 PE=4 SV=1	64.8	2e-21	0.5	DDB0216797	66..209	3	253	158..205	|Protein| gene: DDB_G0271376 on chromosome: 2 position 131419 to 132313	64.8	1e-23	0.5
contig04011_1.exp
contig03891_1.exp	gnl|Q9U3X4|DHSA_DICDI	7..525	1	626	454..626	Succinate dehydrogenase [ubiquinone] flavoprotein subunit, mitochondrial OS=Dictyostelium discoideum GN=sdhA PE=3 SV=1	295	4e-79	0.710983	gnl|A8Q9D8|A8Q9D8_MALGO	229..525	1	657	559..657	Putative uncharacterized protein OS=Malassezia globosa (strain ATCC 96807 / CBS 7966) GN=MGL_3463 PE=4 SV=1	173	1e-59	0.676768	DDB0214886	7..525	1	626	454..626	|Protein| gene: sdhA on chromosome: 3 position 3543819 to 3545699	295	2e-80	0.710983	gi|126320852|ref|XP_001368606.1|	223..393	1	662	545..601	PREDICTED: similar to flavoprotein subunit of complex II [Monodelphis domestica]	95.5	1e-50	0.684211	gi|41053873|ref|NP_957204.1|	223..393	1	661	544..600	succinate dehydrogenase complex, subunit A, flavoprotein (Fp) [Danio rerio]	97.7	3e-51	0.719298	gi|156377009|ref|XP_001630650.1|	223..393	1	645
contig03685_1.exp	gnl|P53033|RFC2_CHICK	3..275	3	359	241..331	Replication factor C subunit 2 OS=Gallus gallus GN=RFC2 PE=2 SV=1	136	2e-31	0.571429	gnl|B3S4I8|B3S4I8_9METZ	3..275	3	315	198..288	Putative uncharacterized protein (Fragment) OS=Trichoplax adhaerens GN=TRIADDRAFT_28707 PE=4 SV=1	142	3e-32	0.604396	DDB0232231	3..212	3	338	220..289	|Protein| gene: rfc2 on chromosome: 6 position 850606 to 851622	83.1	6e-21	0.414286	gi|124249278|ref|NP_001074372.1|	3..275	3	352	234..324	replication factor C (activator 1) 2, 40kDa [Bos taurus]	135	5e-31	0.582418	gi|147904320|ref|NP_001084837.1|	3..275	3	348	231..321	hypothetical protein LOC431883 [Xenopus laevis]	138	1e-32	0.604396	gi|196010307|ref|XP_002115018.1|	3..275	3	315
contig03376_1.exp	gnl|Q14AI0|DCC1_MOUSE	268..393	1	399	341..382	Sister chromatid cohesion protein DCC1 OS=Mus musculus GN=DSCC1 PE=2 SV=1	45.5	1e-08	0.404762	gnl|A9RR21|A9RR21_PHYPA	106..270	1	401	293..347	Predicted protein OS=Physcomitrella patens subsp. patens GN=PHYPADRAFT_69441 PE=4 SV=1	48.3	4e-08	0.345455	DDB0216809	274..399	1	376	322..363	|Protein| gene: DDB_G0271400 on chromosome: 2 position 214423 to 215721	36.3	0.0001	0.285714	gi|194672841|ref|XP_001252106.2|	268..393	1	407	349..390	PREDICTED: similar to defective in sister chromatid cohesion 1 homolog [Bos taurus]	46.9	2e-09	0.428571	gi|52345572|ref|NP_001004834.1|	262..393	1	391	331..374	defective in sister chromatid cohesion 1 homolog [Xenopus (Silurana) tropicalis]	45.5	6e-09	0.386364	gi|91086115|ref|XP_968072.1|	274..393	1	393
contig03244_1.exp	gnl|Q5ZJ85|PRPF3_CHICK	1..384	1	684	479..606	U4/U6 small nuclear ribonucleoprotein Prp3 OS=Gallus gallus GN=PRPF3 PE=2 SV=1	158	8e-50	0.515625	gnl|B2R791|B2R791_HUMAN	1..384	1	683	478..605	cDNA, FLJ93335, highly similar to Homo sapiens PRP3 pre-mRNA processing factor 3 homolog (yeast) (PRPF3), mRNA OS=Homo sapiens PE=2 SV=1	154	1e-47	0.5	DDB0233224	1..384	1	571	360..487	|Protein| gene: prpf3 on chromosome: 2 position 4752447 to 4754162	113	2e-39	0.382812	gi|126313680|ref|XP_001365661.1|	1..384	1	683	478..605	PREDICTED: similar to U4/U6 small nuclear ribonucleoprotein hPrp3 [Monodelphis domestica]	155	3e-49	0.507812	gi|71897235|ref|NP_001026561.1|	1..384	1	684	479..606	PRP3 pre-mRNA processing factor 3 homolog [Gallus gallus]	158	2e-50	0.515625	gi|193692998|ref|XP_001950132.1|	1..567	1	623
contig03222_1.exp	gnl|P54640|CYSP5_DICDI	164..505	2	344	171..284	Cysteine proteinase 5 OS=Dictyostelium discoideum GN=cprE PE=2 SV=2	176	1e-79	0.605263	gnl|A1YJR6|A1YJR6_ACACA	14..514	2	330	126..292	Cysteine protease OS=Acanthamoeba castellanii PE=2 SV=1	261	6e-85	0.628743	DDB0185092	164..505	2	344	171..284	|Protein| gene: cprE on chromosome: 2 position 2198760 to 2200044	176	7e-81	0.605263	gi|6753558|ref|NP_034114.1|	17..508	2	334	126..289	cathepsin L preproprotein [Mus musculus]	223	5e-72	0.536585	gi|50539796|ref|NP_001002368.1|	17..361	2	334	130..244	cathepsin L.1 [Danio rerio]	164	5e-84	0.591304	gi|72008176|ref|XP_780713.1|	17..361	2	335
contig03204_1.exp	gnl|O76173|RAB1C_DICDI	57..245	3	201	29..91	Ras-related protein Rab-1C OS=Dictyostelium discoideum GN=Rab1C PE=2 SV=1	85.8	2e-39	0.52381	gnl|A8QF62|A8QF62_BRUMA	42..245	3	205	2..69	Ras-related protein Rab-1A, putative OS=Brugia malayi GN=Bm1_52380 PE=3 SV=1	90.9	4e-41	0.5	DDB0191203	57..245	3	201	29..91	|Protein| gene: rab1C on chromosome: 1 position 2911005 to 2911890	85.8	2e-40	0.52381	gi|109105440|ref|XP_001118047.1|	57..245	3	271	74..136	PREDICTED: similar to RAB1B, member RAS oncogene family [Macaca mulatta]	87.2	6e-38	0.52381	gi|57525915|ref|NP_001003548.1|	54..245	3	201	3..66	RAB35, member RAS oncogene family [Danio rerio]	90.4	1e-38	0.546875	gi|170594385|ref|XP_001901944.1|	42..245	3	205
contig03133_1.exp	gnl|Q2SPJ2|GCH1_HAHCH	73..336	1	188	23..110	GTP cyclohydrolase 1 OS=Hahella chejuensis (strain KCTC 2396) GN=folE PE=3 SV=1	142	3e-34	0.625	gnl|Q968X9|Q968X9_PHYPO	73..336	1	195	66..153	GTP cyclohydrolase I OS=Physarum polycephalum GN=gtpchi PE=2 SV=1	146	1e-33	0.636364	DDB0191399	73..336	1	232	69..156	|Protein| gene: gchA on chromosome: 5 position 1602765 to 1603564	129	1e-30	0.556818	gi|6679967|ref|NP_032128.1|	73..336	1	241	80..167	GTP cyclohydrolase 1 [Mus musculus]	134	6e-32	0.590909	gi|110626157|ref|NP_571742.1|	73..390	1	240	77..182	GTP cyclohydrolase 2 [Danio rerio]	141	1e-33	0.537736	gi|156400190|ref|XP_001638883.1|	73..336	1	208
contig03043_1.exp	gnl|Q04584|ZYX_CHICK	215..394	2	542	391..450	Zyxin OS=Gallus gallus GN=ZYX PE=2 SV=1	51.9	9e-14	0.333333	gnl|A7MBU7|A7MBU7_DANRE	215..409	2	431	279..343	Zgc:171680 protein OS=Danio rerio GN=zgc:171680 PE=2 SV=1	57	3e-13	0.353846	DDB0229940	101..256	2	650	6..57	|Protein| gene: DDB_G0287001 on chromosome: 4 position 5188585 to 5190825	51.9	1e-11	0.288462	gi|110625770|ref|NP_598515.3|	101..217	2	375	185..223	filamin binding LIM protein 1 [Mus musculus]	48.3	1e-13	0.358974	gi|157954442|ref|NP_001103294.1|	215..409	2	431	279..343	hypothetical protein LOC564246 [Danio rerio]	57	7e-15	0.353846	gi|193202640|ref|NP_001021410.2|	275..430	2	656
contig02750_1.exp	gnl|P70531|EF2K_RAT	45..203	3	724	225..277	Elongation factor 2 kinase OS=Rattus norvegicus GN=Eef2k PE=2 SV=1	47.3	4e-11	0.358491	gnl|Q6B9X6|Q6B9X6_DICDI	45..245	3	625	496..562	Alpha kinase (Protein serine/threonine kinase) OS=Dictyostelium discoideum GN=vwkA PE=4 SV=1	75.8	2e-18	0.41791	DDB0216405	45..245	3	625	496..562	|Protein| gene: vwkA on chromosome: 1 position 1533586 to 1535463	75.8	1e-20	0.41791	gi|149758554|ref|XP_001494206.1|	27..203	3	725	220..278	PREDICTED: similar to Elongation factor 2 kinase (eEF-2 kinase) (eEF-2K) (Calcium/calmodulin-dependent eukaryotic elongation factor 2 kinase) [Equus caballus]	49.6	5e-12	0.355932	gi|57526536|ref|NP_001002740.1|	45..203	3	706	233..285	elongation factor-2 kinase [Danio rerio]	48.3	2e-12	0.358491	gi|72082859|ref|XP_788087.1|	27..203	3	683
contig02684_1.exp
contig02265_1.exp	gnl|Q7UVG2|XYLA_RHOBA	10..573	1	439	249..436	Xylose isomerase OS=Rhodopirellula baltica GN=xylA PE=3 SV=2	248	5e-65	0.553191	gnl|B2EPY8|B2EPY8_9BACT	10..573	1	437	250..437	Xylose isomerase OS=bacterium Ellin514 GN=CflavDRAFT_3241 PE=4 SV=1	268	1e-69	0.590426																												gi|115782500|ref|XP_794920.2|	19..498	1	415
contig02230_1.exp
contig01940_1.exp	gnl|Q54SE2|PRDXL_DICDI	3..164	3	241	88..141	Peroxiredoxin-like protein DDB_0238006, mitochondrial OS=Dictyostelium discoideum GN=DDB_0238006 PE=3 SV=1	83.1	3e-36	0.592593	gnl|Q2JR20|Q2JR20_SYNJA	3..182	3	216	58..117	Antioxidant, AhpC/Tsa family OS=Synechococcus sp. (strain JA-3-3Ab) GN=CYA_2849 PE=4 SV=1	89.5	3e-45	0.583333	DDB0238006	3..164	3	241	88..141	|Protein| gene: DDB_G0282517 on chromosome: 3 position 5877016 to 5878111	83.1	2e-37	0.592593	gi|149636157|ref|XP_001515331.1|	183..329	3	223	122..170	PREDICTED: hypothetical protein [Ornithorhynchus anatinus]	79.4	2e-37	0.632653	gi|86129578|ref|NP_001034418.1|	183..329	3	224	122..170	peroxiredoxin 6 [Gallus gallus]	78.5	2e-36	0.632653	gi|115926010|ref|XP_001185732.1|	183..329	3	189
contig01917_1.exp																			DDB0217186	127..294	1	674	222..277	|Protein| gene: DDB_G0273543 on chromosome: 2 position 3064524 to 3066759	34.1	0.004	0.267857
contig01702_1.exp	gnl|Q8N6T7|SIRT6_HUMAN	6..197	3	355	87..150	Mono-ADP-ribosyltransferase sirtuin-6 OS=Homo sapiens GN=SIRT6 PE=2 SV=2	81.3	5e-29	0.46875	gnl|Q22KA8|Q22KA8_TETTH	261..545	3	386	176..270	Transcriptional regulator, Sir2 family protein OS=Tetrahymena thermophila SB210 GN=TTHERM_00313730 PE=4 SV=1	93.2	3e-36	0.431579	DDB0216432	261..404	3	778	647..694	|Protein| gene: DDB_G0286671 on chromosome: 4 position 4818681 to 4821260	37.7	6e-07	0.375	gi|7706710|ref|NP_057623.1|	6..197	3	355	87..150	sirtuin 6 [Homo sapiens]	81.3	2e-29	0.46875	gi|86129552|ref|NP_001034409.1|	6..197	3	357	87..150	sirtuin [Gallus gallus]	76.2	8e-29	0.453125	gi|156358625|ref|XP_001624617.1|	6..197	3	276
contig01242_1.exp																												gi|126277625|ref|XP_001377370.1|	313..477	1	1474	921..975	PREDICTED: similar to KIAA1561 protein [Monodelphis domestica]	47.8	0.0002	0.327273
contig00946_1.exp	gnl|P13277|CYSP1_HOMAM	471..644	3	322	265..322	Digestive cysteine proteinase 1 OS=Homarus americanus GN=LCP1 PE=1 SV=2	105	6e-56	0.637931	gnl|Q54TR1|Q54TR1_DICDI	378..641	3	531	440..527	Counting factor associated protein OS=Dictyostelium discoideum GN=cfaD PE=3 SV=1	153	1e-62	0.670455	DDB0229857	378..641	3	531	440..527	|Protein| gene: cfaD on chromosome: 3 position 4701100 to 4702904	153	6e-65	0.670455	gi|109504600|ref|XP_225137.4|	516..644	3	374	332..374	PREDICTED: similar to Cathepsin L precursor (Major excreted protein) (MEP) [Rattus norvegicus]	71.6	2e-51	0.55814	gi|50539796|ref|NP_001002368.1|	471..644	3	334	277..334	cathepsin L.1 [Danio rerio]	106	4e-55	0.62069	gi|196002275|ref|XP_002111005.1|	477..644	3	325
contig00511_1.exp	gnl|P83344|XYNB_PRUPE	5..211	2	461	263..331	Putative beta-D-xylosidase (Fragment) OS=Prunus persica PE=2 SV=1	82.6	5e-15	0.492754	gnl|A9V273|A9V273_MONBE	5..196	2	1620	1433..1496	Predicted protein OS=Monosiga brevicollis GN=32870 PE=4 SV=1	100	7e-29	0.625
contig00354_1.exp	gnl|Q54KZ8|EIF3M_DICDI	25..408	1	401	266..393	Probable eukaryotic translation initiation factor 3 subunit M OS=Dictyostelium discoideum GN=eif3m PE=3 SV=1	129	2e-29	0.421875	gnl|Q0WSE9|Q0WSE9_ARATH	142..384	1	413	311..391	Putative uncharacterized protein At5g15610 OS=Arabidopsis thaliana GN=At5g15610 PE=2 SV=1	90.4	1e-22	0.444444	DDB0238518	25..408	1	401	266..393	|Protein| gene: DDB_G0287005 on chromosome: 4 position 5193960 to 5195815	129	1e-30	0.421875	gi|149409709|ref|XP_001506816.1|	25..372	1	532	407..522	PREDICTED: similar to follicle stimulating hormone receptor [Ornithorhynchus anatinus]	95.9	4e-19	0.336207	gi|52345492|ref|NP_001004794.1|	25..393	1	374	249..371	eukaryotic translation initiation factor 3, subunit M [Xenopus tropicalis]	95.9	1e-19	0.308943	gi|58393705|ref|XP_320254.2|	25..408	1	385
contig00113_1.exp	gnl|Q69Z69|ESCO1_MOUSE	92..313	2	843	761..834	N-acetyltransferase ESCO1 OS=Mus musculus GN=Esco1 PE=2 SV=2	95.9	2e-19	0.527027	gnl|Q4RN04|Q4RN04_TETNG	92..313	2	251	169..242	Chromosome 6 SCAF15017, whole genome shotgun sequence. (Fragment) OS=Tetraodon nigroviridis GN=GSTENG00031795001 PE=4 SV=1	103	1e-20	0.554054	DDB0205889	83..313	2	441	361..437	|Protein| gene: DDB_G0279959 on chromosome: 3 position 2758242 to 2759567	90.4	6e-19	0.454545	gi|126321831|ref|XP_001367455.1|	92..313	2	1067	984..1057	PREDICTED: similar to KIAA1911 protein [Monodelphis domestica]	97.7	8e-20	0.540541	gi|118086870|ref|XP_419155.2|	92..313	2	854	772..845	PREDICTED: similar to KIAA1911 protein [Gallus gallus]	97.3	3e-20	0.527027	gi|156402421|ref|XP_001639589.1|	92..313	2	219
contig12558_1.exp	gnl|Q54QB1|ERK2_DICDI	19..429	1	369	222..358	Extracellular signal-regulated kinase 2 OS=Dictyostelium discoideum GN=erkB PE=2 SV=1	237	1e-61	0.708029	gnl|A8JB11|A8JB11_CHLRE	22..414	1	353	223..353	Mitogen-activated protein kinase 5 (Fragment) OS=Chlamydomonas reinhardtii GN=MAPK5 PE=4 SV=1	205	5e-51	0.625954	DDB0191457	19..429	1	369	222..358	|Protein| gene: erkB on chromosome: 4 position 1385123 to 1386548	237	7e-63	0.708029	gi|126323017|ref|XP_001370416.1|	166..414	1	579	272..354	PREDICTED: similar to MGC99048 protein [Monodelphis domestica]	101	1e-20	0.457831	gi|148237882|ref|NP_001089435.1|	181..483	1	586	277..377	hypothetical protein LOC734485 [Xenopus laevis]	112	9e-32	0.465347	gi|115905933|ref|XP_784349.2|	22..414	1	583
contig01501_1.exp																												gi|154152097|ref|NP_001093846.1|	260..430	2	502	433..489	ubiquitin associated protein 1 [Bos taurus]	41.4	0.009	0.368421	gi|148229115|ref|NP_001087614.1|	248..433	2	485	412..473	MGC81147 protein [Xenopus laevis]	41.4	0.002	0.354839	gi|115746539|ref|XP_799201.2|	260..433	2	525
contig11845_1.exp	gnl|Q5PPK1|BRI3_RAT	199..312	1	125	84..121	Brain protein I3 OS=Rattus norvegicus GN=Bri3 PE=2 SV=1	59.3	2e-08	0.5	gnl|Q29DQ5|Q29DQ5_DROPS	199..312	1	122	82..119	GA11335-PA (Fragment) OS=Drosophila pseudoobscura GN=GA11335 PE=4 SV=1	77.1	7e-13	0.605263										gi|126334379|ref|XP_001377835.1|	199..312	1	138	97..134	PREDICTED: similar to Brain protein I3 [Monodelphis domestica]	65.7	1e-10	0.5	gi|170671952|ref|NP_001116284.1|	199..312	1	134	93..130	hypothetical protein LOC100144285 [Xenopus tropicalis]	64.8	6e-11	0.473684	gi|48103649|ref|XP_392884.1|	199..312	1	133
PpolyN1d81e11.t7																												gi|119905004|ref|XP_580667.3|	1388..1513	-1	671	93..134	PREDICTED: similar to growth arrest-specific 6 [Bos taurus]	45.1	0.004	0.404762
PpolyN1a12g07.t7	gnl|P42524|CCNB_DICDI	6..242	3	436	294..372	G2/mitotic-specific cyclin-B OS=Dictyostelium discoideum GN=cycB PE=2 SV=1	125	6e-33	0.632911	gnl|O77211|O77211_DREPO	3..341	3	434	278..390	Cyclin B OS=Dreissena polymorpha PE=2 SV=1	122	4e-27	0.469027	DDB0185035	6..242	3	436	294..372	|Protein| gene: cycB on chromosome: 2 position 5986642 to 5988080	125	3e-34	0.632911	gi|57164093|ref|NP_001009470.1|	3..299	3	398	241..339	cyclin B2 [Rattus norvegicus]	105	2e-23	0.454545	gi|148222908|ref|NP_001083368.1|	3..293	3	392	238..334	hypothetical protein LOC398888 [Xenopus laevis]	107	4e-23	0.453608	gi|47550945|ref|NP_999646.1|	3..344	3	457
contig12545_1.exp	gnl|Q55AJ4|C516B_DICDI	161..313	2	492	421..471	Probable cytochrome P450 516B1 OS=Dictyostelium discoideum GN=cyp516b1 PE=3 SV=1	45.5	9e-12	0.333333	gnl|A7S7U0|A7S7U0_NEMVE	185..379	2	207	141..205	Predicted protein OS=Nematostella vectensis GN=v1g235065 PE=3 SV=1	62	2e-13	0.384615	DDB0232991	161..313	2	492	421..471	|Protein| gene: CYP516B1 on chromosome: 2 position 881685 to 883368	45.5	5e-13	0.333333	gi|194208536|ref|XP_001503107.2|	170..376	2	388	320..388	PREDICTED: similar to cytochrome P450, family 2, subfamily U, polypeptide 1 [Equus caballus]	61.1	2e-11	0.362319	gi|157785674|ref|NP_001099140.1|	176..376	2	495	428..494	cytochrome P450 family 17 polypeptide 2 [Danio rerio]	59.3	1e-11	0.358209	gi|156382036|ref|XP_001632361.1|	185..379	2	207
contig12414_1.exp	gnl|Q0ABE6|MDH_ALHEH	266..505	2	326	246..325	Malate dehydrogenase OS=Alkalilimnicola ehrlichei (strain MLHE-1) GN=mdh PE=3 SV=1	135	5e-48	0.625	gnl|B1W3N4|B1W3N4_STRGG	266..502	2	329	248..326	Putative malate dehydrogenase OS=Streptomyces griseus subsp. griseus (strain JCM 4626 / NBRC 13350) GN=SGR_2711 PE=4 SV=1	110	1e-46	0.531646	DDB0230188	2..202	2	348	180..246	|Protein| gene: mdhB on chromosome: 6 position 1826095 to 1827141	105	3e-46	0.58209	gi|47523114|ref|NP_999039.1|	2..130	2	334	159..201	cytosolic malate dehydrogenase [Sus scrofa]	61.6	9e-27	0.511628	gi|57530355|ref|NP_001006395.1|	2..136	2	334	159..203	malate dehydrogenase 1, NAD (soluble) [Gallus gallus]	62.9	1e-26	0.511111	gi|32566800|ref|NP_872154.1|	269..484	2	181
contig11747_1.exp	gnl|P36126|SPO14_YEAST	239..349	2	1683	1100..1136	Phospholipase D1 OS=Saccharomyces cerevisiae GN=SPO14 PE=1 SV=3	45.1	2e-09	0.486486	gnl|Q22T04|Q22T04_TETTH	239..340	2	1406	1225..1258	Phospholipase D. Active site motif family protein OS=Tetrahymena thermophila SB210 GN=TTHERM_00187130 PE=4 SV=1	49.2	1e-09	0.558824	DDB0231508	239..349	2	1640	1469..1505	|Protein| gene: pldC on chromosome: 3 position 49404 to 54446	52.8	3e-10	0.540541	gi|126309281|ref|XP_001370927.1|	158..268	2	2190	642..678	PREDICTED: similar to SIL1 homolog, endoplasmic reticulum chaperone (S. cerevisiae) [Monodelphis domestica]	43.2	2e-09	0.405405	gi|118095292|ref|XP_422793.2|	239..340	2	1072	899..932	PREDICTED: similar to phospholipase D1 [Gallus gallus]	48.3	3e-05	0.588235	gi|156391951|ref|XP_001635813.1|	239..349	2	717
contig11466_1.exp										gnl|Q8T7M1|Q8T7M1_PHYPO	1..195	1	579	428..492	Putative histone deacetylase OS=Physarum polycephalum PE=2 SV=1	159	2e-39	1	DDB0232169	139..189	1	583	473..489	|Protein| gene: DDB_G0272811 on chromosome: 2 position 2219349 to 2221241	30.4	0.003	0.529412
contig11438_1.exp
contig11192_1.exp	gnl|Q9C566|CYP40_ARATH	78..350	3	361	250..340	Peptidyl-prolyl cis-trans isomerase CYP40 OS=Arabidopsis thaliana GN=CYP40 PE=2 SV=1	68.4	1e-13	0.340659	gnl|Q54MN4|Q54MN4_DICDI	6..347	3	333	198..311	Putative uncharacterized protein OS=Dictyostelium discoideum GN=DDB_0186704 PE=4 SV=1	100	2e-19	0.412281	DDB0186704	6..347	3	333	198..311	|Protein| gene: DDB_G0285827 on chromosome: 4 position 3706474 to 3707930	100	7e-22	0.412281	gi|109474286|ref|XP_001066628.1|	105..413	3	612	468..570	PREDICTED: similar to FK506-binding protein 4 (Peptidyl-prolyl cis-trans isomerase) (PPIase) (Rotamase) (p59 protein) (HSP-binding immunophilin) (HBI) (FKBP52 protein) (52 kDa FK506-binding protein) (FKBP59) [Rattus norvegicus]	69.3	9e-12	0.320388	gi|57525441|ref|NP_001006250.1|	3..326	3	442	273..380	FK506 binding protein 4, 59kDa [Gallus gallus]	76.2	1e-13	0.324074	gi|196012056|ref|XP_002115891.1|	114..410	3	178
contig10605_1.exp	gnl|Q5KMS0|ATG2_CRYNE	3..170	3	1935	1871..1926	Autophagy-related protein 2 OS=Cryptococcus neoformans GN=ATG2 PE=3 SV=1	78	6e-14	0.535714	gnl|Q8MMZ9|Q8MMZ9_DICDI	3..158	3	2625	2561..2612	Putative uncharacterized protein OS=Dictyostelium discoideum GN=DDB_0169228 PE=4 SV=1	83.5	2e-14	0.596154	DDB0169228	3..158	3	2625	2561..2612	|Protein| gene: DDB_G0277419 on chromosome: 2 position 8039091 to 8047132	83.5	7e-17	0.596154	gi|118197274|ref|NP_083930.5|	3..167	3	2075	2007..2061	ATG2 autophagy related 2 homolog B [Mus musculus]	49.6	2e-05	0.418182	gi|118404670|ref|NP_001072626.1|	3..167	3	2067	1999..2053	ATG2 autophagy related 2 homolog B [Xenopus (Silurana) tropicalis]	48.7	1e-05	0.4	gi|115913940|ref|XP_792926.2|	24..182	3	2119
contig10407_1.exp	gnl|Q8LGF7|UBC21_ARATH	1..210	1	157	80..149	Probable ubiquitin carrier protein E2 21 OS=Arabidopsis thaliana GN=UBC21 PE=1 SV=1	147	3e-35	0.8	gnl|A9PEE9|A9PEE9_POPTR	1..210	1	157	80..149	Ubiquitin carrier protein OS=Populus trichocarpa PE=2 SV=1	146	6e-34	0.8	DDB0237666	1..210	1	149	76..145	|Protein| gene: pex4 on chromosome: 2 position 3926398 to 3926951	140	2e-34	0.8	gi|109074041|ref|XP_001093262.1|	1..153	1	149	31..81	PREDICTED: huntingtin interacting protein 2 isoform 2 [Macaca mulatta]	60.6	4e-09	0.509804	gi|61806534|ref|NP_001013500.1|	1..153	1	200	82..132	hypothetical protein LOC541355 [Danio rerio]	63.8	1e-10	0.529412	gi|156379738|ref|XP_001631613.1|	1..132	1	201
contig05082_1.exp																			DDB0233794	33..155	3	817	607..647	|Protein| gene: gacII on chromosome: 3 position 221612 to 224223	36.3	0.005	0.390244																			gi|170592076|ref|XP_001900795.1|	24..95	2	130
contig03181_1.exp
contig02457_1.exp
contig02319_1.exp										gnl|Q54NG1|Q54NG1_DICDI	12..170	3	127	1..53	Putative uncharacterized protein OS=Dictyostelium discoideum GN=DDB_0186426 PE=4 SV=1	41.8	4e-07	0.358491	DDB0186426	12..170	3	127	1..53	|Protein| gene: DDB_G0285279 on chromosome: 4 position 3050725 to 3051108	41.8	2e-09	0.358491
contig01985_1.exp
contig00182_1.exp										gnl|Q75DM2|Q75DM2_ASHGO	315..512	3	849	36..101	ABL005Cp OS=Ashbya gossypii GN=ABL005C PE=4 SV=1	46.9	0.003	0.242424
contig00146_1.exp	gnl|P93099|RL13A_CYAPA	56..178	2	200	2..42	60S ribosomal protein L13a OS=Cyanophora paradoxa PE=2 SV=1	77.1	2e-14	0.731707	gnl|Q8IJZ7|Q8IJZ7_PLAF7	56..178	2	202	2..42	Ribosomal protein L13, putative OS=Plasmodium falciparum (isolate 3D7) GN=PF10_0043 PE=4 SV=1	73.5	2e-12	0.658537	DDB0231192	59..178	2	187	4..43	|Protein| gene: rpl13a on chromosome: 2 position 5862942 to 5864085	68.4	7e-13	0.725	gi|109148643|ref|XP_001119428.1|	56..178	2	158	2..42	PREDICTED: similar to ribosomal protein L13a, partial [Macaca mulatta]	72.1	8e-13	0.682927	gi|47086477|ref|NP_997949.1|	44..178	2	205	1..45	ribosomal protein L13a [Danio rerio]	66.1	1e-11	0.6	gi|66500885|ref|XP_623813.1|	44..178	2	204
contig00144_1.exp										gnl|Q54L67|Q54L67_DICDI	226..342	1	1407	1310..1348	EGF-like domain-containing protein OS=Dictyostelium discoideum GN=DDB_0238823 PE=4 SV=2	39.6	3e-05	0.358974	DDB0238823	226..342	1	1407	1310..1348	|Protein| gene: DDB_G0286867 on chromosome: 4 position 5001922 to 5006849	39.6	1e-07	0.358974
contig00032_1.exp
contig11691_1.exp
PpolyNOa07e10.t7	gnl|P08799|MYS2_DICDI	1..828	1	2116	1341..1616	Myosin-2 heavy chain OS=Dictyostelium discoideum GN=mhcA PE=1 SV=3	201	1e-115	0.333333	gnl|Q9BJD3|Q9BJD3_PHYPO	1..1278	1	2148	1359..1784	Major plasmodial myosin heavy chain OS=Physarum polycephalum GN=mynP1 PE=1 SV=1	911	0	1	DDB0191444	1..828	1	2116	1341..1616	|Protein| gene: mhcA on chromosome: 4 position 4451077 to 4457427	201	1e-116	0.333333	gi|114326446|ref|NP_071855.2|	967..1248	1	1960	1492..1585	myosin, heavy polypeptide 9, non-muscle isoform 1 [Mus musculus]	61.7	1e-34	0.308511	gi|45382679|ref|NP_990805.1|	112..669	1	2007	957..1142	myosin, heavy polypeptide 10, non-muscle [Gallus gallus]	72.2	5e-32	0.204301	gi|110768018|ref|XP_623323.2|	898..1275	1	1970
contig12825_1.exp
contig08114_1.exp																			DDB0187656	10..123	1	732	62..99	|Protein| gene: DDB_G0287815 on chromosome: 5 position 758176 to 760474	31.8	0.005	0.342105										gi|189537849|ref|XP_001921988.1|	10..147	1	243	78..123	PREDICTED: hypothetical protein, partial [Danio rerio]	35.9	0.008	0.391304
contig00033_1.exp	gnl|P31584|YPTV1_VOLCA	3..443	3	203	36..182	GTP-binding protein yptV1 OS=Volvox carteri GN=YPTV1 PE=3 SV=1	185	6e-46	0.496599	gnl|Q65XI7|Q65XI7_ORYSJ	3..452	3	205	35..184	Putative rab1 small GTP-binding protein OS=Oryza sativa subsp. japonica GN=OSJNBb0035J08.6 PE=3 SV=1	188	1e-45	0.493333	DDB0229398	3..413	3	204	38..174	|Protein| gene: rab1D on chromosome: 4 position 2756032 to 2757408	174	5e-44	0.50365	gi|23463313|ref|NP_695229.1|	3..413	3	207	36..172	RAB8B, member RAS oncogene family [Rattus norvegicus]	182	6e-45	0.489051	gi|149773480|ref|NP_001092729.1|	3..413	3	209	36..172	RAB8B, member RAS oncogene family [Danio rerio]	183	4e-46	0.49635	gi|196003794|ref|XP_002111764.1|	3..404	3	216
contig00285_1.exp	gnl|P37370|VRP1_YEAST	227..472	2	817	305..386	Verprolin OS=Saccharomyces cerevisiae GN=VRP1 PE=1 SV=2	42.8	0.004	0.280488	gnl|B2WBM6|B2WBM6_PYRTR	209..430	2	397	198..271	Predicted protein OS=Pyrenophora tritici-repentis (strain Pt-1C-BFP) GN=PTRG_07039 PE=4 SV=1	49.2	0.0006	0.324324	DDB0218359	215..478	2	1117	965..1052	|Protein| gene: DDB_G0282133 on chromosome: 3 position 5394523 to 5398078	46	3e-05	0.318182	gi|194681289|ref|XP_001256290.2|	212..481	2	1856	734..823	PREDICTED: similar to mucin 2, partial [Bos taurus]	49.2	6e-05	0.3	gi|189537795|ref|XP_685769.3|	209..370	2	2467	1158..1211	PREDICTED: similar to rCG47301 [Danio rerio]	40	0.001	0.37037	gi|157767818|ref|XP_001667389.1|	209..442	2	910
contig10506_1.exp
PpolyN0a10e04.t7	gnl|P14725|LAV1_PHYPO	208..912	1	355	121..355	Plasmodial-specific protein LAV1-2 OS=Physarum polycephalum PE=1 SV=1	482	1e-146	0.897872	gnl|Q2XUK1|Q2XUK1_9POAL	289..477	1	532	382..444	Calcium-dependent protein kinase OS=Hordeum brevisubulatum GN=CDPK PE=2 SV=1	49.2	0.001	0.31746	DDB0231007	547..681	1	186	40..84	|Protein| gene: ncsA on chromosome: 2 position 6074654 to 6075442	41.8	2e-05	0.311111
PpolyN1a06b10.m13r
contig00532_1.exp	gnl|Q54IN6|Y8028_DICDI	443..598	2	263	177..228	Uncharacterized protein DDB_0188028 OS=Dictyostelium discoideum GN=DDB_0188028 PE=4 SV=1	70.3	4e-11	0.480769										DDB0188028	443..598	2	263	177..228	|Protein| gene: DDB_G0288629 on chromosome: 5 position 1764970 to 1765761	70.3	2e-12	0.480769
contig02707_1.exp
contig01530_1.exp	gnl|Q40648|KCAB_ORYSJ	385..636	1	328	245..328	Probable voltage-gated potassium channel subunit beta OS=Oryza sativa subsp. japonica GN=KOB1 PE=1 SV=2	103	1e-53	0.488095	gnl|A9NK94|A9NK94_PICSI	385..636	1	334	251..334	Putative uncharacterized protein OS=Picea sitchensis PE=2 SV=1	111	5e-56	0.5										gi|109048622|ref|XP_001104894.1|	400..639	1	419	340..419	PREDICTED: potassium voltage-gated channel, shaker-related subfamily, beta member 1 [Macaca mulatta]	91.3	5e-35	0.4625	gi|45382485|ref|NP_990237.1|	400..639	1	401	322..401	potassium voltage-gated channel, shaker-related subfamily, beta member 1 [Gallus gallus]	90.4	6e-36	0.475	gi|196007814|ref|XP_002113773.1|	400..636	1	331
contig01272_1.exp
PpolyN1a09a04.t7
contig12669_1.exp
contig12732_1.exp	gnl|Q55EK2|C524A_DICDI	101..229	2	532	442..484	Probable cytochrome P450 524A1 OS=Dictyostelium discoideum GN=cyp524a1 PE=3 SV=1	67.5	2e-14	0.581395	gnl|A9RQL1|A9RQL1_PHYPA	47..232	2	503	390..451	Predicted protein OS=Physcomitrella patens subsp. patens GN=PHYPADRAFT_204792 PE=3 SV=1	88.1	2e-16	0.5	DDB0233032	101..229	2	532	442..484	|Protein| gene: CYP524A1 on chromosome: 1 position 2256023 to 2257759	67.5	2e-15	0.581395	gi|149634544|ref|XP_001511766.1|	152..229	2	304	188..213	PREDICTED: similar to 17-alpha-hydroxylase/17,20 lyase [Ornithorhynchus anatinus]	28.1	0.003	0.423077	gi|148224012|ref|NP_001089956.1|	104..229	2	603	501..542	hypothetical protein LOC735026 [Xenopus laevis]	49.6	3e-06	0.47619	gi|115688792|ref|XP_785936.2|	104..229	2	482
PpolyNOa14h02.t7	gnl|Q9Y8G3|MEX67_SCHPO	639..797	3	596	543..595	mRNA export factor mex67 OS=Schizosaccharomyces pombe GN=mex67 PE=1 SV=1	55.1	3e-13	0.396226	gnl|Q54LU1|Q54LU1_DICDI	591..800	3	383	313..382	Putative uncharacterized protein OS=Dictyostelium discoideum GN=DDB_0215887 PE=4 SV=1	53.3	9e-18	0.314286	DDB0215887	591..800	3	383	313..382	|Protein| gene: DDB_G0286455 on chromosome: 4 position 4447591 to 4449348	53.3	4e-20	0.314286	gi|126333623|ref|XP_001362717.1|	615..800	3	624	562..623	PREDICTED: similar to nuclear RNA export factor 1 [Monodelphis domestica]	51.5	7e-18	0.403226	gi|189534068|ref|XP_001923961.1|	615..800	3	642	580..641	PREDICTED: nuclear RNA export factor 1 [Danio rerio]	57.9	4e-17	0.451613	gi|156542536|ref|XP_001599027.1|	177..464	3	762
PpolyNOa14g11.t7
PpolyNOa14a10.t7										gnl|Q867X6|Q867X6_DICDI	6..323	3	118	4..109	P22-like superoxide-generating NADPH oxidase light subunit OS=Dictyostelium discoideum GN=cybA PE=4 SV=1	95.5	6e-18	0.377358	DDB0191314	6..323	3	118	4..109	|Protein| gene: cybA on chromosome: 1 position 364761 to 365278	95.5	3e-20	0.377358
PpolyNOa08b08.t7
PpolyNOa05p08.m13r
PpolyNOa05j14.m13r
PpolyNOa04m02.m13r
PpolyNOa03b03.m13r																																														gi|156310442|ref|XP_001617744.1|	185..301	2	106
PpolyNOa02i23.m13r	gnl|Q550T0|TM56A_DICDI	3..158	3	258	147..198	Transmembrane protein 56 homolog A OS=Dictyostelium discoideum GN=tmem56a PE=3 SV=1	57	3e-12	0.423077	gnl|B0W0M1|B0W0M1_CULQU	21..302	3	400	268..361	Putative uncharacterized protein OS=Culex quinquefasciatus GN=CpipJ_CPIJ000690 PE=4 SV=1	67.5	2e-09	0.340426	DDB0232173	3..158	3	258	147..198	|Protein| gene: tmem56A on chromosome: 2 position 7257438 to 7258479	57	2e-13	0.423077	gi|109128128|ref|XP_001107403.1|	12..152	3	224	113..159	PREDICTED: similar to Protein FAM57B isoform 2 [Macaca mulatta]	52.8	4e-06	0.446809	gi|189525583|ref|XP_001918966.1|	21..203	3	295	162..222	PREDICTED: similar to Protein FAM57B [Danio rerio]	47.3	4e-05	0.377049	gi|170028745|ref|XP_001842255.1|	21..302	3	400
PpolyN1d86b03.t7
PpolyN1d79b05.t7	gnl|Q5UPW6|YL281_MIMIV	613..792	1	292	71..130	Putative FNIP repeat-containing protein L281 OS=Acanthamoeba polyphaga mimivirus GN=MIMI_L281 PE=4 SV=1	45.1	2e-05	0.316667	gnl|Q54HL8|Q54HL8_DICDI	685..789	1	846	634..668	FNIP repeat-containing protein OS=Dictyostelium discoideum GN=DDB_0219429 PE=4 SV=1	48.7	7e-05	0.514286	DDB0237880	685..789	1	846	634..668	|Protein| gene: DDB_G0289381 on chromosome: 5 position 2697784 to 2700677	48.7	3e-07	0.514286
PpolyN1d75h04.t7	gnl|P62332|ARF6_RAT	183..704	3	175	1..174	ADP-ribosylation factor 6 OS=Rattus norvegicus GN=Arf6 PE=1 SV=2	328	8e-89	0.747126	gnl|Q6DFR9|Q6DFR9_XENTR	183..704	3	175	1..174	ADP-ribosylation factor 6 OS=Xenopus tropicalis GN=arf6 PE=2 SV=1	328	1e-87	0.747126	DDB0191101	177..695	3	182	3..175	|Protein| gene: arfA on chromosome: 5 position 2516577 to 2517682	292	4e-79	0.647399	gi|114652897|ref|XP_509935.2|	183..704	3	175	1..174	PREDICTED: ADP-ribosylation factor 6 isoform 2 [Pan troglodytes]	328	1e-88	0.747126	gi|55741926|ref|NP_001006797.1|	183..704	3	175	1..174	ADP-ribosylation factor 6 [Xenopus tropicalis]	328	2e-89	0.747126	gi|195426543|ref|XP_002061387.1|	183..704	3	175
PpolyN1d61h12.t7	gnl|Q54DY1|ARGJ_DICDI	627..1118	3	442	192..355	Arginine biosynthesis bifunctional protein argJ, mitochondrial OS=Dictyostelium discoideum GN=argJ PE=3 SV=1	231	1e-109	0.591463	gnl|A7UWD5|A7UWD5_NEUCR	186..614	3	469	69..211	Putative uncharacterized protein OS=Neurospora crassa GN=NCU10468 PE=4 SV=1	157	1e-93	0.482517	DDB0231449	627..1118	3	442	192..355	|Protein| gene: argJ on chromosome: 6 position 940721 to 942478	231	1e-110	0.591463
PpolyN1d129e01.t7	gnl|Q559Z4|NDUA5_DICDI	270..458	3	117	39..101	Probable NADH dehydrogenase [ubiquinone] 1 alpha subcomplex subunit 5 OS=Dictyostelium discoideum GN=ndufa5 PE=3 SV=1	46.9	6e-09	0.365079	gnl|A9NR96|A9NR96_PICSI	270..458	3	159	47..109	Putative uncharacterized protein OS=Picea sitchensis PE=2 SV=1	55.6	2e-11	0.428571	DDB0233240	270..458	3	117	39..101	|Protein| gene: DDB_G0272394 on chromosome: 2 position 1420896 to 1421249	46.9	3e-10	0.365079										gi|148224812|ref|NP_001091106.1|	267..494	3	116	37..112	NADH dehydrogenase (ubiquinone) 1 alpha subcomplex, 5, 13kDa [Gallus gallus]	44.1	0.0001	0.276316	gi|196005605|ref|XP_002112669.1|	270..458	3	115
PpolyN1d09b08.m13r										gnl|A1TJ55|A1TJ55_ACIAC	292..480	-1	406	201..263	Kelch repeat protein OS=Acidovorax avenae subsp. citrulli (strain AAC00-1) GN=Aave_0386 PE=3 SV=1	44.6	7e-07	0.285714	DDB0205574	232..375	-1	451	155..202	|Protein| gene: DDB_G0281425 on chromosome: 3 position 4468486 to 4470184	32.2	0.002	0.270833										gi|71895515|ref|NP_001025749.1|	232..327	-1	579	188..219	kelch domain containing 4 [Gallus gallus]	31.3	0.0007	0.375	gi|156383684|ref|XP_001632963.1|	232..450	-1	527
PpolyN1a15h04.m13r										gnl|B0EG39|B0EG39_ENTDI	108..296	-1	319	255..317	UBX domain-containing protein 8-B, putative OS=Entamoeba dispar SAW760 GN=EDI_248390 PE=4 SV=1	54.7	1e-05	0.365079	DDB0190543	165..296	-1	264	195..238	|Protein| gene: DDB_G0269774 on chromosome: 1 position 3527142 to 3528263	47.8	7e-06	0.409091
PpolyN1a14e08.t7	gnl|Q24020|FLII_DROME	202..417	1	1256	230..301	Protein flightless-1 OS=Drosophila melanogaster GN=fliI PE=2 SV=1	65	1e-09	0.375	gnl|B0CFH1|B0CFH1_ACAM1	214..414	1	842	100..166	Leucine-rich-repeat protein OS=Acaryochloris marina (strain MBIC 11017) GN=AM1_1973 PE=4 SV=1	68.2	2e-10	0.447761	DDB0183955	202..417	1	285	118..189	|Protein| gene: DDB_G0291532 on chromosome: 6 position 486511 to 487507	63.6	2e-10	0.402778	gi|12083587|ref|NP_073145.1|	205..417	1	915	188..258	leucine-rich and death domain containing [Mus musculus]	63.6	4e-09	0.394366	gi|71894773|ref|NP_001025806.1|	205..414	1	1265	235..304	flightless I homolog [Gallus gallus]	65.5	2e-10	0.371429	gi|195165589|ref|XP_002023621.1|	202..417	1	1242
PpolyN1a13e11.m13r	gnl|O42993|FKBP_SCHPO	71..268	-2	112	42..107	FK506-binding protein OS=Schizosaccharomyces pombe GN=SPBC839.17c PE=2 SV=1	90.4	6e-26	0.560606	gnl|Q966Y4|Q966Y4_SUBDO	71..268	-2	108	42..107	Peptidyl-prolyl cis-trans isomerase OS=Suberites domuncula GN=fkb1 PE=3 SV=1	96.8	3e-25	0.545455	DDB0233548	74..253	-2	364	302..361	|Protein| gene: DDB_G0285357 on chromosome: 4 position 3165268 to 3166362	86.3	3e-23	0.533333	gi|126722973|ref|NP_001075779.1|	80..268	-2	458	72..134	p59 protein [Oryctolagus cuniculus]	90.4	9e-24	0.555556	gi|41393101|ref|NP_958877.1|	80..268	-2	449	67..129	FK506 binding protein 4 [Danio rerio]	96.8	1e-25	0.619048	gi|189236792|ref|XP_966417.2|	74..268	-2	784
PpolyN1a12f10.m13r	gnl|Q6TH47|STABP_DANRE	96..443	3	418	248..363	STAM-binding protein-like OS=Danio rerio GN=stambp PE=2 SV=2	171	5e-43	0.577586	gnl|Q54Q40|Q54Q40_DICDI	72..536	3	715	526..680	MPN/PAD-1 domain-containing protein OS=Dictyostelium discoideum GN=DG1039 PE=4 SV=1	265	7e-73	0.632258	DDB0191462	72..536	3	715	526..680	|Protein| gene: DG1039 on chromosome: 4 position 1593040 to 1595399	265	3e-75	0.632258	gi|126305559|ref|XP_001375178.1|	18..443	3	545	349..490	PREDICTED: hypothetical protein [Monodelphis domestica]	169	2e-42	0.492958	gi|41053858|ref|NP_956792.1|	96..443	3	418	248..363	STAM binding protein [Danio rerio]	171	1e-43	0.577586	gi|156395270|ref|XP_001637034.1|	96..452	3	394
PpolyN1a10a06.t7										gnl|Q1ITN1|Q1ITN1_ACIBL	270..416	3	769	321..369	Putative uncharacterized protein OS=Acidobacteria bacterium (strain Ellin345) GN=Acid345_0764 PE=3 SV=1	54.2	4e-08	0.408163																												gi|196016346|ref|XP_002118026.1|	246..341	3	613
PpolyN1a09b02.t7	gnl|O74326|CID11_SCHPO	173..298	2	478	260..301	Poly(A) RNA polymerase cid11 OS=Schizosaccharomyces pombe GN=cid11 PE=2 SV=1	56.5	4e-16	0.547619	gnl|Q54Y43|Q54Y43_DICDI	134..307	2	1090	973..1030	Putative uncharacterized protein OS=Dictyostelium discoideum GN=DDB_0205447 PE=4 SV=1	60.2	2e-29	0.37931	DDB0205447	134..307	2	1090	973..1030	|Protein| gene: DDB_G0278425 on chromosome: 3 position 866714 to 870080	60.2	7e-32	0.37931	gi|126333911|ref|XP_001366240.1|	2..115	2	1493	1158..1195	PREDICTED: hypothetical protein [Monodelphis domestica]	48.3	1e-14	0.552632	gi|118104149|ref|XP_001233427.1|	2..85	2	1543	1158..1185	PREDICTED: zinc finger, CCHC domain containing 6 [Gallus gallus]	43.2	1e-13	0.607143	gi|156392397|ref|XP_001636035.1|	2..151	2	418
PpolyN1a05b03.m13r	gnl|Q9C0D5|TANC1_HUMAN	21..212	3	1861	1118..1181	Protein TANC1 OS=Homo sapiens GN=TANC1 PE=1 SV=2	57	4e-07	0.375	gnl|Q54Q60|Q54Q60_DICDI	348..653	3	303	198..299	Ankyrin repeat-containing protein OS=Dictyostelium discoideum GN=DDB_0185830 PE=4 SV=1	129	2e-58	0.470588	DDB0233501	348..653	3	303	198..299	|Protein| gene: DDB_G0284079 on chromosome: 4 position 1538387 to 1539423	129	1e-60	0.470588	gi|109099814|ref|XP_001093114.1|	21..212	3	1696	954..1017	PREDICTED: similar to TPR domain, ankyrin-repeat and coiled-coil-containing isoform 1 [Macaca mulatta]	57	5e-07	0.375	gi|118101039|ref|XP_417581.2|	36..203	3	834	713..768	PREDICTED: similar to Centaurin, beta 5 [Gallus gallus]	53.3	1e-06	0.410714	gi|115659899|ref|XP_001200956.1|	24..212	3	201
PpolyN1a03h09.t7
PpolyN1a02g08.t7	gnl|Q5RB63|HTSF1_PONAB	231..554	3	754	266..373	HIV Tat-specific factor 1 homolog OS=Pongo abelii GN=HTATSF1 PE=2 SV=1	100	3e-27	0.342593	gnl|Q5ZKD3|Q5ZKD3_CHICK	189..554	3	450	254..375	Putative uncharacterized protein OS=Gallus gallus GN=RCJMB04_11k6 PE=2 SV=1	114	9e-31	0.393443	DDB0233213	318..554	3	387	307..385	|Protein| gene: DDB_G0289547 on chromosome: 5 position 2930859 to 2932103	105	2e-32	0.493671	gi|149410999|ref|XP_001514214.1|	231..554	3	429	244..351	PREDICTED: hypothetical protein [Ornithorhynchus anatinus]	107	7e-30	0.37037	gi|118089467|ref|XP_001233032.1|	189..554	3	450	254..375	PREDICTED: HIV TAT specific factor 1 [Gallus gallus]	114	2e-32	0.393443	gi|115618688|ref|XP_793195.2|	231..554	3	462
PpolyN1a01h05.t7	gnl|O94235|MPH1_SCHPO	359..616	2	678	417..502	Serine/threonine-protein kinase mph1 OS=Schizosaccharomyces pombe GN=mph1 PE=2 SV=1	133	4e-64	0.639535	gnl|Q54UL8|Q54UL8_DICDI	359..523	2	983	813..867	TTK family protein kinase OS=Dictyostelium discoideum GN=mps1 PE=4 SV=1	98.2	3e-62	0.654545	DDB0220499	359..523	2	983	813..867	|Protein| gene: mps1 on chromosome: 3 position 3923506 to 3926616	98.2	1e-64	0.654545	gi|23308722|ref|NP_003309.2|	368..589	2	857	625..698	TTK protein kinase [Homo sapiens]	114	1e-46	0.621622	gi|28077097|ref|NP_778207.1|	368..697	2	983	754..863	ttk protein kinase [Danio rerio]	149	1e-46	0.545455	gi|156352967|ref|XP_001622852.1|	353..589	2	260
PpolyN1a01g07.m13r
PpolyN1a01b05.t7	gnl|O05689|CRP_PASMU	677..964	2	209	29..124	Catabolite gene activator OS=Pasteurella multocida GN=crp PE=4 SV=1	52.8	1e-05	0.270833	gnl|Q8MVR0|Q8MVR0_DICDI	719..976	2	1312	1223..1308	Cyclic GMP-binding protein D OS=Dictyostelium discoideum GN=gbpD PE=4 SV=1	65.2	2e-30	0.348837	DDB0215332	719..976	2	1312	1223..1308	|Protein| gene: gbpD on chromosome: 3 position 6118341 to 6122724	65.2	1e-32	0.348837	gi|109483518|ref|XP_217153.3|	293..412	2	297	79..118	PREDICTED: similar to CG3304-PA, isoform A [Rattus norvegicus]	44.1	0.005	0.5	gi|163914431|ref|NP_001106300.1|	293..421	2	337	50..92	hypothetical protein LOC100127249 [Xenopus laevis]	45.1	0.0006	0.395349
PpolyN0a13h12.t7
PpolyN0a13f05.t7
contig12835_1.exp
contig12834_1.exp
contig12763_1.exp										gnl|O64886|O64886_ARATH	33..161	3	431	345..387	Putative heme A:farnesyltransferase (Putative heme A) OS=Arabidopsis thaliana GN=At2g44520 PE=2 SV=4	45.1	0.001	0.418605
contig12574_1.exp										gnl|A7PLV7|A7PLV7_VITVI	20..229	2	133	60..129	Chromosome chr14 scaffold_21, whole genome shotgun sequence OS=Vitis vinifera GN=GSVIVT00020582001 PE=4 SV=1	88.6	4e-16	0.471429	DDB0219509	38..232	2	193	104..168	|Protein| gene: DDB_G0290007 on chromosome: 5 position 3538386 to 3539083	84.5	3e-17	0.446154
contig12567_1.exp
contig12497_1.exp																																														gi|156381418|ref|XP_001632262.1|	13..84	1	193
contig12430_1.exp
contig12327_1.exp
contig12224_1.exp	gnl|Q54TD3|TCPE_DICDI	3..80	3	538	508..533	T-complex protein 1 subunit epsilon OS=Dictyostelium discoideum GN=cct5 PE=3 SV=1	53.3	2e-07	0.846154	gnl|Q8T5T5|Q8T5T5_PHYPO	3..89	3	536	508..536	Chaperonin containing TCP-1 epsilon subunit OS=Physarum polycephalum GN=CCT5 PE=2 SV=1	67	2e-10	1	DDB0233994	3..80	3	538	508..533	|Protein| gene: cct5 on chromosome: 3 position 5012149 to 5014049	53.3	1e-08	0.846154	gi|114598964|ref|XP_517629.2|	3..89	3	541	512..540	PREDICTED: chaperonin containing TCP1, subunit 5 (epsilon) [Pan troglodytes]	41.4	0.001	0.586207	gi|148237440|ref|NP_001080453.1|	3..89	3	541	512..540	chaperonin containing TCP1, subunit 5 (epsilon) [Xenopus laevis]	45.1	2e-05	0.689655	gi|91080137|ref|XP_968355.1|	6..89	3	543
contig12216_1.exp	gnl|P22998|AMY_STRVL	132..308	3	569	476..534	Alpha-amylase OS=Streptomyces violaceus GN=aml PE=2 SV=1	52.8	3e-06	0.372881	gnl|Q86JN1|Q86JN1_DICDI	90..410	3	146	1..107	Putative uncharacterized protein OS=Dictyostelium discoideum GN=DDB_0216954 PE=4 SV=1	160	2e-37	0.551402	DDB0216954	90..410	3	146	1..107	|Protein| gene: DDB_G0272062 on chromosome: 2 position 1134768 to 1135208	160	7e-40	0.551402																			gi|195377593|ref|XP_002047573.1|	162..323	3	656
contig12215_1.exp	gnl|Q16982|NECX_APLCA	1..288	1	193	87..182	Neurocalcin OS=Aplysia californica PE=2 SV=2	68.9	3e-11	0.3125	gnl|A7RMB4|A7RMB4_NEMVE	1..288	1	194	87..182	Predicted protein OS=Nematostella vectensis GN=v1g228321 PE=4 SV=1	69.8	2e-10	0.3125	DDB0231007	1..270	1	186	85..174	|Protein| gene: ncsA on chromosome: 2 position 6074654 to 6075442	63.8	6e-11	0.277778	gi|126322161|ref|XP_001369276.1|	7..288	1	193	89..182	PREDICTED: similar to neurocalcin [Monodelphis domestica]	67.5	9e-11	0.319149	gi|194018654|ref|NP_001123413.1|	7..288	1	193	89..182	neurocalcin delta [Xenopus (Silurana) tropicalis]	67.5	2e-11	0.319149	gi|193716175|ref|XP_001948223.1|	1..288	1	190
contig12147_1.exp
contig12107_1.exp	gnl|Q8AB53|Y258_BACTN	163..345	1	663	600..660	Putative glucosamine-6-phosphate deaminase-like protein BT_0258 OS=Bacteroides thetaiotaomicron GN=BT_0258 PE=3 SV=1	72.5	5e-28	0.491803	gnl|Q54M58|Q54M58_DICDI	163..351	1	724	660..722	Glucosamine-6-phosphate isomerase OS=Dictyostelium discoideum GN=nagB1 PE=4 SV=1	95	2e-38	0.619048	DDB0234127	163..351	1	724	660..722	|Protein| gene: nagB1 on chromosome: 4 position 4161180 to 4163443	95	9e-41	0.619048
contig12002_1.exp	gnl|Q54DR1|FDFT_DICDI	3..263	3	416	297..383	Squalene synthetase OS=Dictyostelium discoideum GN=fdfT PE=3 SV=1	100	1e-20	0.471264	gnl|Q6Z368|Q6Z368_ORYSJ	3..89	3	410	296..324	Putative squalene synthase (Os07g0200700 protein) OS=Oryza sativa subsp. japonica GN=P0519E02.23 PE=4 SV=1	53.8	3e-14	0.724138	DDB0231376	3..263	3	416	297..383	|Protein| gene: fdfT on chromosome: 6 position 1153510 to 1154993	100	6e-22	0.471264	gi|9506591|ref|NP_062111.1|	3..95	3	416	297..327	farnesyl diphosphate farnesyl transferase 1 [Rattus norvegicus]	55.1	1e-10	0.677419	gi|125847205|ref|XP_700647.2|	3..92	3	418	297..326	PREDICTED: similar to Squalene synthetase (SQS) (SS) (Farnesyl-diphosphate farnesyltransferase) (FPP:FPP farnesyltransferase) [Danio rerio]	48.7	9e-10	0.633333	gi|115965433|ref|XP_001191375.1|	3..95	3	411
contig11952_1.exp	gnl|Q1E0A3|MCA1_COCIM	1..186	1	462	246..307	Metacaspase-1 OS=Coccidioides immitis GN=MCA1 PE=3 SV=1	93.2	2e-28	0.564516	gnl|Q8T6A6|Q8T6A6_ACACA	1..186	1	478	250..311	Metacaspase OS=Acanthamoeba castellanii GN=MCASP1 PE=2 SV=3	103	4e-35	0.645161
contig11872_1.exp
contig11753_1.exp
contig11702_1.exp	gnl|O09174|AMACR_MOUSE	6..152	3	381	263..311	Alpha-methylacyl-CoA racemase OS=Mus musculus GN=Amacr PE=1 SV=3	69.6	5e-17	0.510204	gnl|A7SF73|A7SF73_NEMVE	6..257	3	382	265..348	Predicted protein OS=Nematostella vectensis GN=v1g116127 PE=4 SV=1	93.3	9e-18	0.440476										gi|149732814|ref|XP_001500301.1|	6..155	3	390	272..321	PREDICTED: similar to LOC540376 protein [Equus caballus]	74.2	7e-18	0.54	gi|66472498|ref|NP_001018462.1|	6..155	3	382	264..313	alpha-methylacyl-CoA racemase [Danio rerio]	78.3	8e-18	0.58	gi|156374206|ref|XP_001629699.1|	6..257	3	382
contig11487_1.exp
contig11480_1.exp	gnl|Q9I869|KF22A_XENLA	110..244	2	651	582..626	Kinesin-like protein KIF22-A OS=Xenopus laevis GN=kif22-A PE=1 SV=1	46.9	0.0001	0.422222	gnl|Q1WU47|Q1WU47_LACS1	74..253	2	229	153..212	ComE operon protein 1 OS=Lactobacillus salivarius subsp. salivarius (strain UCC118) GN=comEA PE=4 SV=1	53.3	2e-05	0.35										gi|73958463|ref|XP_547058.2|	110..253	2	651	576..623	PREDICTED: similar to Kinesin-like protein KIF22 (Kinesin-like DNA-binding protein) (Kinesin-like protein 4) [Canis familiaris]	45.5	0.0003	0.375	gi|45361335|ref|NP_989245.1|	110..244	2	639	570..614	kinesin family member 22 [Xenopus tropicalis]	46	6e-05	0.422222	gi|156379174|ref|XP_001631333.1|	113..253	2	580
contig11429_1.exp	gnl|P79735|RAN_DANRE	11..334	2	215	83..190	GTP-binding nuclear protein Ran OS=Danio rerio GN=ran PE=2 SV=1	163	1e-39	0.592593	gnl|Q1A7N9|Q1A7N9_BRABE	11..334	2	221	89..196	Ran OS=Branchiostoma belcheri tsingtauense PE=2 SV=1	163	1e-38	0.592593	DDB0215409	14..301	2	212	81..176	|Protein| gene: ranA on chromosome: 6 position 78789 to 80092	131	2e-31	0.5	gi|109099257|ref|XP_001104422.1|	11..334	2	236	104..211	PREDICTED: similar to RAN, member RAS oncogene family [Macaca mulatta]	158	4e-38	0.574074	gi|18859307|ref|NP_571384.1|	11..334	2	215	83..190	ras-related nuclear protein [Danio rerio]	163	3e-40	0.592593	gi|156373234|ref|XP_001629438.1|	11..334	2	217
contig11370_1.exp
contig11254_1.exp
contig11128_1.exp	gnl|Q54NB6|FKBP4_DICDI	106..312	1	364	290..358	FK506-binding protein 4 OS=Dictyostelium discoideum GN=fkbp4 PE=1 SV=1	101	5e-21	0.594203	gnl|A8JAS8|A8JAS8_CHLRE	97..312	1	104	28..99	Peptidyl-prolyl cis-trans isomerase (Fragment) OS=Chlamydomonas reinhardtii GN=FKB53 PE=3 SV=1	106	2e-21	0.611111	DDB0233548	106..312	1	364	290..358	|Protein| gene: DDB_G0285357 on chromosome: 4 position 3165268 to 3166362	101	3e-22	0.594203	gi|109105595|ref|XP_001115137.1|	130..312	1	142	72..132	PREDICTED: similar to FK506-binding protein 2 precursor isoform 2 [Macaca mulatta]	91.6	4e-18	0.622951	gi|148225919|ref|NP_001079493.1|	130..312	1	141	71..131	similar to FK506 binding protein 2 (13 kDa) [Xenopus laevis]	88.4	9e-18	0.606557	gi|170046878|ref|XP_001850972.1|	124..312	1	379
contig11090_1.exp
contig11043_1.exp
contig10916_1.exp	gnl|Q5R748|PCYOX_PONAB	11..274	2	505	400..487	Prenylcysteine oxidase OS=Pongo abelii GN=PCYOX1 PE=2 SV=1	62	3e-09	0.352273	gnl|Q54KR6|Q54KR6_DICDI	11..256	2	620	532..613	Putative uncharacterized protein OS=Dictyostelium discoideum GN=DDB_0218901 PE=4 SV=1	77.1	1e-12	0.414634	DDB0218901	11..256	2	620	532..613	|Protein| gene: DDB_G0287201 on chromosome: 4 position 5401496 to 5403973	77.1	5e-15	0.414634	gi|126304033|ref|XP_001381735.1|	14..268	2	529	425..509	PREDICTED: similar to prenylcysteine oxidase 1 [Monodelphis domestica]	69.8	2e-11	0.388235	gi|118101426|ref|XP_423959.2|	23..268	2	502	401..482	PREDICTED: hypothetical protein [Gallus gallus]	71.2	2e-12	0.414634	gi|156542135|ref|XP_001601594.1|	23..253	2	807
contig10887_1.exp																												gi|157818675|ref|NP_001099662.1|	12..191	3	556	466..525	chromatin licensing and DNA replication factor 1 [Rattus norvegicus]	40.5	0.004	0.333333
contig10774_1.exp
contig10754_1.exp
contig10723_1.exp	gnl|Q9QYM0|MRP5_RAT	9..158	3	1436	1379..1428	Multidrug resistance-associated protein 5 OS=Rattus norvegicus GN=Abcc5 PE=2 SV=1	69.8	6e-12	0.54	gnl|A7SM18|A7SM18_NEMVE	9..152	3	753	691..738	Predicted protein (Fragment) OS=Nematostella vectensis GN=v1g10208 PE=3 SV=1	81.7	2e-14	0.708333	DDB0215360	9..173	3	1359	1303..1357	|Protein| gene: abcC1 on chromosome: 3 position 3500769 to 3505118	68	2e-12	0.509091	gi|119909988|ref|XP_001256367.1|	9..164	3	370	316..367	PREDICTED: similar to ATP-binding cassette, sub-family C (CFTR/MRP), member 12 [Bos taurus]	70.7	4e-12	0.538462	gi|189521357|ref|XP_696904.3|	9..164	3	1368	1314..1365	PREDICTED: similar to ATP-binding cassette protein C12 [Danio rerio]	69.3	2e-12	0.480769	gi|91084129|ref|XP_969781.1|	9..167	3	1312
contig10674_1.exp
contig10668_1.exp
contig10666_1.exp																																														gi|157758349|ref|XP_001671518.1|	76..195	1	520
contig10644_1.exp
contig10458_1.exp
contig10445_1.exp
contig10442_1.exp	gnl|Q12618|ACO1_AJECA	10..207	1	476	364..429	Acyl-CoA desaturase OS=Ajellomyces capsulata GN=OLE1 PE=3 SV=1	88.6	1e-17	0.515152	gnl|Q76C19|Q76C19_LENED	22..207	1	471	368..429	Delta 9-fatty acid desaturase OS=Lentinula edodes GN=Le-FAD1 PE=2 SV=1	92.3	1e-17	0.564516	DDB0238338	16..195	1	701	638..697	|Protein| gene: DDB_G0288801 on chromosome: 5 position 1982434 to 1984703	69.8	4e-13	0.45	gi|126320973|ref|XP_001371803.1|	19..135	1	136	69..107	PREDICTED: similar to CYB5B protein [Monodelphis domestica]	50.6	4e-06	0.435897	gi|147906839|ref|NP_001082707.1|	19..192	1	369	21..78	hypothetical protein LOC398669 [Xenopus laevis]	49.2	3e-06	0.344828	gi|195425367|ref|XP_002060982.1|	19..129	1	133
contig10391_1.exp
contig10390_1.exp	gnl|Q9P3U1|YKX5_SCHPO	167..379	2	434	190..260	Uncharacterized RNA-binding protein C328.05 OS=Schizosaccharomyces pombe GN=SPAC328.05 PE=2 SV=1	82.6	4e-17	0.464789	gnl|A1DNV5|A1DNV5_NEOFI	149..379	2	463	207..283	RNP domain protein OS=Neosartorya fischeri (strain ATCC 1020 / DSM 3700 / NRRL 181) GN=NFIA_058260 PE=4 SV=1	99.6	2e-21	0.506494	DDB0233759	152..367	2	904	111..182	|Protein| gene: DDB_G0274523 on chromosome: 2 position 4272459 to 4275383	58.3	3e-09	0.319444	gi|126323783|ref|XP_001365907.1|	146..241	2	738	661..692	PREDICTED: similar to Heterogeneous nuclear ribonucleoprotein M isoform 2 [Monodelphis domestica]	54.2	1e-13	0.5	gi|71892468|ref|NP_001025455.1|	146..241	2	553	476..507	myelin expression factor 2 isoform 2 [Danio rerio]	51.9	1e-14	0.5	gi|156396829|ref|XP_001637595.1|	149..379	2	548
contig10251_1.exp	gnl|Q0ZS46|GST_PLAVI	77..199	2	205	127..167	Glutathione S-transferase OS=Plasmodium vivax GN=GST PE=2 SV=1	57.4	1e-09	0.487805	gnl|A5K142|A5K142_PLAVI	77..199	2	205	127..167	Glutathione s-transferase, putative OS=Plasmodium vivax GN=PVX_085515 PE=4 SV=1	57.4	1e-08	0.487805																			gi|148235929|ref|NP_001082252.1|	215..319	2	212	173..207	glutathione S-transferase [Xenopus laevis]	32.7	2e-07	0.4	gi|157752372|ref|XP_001679898.1|	86..217	2	206
contig10156_1.exp	gnl|P54802|ANAG_HUMAN	189..422	3	743	657..734	Alpha-N-acetylglucosaminidase OS=Homo sapiens GN=NAGLU PE=1 SV=1	71.6	1e-18	0.384615	gnl|B3RSM6|B3RSM6_9METZ	60..425	3	757	625..746	Putative uncharacterized protein OS=Trichoplax adhaerens GN=TRIADDRAFT_54660 PE=4 SV=1	131	8e-30	0.42623	DDB0238329	129..416	3	798	697..792	|Protein| gene: naglu on chromosome: 6 position 982514 to 984910	119	1e-27	0.5	gi|194216885|ref|XP_001917396.1|	189..422	3	744	658..735	PREDICTED: N-acetylglucosaminidase, alpha- (Sanfilippo disease IIIB) [Equus caballus]	76.6	1e-20	0.410256	gi|125853949|ref|XP_688608.2|	189..431	3	757	666..746	PREDICTED: similar to lysosomal alpha-N-acetyl glucosaminidase [Danio rerio]	74.3	5e-22	0.395062	gi|196001339|ref|XP_002110537.1|	60..425	3	757
contig10122_1.exp	gnl|Q5R6E0|U5S1_PONAB	7..474	1	972	810..965	116 kDa U5 small nuclear ribonucleoprotein component OS=Pongo abelii GN=EFTUD2 PE=2 SV=1	308	3e-83	0.775641	gnl|Q4SZZ9|Q4SZZ9_TETNG	7..474	1	721	559..714	Chromosome 3 SCAF11420, whole genome shotgun sequence. (Fragment) OS=Tetraodon nigroviridis GN=GSTENG00009586001 PE=4 SV=1	308	4e-82	0.775641	DDB0233220	7..474	1	1018	859..1014	|Protein| gene: eftud2 on chromosome: 4 position 569125 to 572263	256	9e-69	0.641026	gi|114666752|ref|XP_001145387.1|	7..474	1	937	775..930	PREDICTED: U5 snRNP-specific protein, 116 kD isoform 3 [Pan troglodytes]	308	3e-83	0.775641	gi|71895651|ref|NP_001026672.1|	7..474	1	972	810..965	U5 snRNP-specific protein, 116 kD [Gallus gallus]	308	8e-84	0.775641	gi|156372518|ref|XP_001629084.1|	7..474	1	975
contig10107_1.exp
contig08067_1.exp										gnl|Q551B2|Q551B2_DICDI	115..240	1	1177	1136..1177	Putative uncharacterized protein OS=Dictyostelium discoideum GN=DDB_0217843 PE=4 SV=1	71.2	4e-17	0.666667	DDB0217843	115..240	1	1177	1136..1177	|Protein| gene: DDB_G0276713 on chromosome: 2 position 7098964 to 7102563	71.2	2e-19	0.666667
contig07967_1.exp
contig07837_1.exp	gnl|Q54TD7|DDX24_DICDI	2..121	2	940	749..788	ATP-dependent RNA helicase ddx24 OS=Dictyostelium discoideum GN=ddx24 PE=3 SV=1	50.6	2e-17	0.45	gnl|Q7Z4W0|Q7Z4W0_HUMAN	2..112	2	454	300..336	ATP-dependent RNA helicase OS=Homo sapiens PE=2 SV=1	58.8	5e-16	0.621622	DDB0234200	2..121	2	940	749..788	|Protein| gene: ddx24 on chromosome: 3 position 5000989 to 5003811	50.6	1e-18	0.45	gi|114654530|ref|XP_001151854.1|	2..112	2	827	673..709	PREDICTED: DEAD (Asp-Glu-Ala-Asp) box polypeptide 24 isoform 4 [Pan troglodytes]	58.8	4e-17	0.621622	gi|118092126|ref|XP_421338.2|	2..109	2	758	584..619	PREDICTED: similar to LOC398446 protein [Gallus gallus]	50.6	2e-12	0.527778	gi|195123017|ref|XP_002006006.1|	2..109	2	819
contig07560_1.exp
contig07512_1.exp										gnl|A9KLE3|A9KLE3_CLOPH	267..365	3	322	258..290	Putative uncharacterized protein OS=Clostridium phytofermentans (strain ATCC 700394 / DSM 18823 / ISDg) GN=Cphy_0886 PE=4 SV=1	44.6	5e-07	0.393939
contig07379_1.exp
contig07044_1.exp	gnl|Q9X1K5|DCDA_THEMA	33..233	3	386	308..374	Diaminopimelate decarboxylase OS=Thermotoga maritima GN=lysA PE=1 SV=1	68.9	1e-11	0.38806	gnl|Q9RL03|Q9RL03_STRCO	33..209	3	452	353..411	Diaminopimelate decarboxylase OS=Streptomyces coelicolor GN=SCO0315 PE=3 SV=1	93.6	6e-18	0.576271	DDB0237754	33..233	3	431	353..419	|Protein| gene: ddcB on chromosome: 2 position 6435122 to 6436509	91.8	1e-19	0.492537	gi|172072645|ref|NP_001116455.1|	36..191	3	461	355..406	ornithine decarboxylase [Sus scrofa]	43.2	0.0008	0.384615	gi|53749692|ref|NP_001005441.1|	36..191	3	460	356..407	ornithine decarboxylase 1 [Xenopus (Silurana) tropicalis]	42.3	0.0004	0.346154	gi|156371417|ref|XP_001628760.1|	27..197	3	446
contig07013_1.exp
contig06957_1.exp
contig06916_1.exp
contig06882_1.exp	gnl|Q5RFF8|NLE1_PONAB	24..197	3	485	349..406	Notchless protein homolog 1 OS=Pongo abelii GN=NLE1 PE=2 SV=3	44.1	0.0004	0.344828	gnl|A0BU83|A0BU83_PARTE	24..191	3	2934	2251..2306	Chromosome undetermined scaffold_129, whole genome shotgun sequence OS=Paramecium tetraurelia GN=GSPATT00032332001 PE=4 SV=1	53.3	8e-06	0.357143	DDB0252882	72..209	3	1501	1382..1427	|Protein| gene: DDB_G0280895 on chromosome: 3 position 3841507 to 3846104	46.4	5e-06	0.413043	gi|73971980|ref|XP_855365.1|	27..191	3	366	123..177	PREDICTED: similar to WD-repeat protein 31 [Canis familiaris]	44.6	0.0003	0.290909	gi|153792555|ref|NP_001093507.1|	27..191	3	342	99..153	hypothetical protein LOC568862 [Danio rerio]	42.3	0.0004	0.290909	gi|156553371|ref|XP_001601904.1|	27..188	3	466
contig06863_1.exp
contig06855_1.exp
contig06820_1.exp										gnl|A6SDW7|A6SDW7_BOTFB	65..232	2	316	161..216	Predicted protein OS=Botryotinia fuckeliana (strain B05.10) GN=BC1G_11384 PE=4 SV=1	59.7	9e-08	0.428571
contig06708_1.exp
contig06523_1.exp
contig06515_1.exp
contig06485_1.exp
contig06291_1.exp	gnl|O75366|AVIL_HUMAN	176..286	2	819	781..817	Advillin OS=Homo sapiens GN=AVIL PE=1 SV=1	52.7	2e-06	0.567568	gnl|A9VAY4|A9VAY4_MONBE	176..286	2	833	795..831	Predicted protein OS=Monosiga brevicollis GN=34323 PE=4 SV=1	56.7	2e-06	0.594595	DDB0232249	179..286	2	224	187..222	|Protein| gene: DDB_G0278025 on chromosome: 3 position 174453 to 175235	52.7	5e-08	0.583333	gi|109097390|ref|XP_001101627.1|	176..286	2	837	799..835	PREDICTED: similar to advillin [Macaca mulatta]	52.7	2e-06	0.567568	gi|45382125|ref|NP_990773.1|	176..286	2	826	788..824	villin 1 [Gallus gallus]	46	6e-05	0.513514	gi|156397360|ref|XP_001637859.1|	179..283	2	906
contig06204_1.exp	gnl|Q9X1D0|Y1410_THEMA	410..475	2	323	140..161	Uncharacterized protein TM_1410 OS=Thermotoga maritima GN=TM_1410 PE=1 SV=1	30.9	0.001	0.409091	gnl|A4ANI3|A4ANI3_9FLAO	293..475	1	331	265..325	Putative uncharacterized protein OS=Flavobacteriales bacterium HTCC2170 GN=FB2170_04690 PE=4 SV=1	63.8	5e-23	0.344262
contig06179_1.exp
contig06018_1.exp
contig05973_1.exp	gnl|Q9SCV9|BGAL3_ARATH	122..292	2	856	676..732	Beta-galactosidase 3 OS=Arabidopsis thaliana GN=BGAL3 PE=2 SV=1	83.1	2e-25	0.54386	gnl|Q9ZRV9|Q9ZRV9_CICAR	119..292	2	745	670..727	Beta-galactosidase OS=Cicer arietinum PE=2 SV=1	79.9	3e-25	0.517241	DDB0266381	14..103	2	761	654..683	|Protein| gene: glb2 on chromosome: 4 position 3510010 to 3512490	51	2e-12	0.633333	gi|114641374|ref|XP_001157987.1|	29..100	2	636	566..589	PREDICTED: hypothetical protein isoform 2 [Pan troglodytes]	34.5	0.0004	0.5										gi|157762944|ref|XP_001673814.1|	29..106	2	661
contig05963_1.exp	gnl|Q8IUZ5|AT2L2_HUMAN	26..391	2	450	314..435	Alanine--glyoxylate aminotransferase 2-like 2 OS=Homo sapiens GN=AGXT2L2 PE=2 SV=1	167	2e-41	0.540984	gnl|A6GXZ2|A6GXZ2_FLAPJ	26..391	2	767	643..764	Probable aminotransferase OS=Flavobacterium psychrophilum (strain JIP02/86 / ATCC 49511) GN=FP0865 PE=3 SV=1	177	3e-43	0.581967										gi|73970513|ref|XP_538569.2|	26..391	2	450	314..435	PREDICTED: similar to CG8745-PA [Canis familiaris]	173	5e-43	0.565574	gi|118097519|ref|XP_414688.2|	26..391	2	533	396..517	PREDICTED: similar to Alanine-glyoxylate aminotransferase 2-like 2 [Gallus gallus]	161	3e-40	0.54918	gi|156383850|ref|XP_001633045.1|	26..391	2	483
contig05946_1.exp	gnl|Q86H36|RPA1_DICDI	63..476	3	1615	1462..1599	DNA-directed RNA polymerase I subunit rpa1 OS=Dictyostelium discoideum GN=polr1a PE=3 SV=1	147	1e-34	0.449275	gnl|Q00WA2|Q00WA2_OSTTA	45..473	3	1789	1618..1760	DNA-directed RNA polymerase OS=Ostreococcus tauri GN=Ot14g01100 PE=3 SV=1	153	3e-35	0.482517	DDB0216292	63..476	3	1615	1462..1599	|Protein| gene: rpa1 on chromosome: 2 position 5794920 to 5800082	147	7e-36	0.449275	gi|13929086|ref|NP_113960.1|	57..476	3	1716	1561..1700	RNA polymerase 1-4 [Rattus norvegicus]	126	2e-28	0.385714	gi|148238249|ref|NP_001082182.1|	57..476	3	1730	1575..1714	RNA polymerase I large subunit [Xenopus laevis]	131	2e-30	0.4	gi|71998295|ref|NP_001022450.1|	75..473	3	1737
contig05853_1.exp										gnl|A6SPT1|A6SPT1_BOTFB	136..303	1	184	89..144	Putative uncharacterized protein OS=Botryotinia fuckeliana (strain B05.10) GN=BC1G_14198 PE=4 SV=1	46.5	0.001	0.392857	DDB0238371	85..288	1	977	847..914	|Protein| gene: DDB_G0270910 on chromosome: 1 position 3293315 to 3296614	37.8	0.003	0.294118	gi|109110717|ref|XP_001110333.1|	67..300	1	371	247..324	PREDICTED: cylicin, basic protein of sperm head cytoskeleton 2 [Macaca mulatta]	43.5	0.001	0.294872
contig05851_1.exp	gnl|Q54F05|DHX8_DICDI	60..218	3	1160	981..1033	ATP-dependent RNA helicase dhx8 OS=Dictyostelium discoideum GN=dhx8 PE=3 SV=1	117	2e-26	0.830189	gnl|B0CRL8|B0CRL8_LACBS	60..218	3	1163	974..1026	Predicted protein OS=Laccaria bicolor (strain S238N-H82) GN=LACBIDRAFT_301208 PE=4 SV=1	122	1e-26	0.90566	DDB0233399	60..218	3	1160	981..1033	|Protein| gene: dhx8 on chromosome: 5 position 5107365 to 5110847	117	1e-27	0.830189	gi|126307880|ref|XP_001363005.1|	63..218	3	1196	1015..1066	PREDICTED: similar to pol polyprotein [Monodelphis domestica]	112	8e-25	0.826923	gi|125831312|ref|XP_001331977.1|	60..218	3	1202	1020..1072	PREDICTED: similar to ATP-dependent RNA helicase DHX8 (DEAH box protein 8) (RNA helicase HRH1) [Danio rerio]	116	2e-26	0.830189	gi|115610237|ref|XP_001196550.1|	60..215	3	100
contig05723_1.exp
contig05699_1.exp	gnl|P35670|ATP7B_HUMAN	23..223	2	1465	1239..1305	Copper-transporting ATPase 2 OS=Homo sapiens GN=ATP7B PE=1 SV=3	106	5e-23	0.656716	gnl|Q557B5|Q557B5_DICDI	2..220	2	1280	1131..1203	P-type ATPase (Putative uncharacterized protein) OS=Dictyostelium discoideum GN=DDB_0168129 PE=3 SV=1	110	5e-23	0.60274	DDB0237685	2..220	2	1280	1131..1203	|Protein| gene: DDB_G0273675 on chromosome: 2 position 3248949 to 3252861	110	3e-25	0.60274	gi|55743073|ref|NP_001005918.1|	23..223	2	1258	1032..1098	ATPase, Cu++ transporting, beta polypeptide isoform b [Homo sapiens]	106	5e-23	0.656716	gi|189520102|ref|XP_684415.3|	23..223	2	1349	1137..1203	PREDICTED: similar to ATPase, Cu++ transporting, beta polypeptide [Danio rerio]	104	9e-23	0.656716	gi|66553575|ref|XP_395837.2|	23..223	2	1274
contig05603_1.exp	gnl|Q12627|DLD1_KLULA	113..316	2	576	499..566	D-lactate dehydrogenase [cytochrome], mitochondrial OS=Kluyveromyces lactis GN=DLD1 PE=3 SV=2	97.7	3e-29	0.558824	gnl|Q55BQ4|Q55BQ4_DICDI	104..319	2	554	474..545	Putative uncharacterized protein OS=Dictyostelium discoideum GN=DDB_0202037 PE=4 SV=1	127	5e-41	0.708333	DDB0202037	104..319	2	554	474..545	|Protein| gene: DDB_G0270806 on chromosome: 1 position 4800145 to 4802005	127	2e-43	0.708333	gi|126305146|ref|XP_001375142.1|	107..319	2	534	464..534	PREDICTED: similar to Lactate dehydrogenase D [Monodelphis domestica]	92.7	3e-27	0.478873	gi|41054077|ref|NP_956167.1|	104..319	2	497	417..488	lactate dehydrogenase D [Danio rerio]	104	9e-23	0.527778	gi|157763112|ref|XP_001673898.1|	101..319	2	914
contig05576_1.exp																			DDB0238208	4..174	1	915	444..500	|Protein| gene: DDB_G0274893 on chromosome: 2 position 4345519 to 4348441	34.9	0.009	0.280702
contig05573_1.exp																			DDB0185964	190..267	1	647	530..555	|Protein| gene: DDB_G0284355 on chromosome: 4 position 1873789 to 1876121	37.3	0.0002	0.423077
contig05456_1.exp
contig05406_1.exp
contig05321_1.exp	gnl|O81908|PPR2_ARATH	25..294	1	710	168..257	Pentatricopeptide repeat-containing protein At1g02060, chloroplastic OS=Arabidopsis thaliana GN=At1g02060 PE=2 SV=2	44.1	0.0008	0.233333	gnl|Q60EZ5|Q60EZ5_ORYSJ	1..246	1	395	106..187	Unkonwn protein (Putative uncharacterized protein) (Putative uncharacterized protein OSJNBb0115F21.16) OS=Oryza sativa subsp. japonica GN=OJ1430_B02.1 PE=4 SV=1	46.9	0.001	0.256098
contig05288_1.exp	gnl|Q54LQ6|ITPA_DICDI	4..156	1	194	138..188	Probable inosine triphosphate pyrophosphatase OS=Dictyostelium discoideum GN=itpa PE=3 SV=1	98.7	2e-20	0.705882	gnl|Q94LR8|Q94LR8_ORYSJ	1..156	1	191	132..183	Putative HAM1 protein OS=Oryza sativa subsp. japonica GN=OSJNBb0011A08.16 PE=4 SV=1	95	2e-18	0.711538	DDB0238062	4..156	1	194	138..188	|Protein| gene: itpa on chromosome: 4 position 4555858 to 4556528	98.7	1e-21	0.705882	gi|31982664|ref|NP_080198.2|	4..138	1	198	144..188	inosine triphosphatase [Mus musculus]	84	5e-16	0.711111	gi|148223193|ref|NP_001089939.1|	4..153	1	195	143..192	hypothetical protein LOC735008 [Xenopus laevis]	87.7	9e-18	0.62	gi|58389507|ref|XP_317079.2|	4..138	1	188
contig05229_1.exp	gnl|Q5RFT1|CB018_PONAB	66..236	3	371	243..299	Transmembrane protein C2orf18 homolog OS=Pongo abelii PE=2 SV=1	65.2	3e-10	0.526316	gnl|Q4RQY3|Q4RQY3_TETNG	66..236	3	365	243..299	Chromosome 14 SCAF15003, whole genome shotgun sequence. (Fragment) OS=Tetraodon nigroviridis GN=GSTENG00030405001 PE=4 SV=1	68	5e-10	0.526316										gi|109102287|ref|XP_001087194.1|	66..236	3	371	243..299	PREDICTED: similar to C29H12.2 [Macaca mulatta]	65.2	3e-10	0.526316	gi|166158248|ref|NP_001107501.1|	66..236	3	367	243..299	hypothetical protein LOC100135354 [Xenopus tropicalis]	68	1e-11	0.54386	gi|91084835|ref|XP_966560.1|	78..236	3	385
contig05219_1.exp										gnl|A7EKA1|A7EKA1_SCLS1	34..225	1	138	26..89	Putative uncharacterized protein OS=Sclerotinia sclerotiorum (strain ATCC 18683 / 1980 / Ss-1) GN=SS1G_05748 PE=4 SV=1	105	1e-21	0.59375
contig05211_1.exp										gnl|A0Y6U0|A0Y6U0_9GAMM	142..384	1	221	74..154	Putative uncharacterized protein OS=Alteromonadales bacterium TW-7 GN=ATW7_05456 PE=4 SV=1	68.9	5e-10	0.382716	DDB0186941	208..378	1	235	114..170	|Protein| gene: DDB_G0286383 on chromosome: 4 position 4391636 to 4392590	55.1	3e-08	0.403509
contig05192_1.exp
contig05173_1.exp	gnl|Q54RA2|AL4A1_DICDI	229..582	1	558	427..544	Delta-1-pyrroline-5-carboxylate dehydrogenase, mitochondrial OS=Dictyostelium discoideum GN=DDB_0229934 PE=3 SV=1	206	2e-83	0.70339	gnl|A6LE69|A6LE69_PARD8	244..582	1	543	419..531	Delta-1-pyrroline-5-carboxylate dehydrogenase OS=Parabacteroides distasonis (strain ATCC 8503 / DSM 20701 / NCTC 11152) GN=BDI_2252 PE=4 SV=1	202	6e-74	0.734513	DDB0229934	229..582	1	558	427..544	|Protein| gene: DDB_G0283293 on chromosome: 4 position 472326 to 474925	206	1e-84	0.70339	gi|73950694|ref|XP_855272.1|	229..582	1	938	811..928	PREDICTED: similar to aldehyde dehydrogenase 4A1 precursor [Canis familiaris]	181	2e-58	0.635593	gi|148228402|ref|NP_001090548.1|	229..582	1	555	428..545	aldehyde dehydrogenase 4 family, member A1 [Xenopus laevis]	179	3e-62	0.627119	gi|196007238|ref|XP_002113485.1|	247..582	1	535
contig05012_1.exp	gnl|Q5ZJY3|GARL3_CHICK	70..240	1	917	336..392	GTPase-activating Rap/Ran-GAP domain-like protein 3 OS=Gallus gallus GN=GARNL3 PE=2 SV=1	62	2e-09	0.385965	gnl|Q17DH5|Q17DH5_AEDAE	70..240	1	367	293..349	Rap gtpase-activating protein (Fragment) OS=Aedes aegypti GN=AaeL_AAEL004219 PE=4 SV=1	62	2e-08	0.385965	DDB0233060	64..228	1	1031	336..390	|Protein| gene: DDB_G0291510 on chromosome: 6 position 452902 to 456759	58.3	1e-09	0.436364	gi|109469587|ref|XP_001078585.1|	67..240	1	993	319..376	PREDICTED: similar to GTPase activating RANGAP domain-like 3 [Rattus norvegicus]	60.2	7e-09	0.362069	gi|71897279|ref|NP_001025847.1|	70..240	1	917	336..392	GTPase activating Rap/RanGAP domain-like 3 [Gallus gallus]	62	5e-10	0.385965	gi|157105040|ref|XP_001648689.1|	70..240	1	367
contig04953_1.exp	gnl|Q8R146|APEH_MOUSE	124..312	1	732	604..666	Acylamino-acid-releasing enzyme OS=Mus musculus GN=Apeh PE=2 SV=2	74.8	9e-20	0.47619	gnl|A7S6Q1|A7S6Q1_NEMVE	124..312	1	725	598..660	Predicted protein OS=Nematostella vectensis GN=v1g167135 PE=4 SV=1	72.5	2e-20	0.444444	DDB0235225	127..216	1	764	633..662	|Protein| gene: apeh on chromosome: 6 position 1668118 to 1670506	54.7	7e-16	0.666667	gi|22122789|ref|NP_666338.1|	124..312	1	717	589..651	acylpeptide hydrolase [Mus musculus]	74.8	1e-19	0.47619	gi|71895471|ref|NP_001025756.1|	124..312	1	734	606..668	N-acylaminoacyl-peptide hydrolase [Gallus gallus]	73	6e-20	0.412698	gi|156382573|ref|XP_001632627.1|	124..312	1	725
contig04930_1.exp
contig04923_1.exp	gnl|P38758|YHG9_YEAST	116..247	2	523	470..513	Uncharacterized protein YHR009C OS=Saccharomyces cerevisiae GN=YHR009C PE=1 SV=2	71.6	7e-12	0.613636	gnl|Q69QN3|Q69QN3_ORYSJ	56..259	2	391	316..383	Putative oxidoreductase, FAD-binding (Os07g0155100 protein) OS=Oryza sativa subsp. japonica GN=OSJNBa0024L18.9 PE=4 SV=1	130	1e-28	0.705882										gi|126327393|ref|XP_001372294.1|	77..256	2	486	415..474	PREDICTED: hypothetical protein [Monodelphis domestica]	65.2	7e-10	0.433333	gi|156717942|ref|NP_001096513.1|	77..262	2	499	428..489	hypothetical protein LOC100125144 [Xenopus tropicalis]	66.1	8e-11	0.419355	gi|91082409|ref|XP_969906.1|	80..241	2	419
contig04900_1.exp	gnl|Q7ZV90|PIF1_DANRE	250..381	3	639	545..588	ATP-dependent DNA helicase PIF1 OS=Danio rerio GN=pif1 PE=2 SV=1	73	7e-26	0.704545	gnl|Q55FJ4|Q55FJ4_DICDI	250..381	3	933	862..905	Putative uncharacterized protein OS=Dictyostelium discoideum GN=DDB_0202221 PE=4 SV=1	70.7	5e-28	0.659091	DDB0202221	250..381	3	933	862..905	|Protein| gene: DDB_G0268430 on chromosome: 1 position 1423638 to 1426439	70.7	2e-30	0.659091	gi|126277366|ref|XP_001375234.1|	250..381	3	627	536..579	PREDICTED: similar to PIF1/RRM3 DNA helicase-like protein [Monodelphis domestica]	73.9	2e-26	0.727273	gi|38488735|ref|NP_942102.1|	250..381	3	639	545..588	hypothetical protein LOC326729 [Danio rerio]	73	2e-26	0.704545	gi|115924007|ref|XP_001182376.1|	250..381	3	592
contig04893_1.exp										gnl|Q5KQ27|Q5KQ27_CRYNE	28..93	1	252	43..64	Expressed protein (Putative uncharacterized protein) OS=Cryptococcus neoformans GN=CNA00690 PE=4 SV=1	27.7	0.001	0.454545	DDB0231560	73..162	1	1377	279..308	|Protein| gene: xacC on chromosome: 4 position 3109098 to 3113348	32.2	0.004	0.5	gi|109487717|ref|XP_001069508.1|	72..212	3	190	109..155	PREDICTED: hypothetical protein [Rattus norvegicus]	41.4	0.003	0.382979	gi|189524227|ref|XP_001332194.2|	37..144	1	733	250..285	PREDICTED: hypothetical protein [Danio rerio]	38.5	0.005	0.416667
contig04782_1.exp																																														gi|115689698|ref|XP_783307.2|	24..128	3	627
contig04778_1.exp
contig04760_1.exp
contig04734_1.exp	gnl|Q55D99|PAKA_DICDI	28..159	-1	1197	1116..1159	Serine/threonine-protein kinase pakA OS=Dictyostelium discoideum GN=pakA PE=2 SV=1	50.1	1e-11	0.477273	gnl|O00911|O00911_DICDI	28..159	-1	824	747..790	Ddpak protein OS=Dictyostelium discoideum GN=Ddpak PE=2 SV=1	56.1	1e-13	0.522727	DDB0191345	28..159	-1	852	775..818	|Protein| gene: pakB on chromosome: 2 position 6834331 to 6837105	56.1	1e-15	0.522727	gi|194227093|ref|XP_001495290.2|	28..159	-1	1909	239..282	PREDICTED: similar to myosin IIIA [Equus caballus]	42.8	3e-06	0.454545	gi|62751632|ref|NP_001015684.1|	28..111	-1	400	225..252	serine/threonine kinase 24 [Xenopus (Silurana) tropicalis]	35.9	7e-07	0.535714	gi|17566666|ref|NP_504721.1|	162..233	-1	829
contig04730_1.exp	gnl|Q5RCG9|PFD3_PONAB	22..255	1	197	110..187	Prefoldin subunit 3 OS=Pongo abelii GN=VBP1 PE=2 SV=1	115	3e-25	0.615385	gnl|A3KMJ8|A3KMJ8_MOUSE	22..255	1	191	104..181	Vbp1 protein (Fragment) OS=Mus musculus GN=Vbp1 PE=2 SV=1	115	3e-24	0.615385	DDB0237722	25..291	1	195	105..193	|Protein| gene: pfdn3 on chromosome: 4 position 4502996 to 4503699	105	2e-23	0.494382	gi|109132903|ref|XP_001098547.1|	22..255	1	160	73..150	PREDICTED: similar to von Hippel-Lindau binding protein 1 isoform 2 [Macaca mulatta]	115	3e-25	0.615385	gi|50745986|ref|XP_420327.1|	22..255	1	200	113..190	PREDICTED: hypothetical protein [Gallus gallus]	115	1e-25	0.615385	gi|156351376|ref|XP_001622483.1|	25..267	1	190
contig04721_1.exp																			DDB0204000	101..244	2	664	235..282	|Protein| gene: DDB_G0281079 on chromosome: 3 position 4024099 to 4026272	39	0.002	0.270833
contig04713_1.exp										gnl|Q54P70|Q54P70_DICDI	130..285	1	771	646..697	Putative uncharacterized protein OS=Dictyostelium discoideum GN=DDB_0186174 PE=4 SV=1	54.7	2e-15	0.365385	DDB0186174	130..285	1	771	646..697	|Protein| gene: DDB_G0284757 on chromosome: 4 position 2437158 to 2440150	54.7	8e-18	0.365385																			gi|156380633|ref|XP_001631872.1|	292..390	1	138
contig04705_1.exp	gnl|P0C6S9|CTF8_BOVIN	309..443	3	121	47..91	Chromosome transmission fidelity protein 8 homolog OS=Bos taurus GN=CHTF8 PE=3 SV=1	39.1	0.0004	0.377778	gnl|Q9LTJ9|Q9LTJ9_ARATH	309..410	3	123	51..84	Genomic DNA, chromosome 5, BAC clone:F17P19 OS=Arabidopsis thaliana GN=At5g52220 PE=4 SV=1	30.9	0.0002	0.411765	DDB0187715	330..401	3	166	51..74	|Protein| gene: DDB_G0287975 on chromosome: 5 position 919012 to 919619	29	0.003	0.541667	gi|169234628|ref|NP_001108441.1|	309..443	3	121	47..91	chromosome transmission fidelity factor 8 homolog [Bos taurus]	39.1	0.0005	0.377778	gi|172353076|ref|NP_001037801.2|	306..395	3	124	46..75	hypothetical protein LOC555570 [Danio rerio]	30.4	0.004	0.333333	gi|193699963|ref|XP_001951800.1|	303..413	3	112
contig04657_1.exp										gnl|A9UWH0|A9UWH0_MONBE	59..250	2	580	445..508	Predicted protein OS=Monosiga brevicollis GN=31958 PE=4 SV=1	55.1	8e-06	0.296875										gi|149635499|ref|XP_001507389.1|	146..223	2	566	498..523	PREDICTED: similar to cell division cycle 25B [Ornithorhynchus anatinus]	36.8	0.002	0.461538	gi|147899690|ref|NP_001089673.1|	146..223	2	525	457..482	cell division cycle 25A [Xenopus laevis]	35.4	0.003	0.423077
contig04651_1.exp
contig04419_1.exp	gnl|Q9FXT4|AGAL_ORYSJ	7..156	1	417	333..382	Alpha-galactosidase OS=Oryza sativa subsp. japonica GN=Os10g0493600 PE=1 SV=1	41.3	0.0005	0.4	gnl|A0UZV5|A0UZV5_CLOCE	58..222	1	471	329..383	Glycoside hydrolase, clan GH-D OS=Clostridium cellulolyticum H10 GN=CcelDRAFT_0793 PE=3 SV=1	60.5	5e-08	0.454545	DDB0233869	157..222	1	466	392..413	|Protein| gene: DDB_G0291524 on chromosome: 6 position 479074 to 480560	37.6	1e-05	0.545455																			gi|156351547|ref|XP_001622561.1|	22..213	1	190
contig04407_1.exp	gnl|Q1ZXD5|LSM8_DICDI	19..240	1	94	11..84	Probable U6 snRNA-associated Sm-like protein LSm8 OS=Dictyostelium discoideum GN=lsm8 PE=3 SV=1	108	2e-23	0.527027	gnl|B0X8M5|B0X8M5_CULQU	13..126	1	95	9..46	LSM8 protein OS=Culex quinquefasciatus GN=CpipJ_CPIJ014618 PE=4 SV=1	70.3	2e-25	0.684211	DDB0233384	19..240	1	94	11..84	|Protein| gene: lsm8 on chromosome: 5 position 1585841 to 1586699	108	1e-24	0.527027	gi|114615623|ref|XP_001141412.1|	7..132	1	107	19..60	PREDICTED: similar to U6 snRNA-associated Sm-like protein LSm8 [Pan troglodytes]	65.2	2e-23	0.619048	gi|147904722|ref|NP_001084715.1|	22..132	1	96	13..49	hypothetical protein LOC414679 [Xenopus laevis]	65.2	2e-24	0.702703	gi|170060880|ref|XP_001865997.1|	13..126	1	95
contig04405_1.exp
contig04379_1.exp
contig04321_1.exp
contig04310_1.exp
contig04305_1.exp	gnl|Q5U2V8|TM111_RAT	3..317	3	261	97..201	Transmembrane protein 111 OS=Rattus norvegicus GN=Tmem111 PE=2 SV=3	129	2e-29	0.47619	gnl|A9SYV3|A9SYV3_PHYPA	12..317	3	253	101..202	Predicted protein OS=Physcomitrella patens subsp. patens GN=PHYPADRAFT_189942 PE=4 SV=1	143	1e-32	0.568627	DDB0266861	138..314	3	314	159..217	|Protein| gene: tmem111 on chromosome: 3 position 374402 to 375450	93.6	4e-30	0.644068	gi|114585394|ref|XP_001150763.1|	3..317	3	262	97..201	PREDICTED: similar to Transmembrane protein 111 isoform 2 [Pan troglodytes]	129	2e-29	0.47619	gi|62858123|ref|NP_001016907.1|	3..317	3	261	97..201	partial optokinetic response b [Xenopus tropicalis]	130	2e-30	0.485714	gi|156365719|ref|XP_001626791.1|	15..317	3	254
contig04298_1.exp	gnl|Q4UJB1|HSPC4_RICFE	14..199	2	163	56..117	Small heat shock protein C4 OS=Rickettsia felis GN=hspc4-1 PE=3 SV=1	53.8	5e-07	0.322581	gnl|A9J7V7|A9J7V7_9DELT	23..181	2	144	40..92	Heat shock protein Hsp20 OS=Desulfatibacillum alkenivorans AK-01 GN=DalkDRAFT_2665 PE=4 SV=1	52.8	9e-09	0.377358	DDB0232132	20..148	2	200	38..80	|Protein| gene: hspG2 on chromosome: 2 position 6150607 to 6151209	40	9e-06	0.302326																			gi|17562028|ref|NP_503507.1|	32..175	2	145
contig04277_1.exp										gnl|Q75JW0|Q75JW0_DICDI	29..232	2	614	482..549	Putative uncharacterized protein OS=Dictyostelium discoideum GN=DDB_0168743 PE=4 SV=1	87.2	9e-19	0.485294	DDB0168743	29..232	2	614	482..549	|Protein| gene: DDB_G0272174 on chromosome: 2 position 1511369 to 1513501	87.2	4e-21	0.485294
contig04257_1.exp
contig04254_1.exp	gnl|Q5ZL98|RPC1_CHICK	2..229	2	1390	1254..1329	DNA-directed RNA polymerase III subunit RPC1 OS=Gallus gallus GN=POLR3A PE=2 SV=1	143	6e-34	0.789474	gnl|A4IHM8|A4IHM8_XENTR	2..229	2	1390	1253..1328	DNA-directed RNA polymerase OS=Xenopus tropicalis GN=polr3a PE=2 SV=1	145	1e-33	0.815789	DDB0216293	5..229	2	1450	1325..1399	|Protein| gene: rpc1 on chromosome: 2 position 7720084 to 7724531	137	2e-33	0.8	gi|126272809|ref|XP_001364762.1|	2..229	2	1390	1254..1329	PREDICTED: similar to Proteasome (prosome, macropain) subunit, alpha type, 2 [Monodelphis domestica]	144	3e-34	0.802632	gi|156717272|ref|NP_001096178.1|	2..229	2	1390	1253..1328	polymerase (RNA) III (DNA directed) polypeptide A, 155kDa [Xenopus (Silurana) tropicalis]	145	3e-35	0.815789	gi|196004556|ref|XP_002112145.1|	2..229	2	258
contig04221_1.exp
contig04192_1.exp
contig04126_1.exp
contig04057_1.exp										gnl|B0E744|B0E744_ENTDI	18..59	3	244	155..168	Putative uncharacterized protein OS=Entamoeba dispar SAW760 GN=EDI_060610 PE=4 SV=1	32.2	0.009	0.714286
contig04014_1.exp	gnl|Q28824|MYLK_BOVIN	39..185	3	1176	233..281	Myosin light chain kinase, smooth muscle OS=Bos taurus GN=MYLK PE=2 SV=1	42.3	0.002	0.408163	gnl|A7HER5|A7HER5_ANADF	90..185	3	320	156..187	Putative uncharacterized protein OS=Anaeromyxobacter sp. (strain Fw109-5) GN=Anae109_3014 PE=4 SV=1	49.8	0.0001	0.53125	DDB0220500	114..185	3	1478	667..690	|Protein| gene: tacc1 on chromosome: 2 position 5481491 to 5486019	37.8	0.002	0.5	gi|126302945|ref|XP_001375649.1|	36..176	3	902	162..208	PREDICTED: similar to RP4-591C20.6 [Monodelphis domestica]	54.3	5e-07	0.489362
contig03991_1.exp
contig03915_1.exp
contig03894_1.exp	gnl|Q8TAD4|ZNT5_HUMAN	4..237	1	765	612..689	Zinc transporter 5 OS=Homo sapiens GN=SLC30A5 PE=1 SV=1	108	2e-23	0.5	gnl|Q9H9X0|Q9H9X0_HUMAN	4..237	1	594	441..518	cDNA FLJ12496 fis, clone NT2RM2001659, weakly similar to ZINC/CADMIUM RESISTANCE PROTEIN OS=Homo sapiens PE=2 SV=1	108	2e-22	0.5	DDB0266644	4..234	1	770	604..680	|Protein| gene: DDB_G0291141 on chromosome: 5 position 5043001 to 5045875	100	3e-22	0.506494	gi|76646229|ref|XP_584911.2|	4..237	1	769	616..693	PREDICTED: similar to zinc transporter ZTL1 isoform 1 [Bos taurus]	109	9e-24	0.525641	gi|189530121|ref|XP_001922604.1|	4..237	1	687	534..611	PREDICTED: similar to zinc transporter ZTL1 [Danio rerio]	107	8e-24	0.512821	gi|196001289|ref|XP_002110512.1|	4..237	1	678
contig03881_1.exp	gnl|Q5LW13|ENGB_SILPO	3..197	3	217	58..122	Probable GTP-binding protein engB OS=Silicibacter pomeroyi GN=engB PE=3 SV=1	68.4	1e-24	0.446154	gnl|A9W589|A9W589_METEP	201..446	3	256	159..240	GTP-binding protein HSR1-related OS=Methylobacterium extorquens (strain PA1) GN=Mext_2350 PE=4 SV=1	76.7	1e-27	0.378049	DDB0190064	180..449	3	432	303..392	|Protein| gene: DDB_G0268824 on chromosome: 1 position 2182743 to 2184185	58.3	1e-19	0.3	gi|126325745|ref|XP_001366885.1|	198..332	3	288	183..227	PREDICTED: hypothetical protein [Monodelphis domestica]	48.7	5e-09	0.422222	gi|187608547|ref|NP_001119874.1|	198..338	3	286	182..228	hypothetical protein LOC561913 [Danio rerio]	45.5	6e-11	0.382979	gi|156368085|ref|XP_001627527.1|	3..140	3	259
contig03874_1.exp	gnl|Q54U72|IMPA1_DICDI	8..343	2	272	122..233	Inositol monophosphatase OS=Dictyostelium discoideum GN=impa1 PE=3 SV=1	149	2e-35	0.5625	gnl|B0EIX8|B0EIX8_ENTDI	2..343	2	295	147..260	Inositol monophosphatase, putative OS=Entamoeba dispar SAW760 GN=EDI_260570 PE=4 SV=1	109	2e-22	0.438596	DDB0235253	8..343	2	272	122..233	|Protein| gene: impa1 on chromosome: 3 position 4261304 to 4262400	149	9e-37	0.5625	gi|109086798|ref|XP_001092711.1|	2..343	2	277	120..233	PREDICTED: inositol(myo)-1(or 4)-monophosphatase 1 isoform 2 [Macaca mulatta]	100	1e-20	0.385965	gi|57526522|ref|NP_001002745.1|	2..343	2	282	120..233	inositol(myo)-1(or 4)-monophosphatase 1 [Danio rerio]	102	7e-22	0.394737	gi|66512887|ref|XP_393191.2|	2..154	2	272
contig03842_1.exp	gnl|Q59PE7|BCP1_CANAL	23..109	2	321	163..191	Protein BCP1 OS=Candida albicans GN=BCP1 PE=3 SV=1	40	0.0002	0.482759	gnl|A5E1T2|A5E1T2_LODEL	26..106	2	310	158..184	Putative uncharacterized protein OS=Lodderomyces elongisporus GN=LELG_03569 PE=4 SV=1	34.9	0.0002	0.407407	DDB0186640	26..124	2	534	343..375	|Protein| gene: DDB_G0285653 on chromosome: 4 position 3545567 to 3547171	33.5	0.0003	0.333333
contig03816_1.exp	gnl|P54672|AP2M_DICDI	1..360	1	439	320..439	AP-2 complex subunit mu OS=Dictyostelium discoideum GN=apm2 PE=2 SV=2	221	5e-57	0.741667	gnl|O23140|O23140_ARATH	193..357	1	438	383..437	AP47/50p OS=Arabidopsis thaliana GN=At5g46630 PE=2 SV=1	109	9e-43	0.745455	DDB0191267	1..360	1	439	320..439	|Protein| gene: apm2 on chromosome: 2 position 7774523 to 7776187	221	3e-58	0.741667	gi|77735969|ref|NP_001029683.1|	211..357	1	423	373..421	adaptor-related protein complex 1, mu 2 subunit [Bos taurus]	78	2e-25	0.510204	gi|148233900|ref|NP_001089449.1|	211..357	1	423	373..421	hypothetical protein LOC734499 [Xenopus laevis]	79	3e-25	0.510204	gi|115757308|ref|XP_789616.2|	196..360	1	365
contig03791_1.exp
contig03747_1.exp	gnl|Q9XXV8|MYOK_DICDI	21..242	3	858	785..858	Myosin-K heavy chain OS=Dictyostelium discoideum GN=myoK PE=2 SV=1	118	3e-26	0.648649	gnl|Q9NGL7|Q9NGL7_STRPU	51..140	3	1053	660..689	Amoeboid myosin I (Fragment) OS=Strongylocentrotus purpuratus PE=2 SV=1	47.3	0.001	0.6	DDB0185086	21..242	3	858	785..858	|Protein| gene: myoK on chromosome: 2 position 3946676 to 3949481	118	2e-27	0.648649	gi|119902503|ref|XP_601785.3|	48..140	3	1108	666..696	PREDICTED: similar to myosin IE [Bos taurus]	44.6	0.0008	0.483871	gi|189230346|ref|NP_001121497.1|	48..140	3	639	197..227	hypothetical protein LOC100158599 [Xenopus tropicalis]	46	8e-05	0.483871	gi|115925447|ref|XP_001177896.1|	51..140	3	1118
contig03726_1.exp	gnl|Q5EAD4|ACDSB_BOVIN	70..345	1	432	254..345	Short/branched chain specific acyl-CoA dehydrogenase, mitochondrial OS=Bos taurus GN=ACADSB PE=2 SV=1	73.5	3e-12	0.380435	gnl|A4S6K8|A4S6K8_OSTLU	4..627	1	429	213..420	Predicted protein OS=Ostreococcus lucimarinus (strain CCE9901) GN=OSTLU_36653 PE=4 SV=1	349	4e-94	0.677885	DDB0230189	70..366	1	415	236..334	|Protein| gene: ivdA on chromosome: 3 position 2597532 to 2598965	52.4	4e-07	0.282828	gi|62988280|ref|NP_001017933.1|	70..345	1	432	254..345	acyl-Coenzyme A dehydrogenase, short/branched chain [Bos taurus]	73.5	4e-12	0.380435	gi|47086169|ref|NP_998100.1|	70..372	1	432	252..352	acyl-CoA dehydrogenase-like [Danio rerio]	68.4	1e-13	0.336634	gi|66557634|ref|XP_623170.1|	70..348	1	408
contig03654_1.exp
contig03540_1.exp	gnl|Q5KNS9|HAT1_CRYNE	66..260	3	416	347..411	Histone acetyltransferase type B catalytic subunit OS=Cryptococcus neoformans GN=HAT1 PE=3 SV=1	53.8	2e-06	0.384615	gnl|A8NH14|A8NH14_COPC7	66..269	3	394	326..393	Putative uncharacterized protein OS=Coprinopsis cinerea (strain Okayama-7 / 130 / FGSC 9003) GN=CC1G_03870 PE=4 SV=1	51.5	0.0001	0.352941
contig03506_1.exp																																					gi|118093453|ref|XP_421945.2|	43..132	1	418	373..402	PREDICTED: hypothetical protein [Gallus gallus]	40.5	0.002	0.5	gi|193650267|ref|XP_001947638.1|	40..96	1	426
contig03480_1.exp
contig03456_1.exp
contig03378_1.exp
contig03355_1.exp	gnl|Q9H967|WDR76_HUMAN	106..210	1	626	534..568	WD repeat-containing protein 76 OS=Homo sapiens GN=WDR76 PE=2 SV=1	42.3	2e-07	0.485714	gnl|A8I388|A8I388_CHLRE	271..369	1	591	559..591	Predicted protein OS=Chlamydomonas reinhardtii GN=CHLREDRAFT_186782 PE=4 SV=1	41.8	1e-11	0.515152										gi|126281937|ref|XP_001366280.1|	97..216	1	609	517..556	PREDICTED: similar to WD repeat domain 76 [Monodelphis domestica]	46	1e-10	0.475	gi|118096025|ref|XP_423870.2|	106..216	1	407	318..354	PREDICTED: similar to Wdr76 protein [Gallus gallus]	48.3	2e-11	0.486486	gi|156407874|ref|XP_001641582.1|	109..228	1	523
contig03317_1.exp
contig03298_1.exp																			DDB0187029	52..195	1	595	502..549	|Protein| gene: DDB_G0286595 on chromosome: 4 position 4677268 to 4679169	41.1	0.0002	0.3125
contig03196_1.exp										gnl|Q3V6T3|Q3V6T3_PHYPO	3..203	3	1248	1124..1190	Membrane beta-glucosidase 1 OS=Physarum polycephalum GN=BglM1 PE=2 SV=1	160	7e-43	1
contig03162_1.exp	gnl|Q10ZL5|LIPB_TRIEI	2..49	2	221	163..178	Octanoyltransferase OS=Trichodesmium erythraeum (strain IMS101) GN=lipB PE=3 SV=1	34.1	9e-06	0.6875	gnl|B3LY24|B3LY24_DROAN	62..163	2	232	188..221	GF16807 OS=Drosophila ananassae GN=Dana\GF16807 PE=4 SV=1	40.9	0.0009	0.441176										gi|76636072|ref|XP_606023.2|	62..178	2	225	186..224	PREDICTED: similar to hCG27406 [Bos taurus]	38.6	0.0007	0.384615										gi|91076596|ref|XP_968499.1|	62..163	2	240
contig03130_1.exp	gnl|Q9H7B4|SMYD3_HUMAN	33..143	3	428	56..92	SET and MYND domain-containing protein 3 OS=Homo sapiens GN=SMYD3 PE=1 SV=3	54.7	9e-07	0.513514	gnl|A8N4K6|A8N4K6_COPC7	39..140	3	254	217..250	Predicted protein OS=Coprinopsis cinerea (strain Okayama-7 / 130 / FGSC 9003) GN=CC1G_05984 PE=4 SV=1	64.8	1e-08	0.617647	DDB0205143	39..140	3	241	91..124	|Protein| gene: DDB_G0282117 on chromosome: 3 position 5408423 to 5409244	44.6	5e-05	0.470588	gi|115497232|ref|NP_001069874.1|	33..143	3	391	56..92	SET and MYND domain containing 3 [Bos taurus]	55.1	7e-07	0.513514	gi|189539869|ref|XP_001922647.1|	33..140	3	379	46..81	PREDICTED: similar to Zinc finger MYND domain-containing protein 17 [Danio rerio]	55.6	1e-07	0.5	gi|158299622|ref|XP_319707.4|	39..146	3	453
contig03082_1.exp
contig03064_1.exp	gnl|Q12178|FCY1_YEAST	127..327	1	158	53..119	Cytosine deaminase OS=Saccharomyces cerevisiae GN=FCY1 PE=1 SV=1	90.9	9e-26	0.552239	gnl|A7TL47|A7TL47_VANPO	127..327	1	154	49..115	Putative uncharacterized protein OS=Vanderwaltozyma polyspora (strain ATCC 22028 / DSM 70294) GN=Kpol_1065p25 PE=4 SV=1	93.2	6e-27	0.58209																			gi|50742655|ref|XP_419709.1|	238..291	2	172	88..105	PREDICTED: similar to DEADC1 protein [Gallus gallus]	29.9	0.001	0.611111
contig03050_1.exp	gnl|Q9P7C5|CWF16_SCHPO	84..254	3	270	138..194	Cell cycle control protein cwf16 OS=Schizosaccharomyces pombe GN=cwf16 PE=1 SV=2	44.1	6e-06	0.350877	gnl|A8JE85|A8JE85_CHLRE	3..182	3	165	105..164	Predicted protein (Fragment) OS=Chlamydomonas reinhardtii GN=CHLREDRAFT_59704 PE=4 SV=1	70.1	2e-10	0.5	DDB0233745	84..257	3	324	131..188	|Protein| gene: ccdc94 on chromosome: 3 position 2120888 to 2121862	56.6	1e-10	0.413793	gi|126323204|ref|XP_001374444.1|	78..257	3	326	130..189	PREDICTED: similar to Coiled-coil domain containing 94 [Monodelphis domestica]	52.2	4e-06	0.366667	gi|161016849|ref|NP_001104303.1|	78..257	3	345	130..189	coiled-coil domain containing 94 [Danio rerio]	54.4	3e-07	0.366667	gi|115964160|ref|XP_001181537.1|	90..257	3	366
contig03012_1.exp
contig02951_1.exp	gnl|Q9JIL8|RAD50_RAT	108..341	3	1312	1178..1255	DNA repair protein RAD50 OS=Rattus norvegicus GN=Rad50 PE=1 SV=1	151	4e-41	0.820513	gnl|Q3V0R5|Q3V0R5_MOUSE	108..341	3	261	127..204	Adult male testis cDNA, RIKEN full-length enriched library, clone:4930528I04 product:RAD50 homolog OS=Mus musculus GN=Rad50 PE=2 SV=1	151	3e-40	0.820513	DDB0232401	126..341	3	1351	1228..1299	|Protein| gene: rad50 on chromosome: 6 position 2029933 to 2034102	145	3e-42	0.833333	gi|126290113|ref|XP_001366194.1|	108..341	3	1312	1178..1255	PREDICTED: similar to Rad50 [Monodelphis domestica]	151	5e-41	0.820513	gi|118097616|ref|XP_414645.2|	108..341	3	1314	1180..1257	PREDICTED: similar to RAD50 protein [Gallus gallus]	150	2e-41	0.807692	gi|156393372|ref|XP_001636302.1|	120..341	3	219
contig02949_1.exp
contig02942_1.exp
contig02937_1.exp	gnl|Q9VSJ8|EXOC7_DROME	2..262	2	693	607..693	Exocyst complex component 7 OS=Drosophila melanogaster GN=exo70 PE=1 SV=2	76.2	2e-13	0.310345	gnl|A7RJI8|A7RJI8_NEMVE	2..262	2	377	291..377	Predicted protein OS=Nematostella vectensis GN=v1g83918 PE=4 SV=1	90	2e-16	0.402299										gi|126308416|ref|XP_001369155.1|	2..262	2	653	567..653	PREDICTED: similar to exocyst complex component 7 isoform 3 [Monodelphis domestica]	73	2e-12	0.344828	gi|47087365|ref|NP_998579.1|	2..262	2	673	587..673	exocyst complex component 7 [Danio rerio]	60.6	3e-09	0.321839	gi|156404274|ref|XP_001640332.1|	2..262	2	377
contig02913_1.exp
contig02874_1.exp
contig02873_1.exp
contig02852_1.exp										gnl|Q2JE65|Q2JE65_FRASC	107..238	2	159	60..103	Putative uncharacterized protein OS=Frankia sp. (strain CcI3) GN=Francci3_1045 PE=4 SV=1	66.1	3e-09	0.522727
contig02806_1.exp																			DDB0206299	2..76	2	635	458..482	|Protein| gene: DDB_G0279807 on chromosome: 3 position 2563367 to 2565484	44.1	9e-05	0.68																			gi|193210784|ref|NP_001022845.2|	222..440	3	481
contig02710_1.exp
contig02680_1.exp	gnl|Q567I9|CB5D1_DANRE	181..273	-1	214	106..136	Cytochrome b5 domain-containing protein 1 OS=Danio rerio GN=cyb5d1 PE=2 SV=1	46.4	0.0001	0.580645	gnl|A2DKS7|A2DKS7_TRIVA	184..273	-1	212	103..132	Cytochrome b5-like Heme/Steroid binding domain containing protein OS=Trichomonas vaginalis G3 GN=TVAG_247390 PE=3 SV=1	49.2	0.0002	0.533333										gi|119911874|ref|XP_583737.3|	184..273	-1	237	128..157	PREDICTED: similar to cytochrome b5 domain containing 1 [Bos taurus]	42.8	0.002	0.566667	gi|62955345|ref|NP_001017684.1|	181..273	-1	214	106..136	cytochrome b5 domain containing 1 like [Danio rerio]	46.4	3e-05	0.580645	gi|196008012|ref|XP_002113872.1|	181..273	-1	216
contig02545_1.exp
contig02468_1.exp
contig02463_1.exp	gnl|Q13216|ERCC8_HUMAN	67..246	1	396	315..374	DNA excision repair protein ERCC-8 OS=Homo sapiens GN=ERCC8 PE=1 SV=1	69.3	2e-11	0.416667	gnl|Q5HZM7|Q5HZM7_XENLA	67..228	1	399	316..369	LOC496353 protein OS=Xenopus laevis GN=LOC496353 PE=2 SV=1	73	2e-11	0.462963	DDB0232366	76..234	1	513	404..456	|Protein| gene: ercc8 on chromosome: 2 position 6765058 to 6766711	51	1e-10	0.396226	gi|157821907|ref|NP_001101120.1|	67..228	1	284	202..255	excision repaiross-complementing rodent repair deficiency, complementation group 8 [Rattus norvegicus]	72.1	4e-12	0.444444	gi|148233342|ref|NP_001088973.1|	67..228	1	399	316..369	hypothetical protein LOC496353 [Xenopus laevis]	73	5e-13	0.462963	gi|72011798|ref|XP_782753.1|	76..213	1	348
contig02461_1.exp																																					gi|118120750|ref|XP_001235790.1|	82..153	-2	164	124..147	PREDICTED: hypothetical protein [Gallus gallus]	34.5	6e-06	0.541667	gi|156326589|ref|XP_001618650.1|	84..161	3	53
contig02321_1.exp	gnl|Q6X4A2|CIPKV_ORYSJ	178..288	1	449	399..435	CBL-interacting protein kinase 31 OS=Oryza sativa subsp. japonica GN=CIPK31 PE=1 SV=1	41.4	0.009	0.405405
contig02286_1.exp	gnl|Q55FI1|GABT_DICDI	1..528	1	495	317..492	4-aminobutyrate aminotransferase OS=Dictyostelium discoideum GN=gabT PE=3 SV=1	294	6e-79	0.653409	gnl|B3M8R4|B3M8R4_DROAN	1..519	1	486	311..483	GF10831 OS=Drosophila ananassae GN=Dana\GF10831 PE=4 SV=1	219	3e-55	0.508671	DDB0231448	1..528	1	495	317..492	|Protein| gene: gabT on chromosome: 1 position 1461475 to 1463206	294	3e-80	0.653409	gi|37202121|ref|NP_766549.2|	1..519	1	500	324..496	4-aminobutyrate aminotransferase [Mus musculus]	210	2e-53	0.520231	gi|118098116|ref|XP_414940.2|	1..519	1	500	324..496	PREDICTED: hypothetical protein [Gallus gallus]	210	3e-54	0.50289	gi|193671580|ref|XP_001951622.1|	1..519	1	494
contig02268_1.exp
contig02224_1.exp	gnl|Q6TU48|MAOX_DICDI	48..296	3	544	459..541	NADP-dependent malic enzyme OS=Dictyostelium discoideum GN=malA PE=2 SV=1	81.7	1e-14	0.421687	gnl|A7CWP9|A7CWP9_9BACT	48..302	3	561	477..561	Malate dehydrogenase (Oxaloacetate-decarboxylating) (NADP(+)) OS=Opitutaceae bacterium TAV2 GN=ObacDRAFT_2215 PE=3 SV=1	70.7	4e-10	0.4	DDB0191268	48..296	3	544	459..541	|Protein| gene: malA on chromosome: 2 position 1797717 to 1799893	81.7	7e-16	0.421687	gi|114639690|ref|XP_001175321.1|	87..227	3	604	516..562	PREDICTED: malic enzyme 3, NADP(+)-dependent, mitochondrial isoform 3 [Pan troglodytes]	51.9	4e-07	0.468085	gi|187608085|ref|NP_001120335.1|	48..227	3	574	471..530	hypothetical protein LOC100145399 [Xenopus tropicalis]	59.3	2e-08	0.416667	gi|91093507|ref|XP_969226.1|	87..227	3	608
contig02215_1.exp										gnl|B2W1P5|B2W1P5_PYRTR	28..351	1	182	72..179	Putative uncharacterized protein OS=Pyrenophora tritici-repentis (strain Pt-1C-BFP) GN=PTRG_04380 PE=4 SV=1	112	3e-23	0.425926
contig02190_1.exp	gnl|Q755P0|AF9_ASHGO	2..190	2	208	40..102	Protein AF-9 homolog OS=Ashbya gossypii GN=YAF9 PE=3 SV=1	66.6	5e-11	0.428571	gnl|A9VBE5|A9VBE5_MONBE	2..190	2	559	349..411	Predicted protein OS=Monosiga brevicollis GN=29546 PE=4 SV=1	63.4	4e-09	0.380952	DDB0219996	125..190	2	717	441..462	|Protein| gene: DDB_G0271948 on chromosome: 2 position 993260 to 995732	34.5	2e-06	0.590909	gi|149408791|ref|XP_001509282.1|	104..190	2	466	268..296	PREDICTED: similar to YEATS domain containing 2 [Ornithorhynchus anatinus]	35.9	8e-07	0.448276	gi|148235785|ref|NP_001080004.1|	125..190	2	1237	264..285	hypothetical protein LOC379694 [Xenopus laevis]	35	2e-06	0.590909	gi|115930746|ref|XP_001182136.1|	104..190	2	1627
contig02078_1.exp	gnl|Q54U31|SHKD_DICDI	19..177	1	744	445..497	Dual specificity protein kinase shkD OS=Dictyostelium discoideum GN=shkD PE=3 SV=1	63.8	1e-16	0.377358	gnl|B0WHD5|B0WHD5_CULQU	19..288	1	500	189..278	Tak1 OS=Culex quinquefasciatus GN=CpipJ_CPIJ006370 PE=4 SV=1	90	1e-16	0.355556	DDB0229957	19..294	1	1555	1221..1312	|Protein| gene: DDB_G0276181 on chromosome: 2 position 6396502 to 6401346	89.5	1e-18	0.347826	gi|119918343|ref|XP_873070.2|	19..282	1	1048	319..406	PREDICTED: similar to mixed lineage kinase 4 [Bos taurus]	74.4	7e-13	0.340909	gi|118088735|ref|XP_419832.2|	148..288	1	614	233..279	PREDICTED: similar to TGF-beta activated kinase 1a isoform 3 [Gallus gallus]	46	2e-12	0.404255	gi|170040681|ref|XP_001848119.1|	19..288	1	500
contig02057_1.exp
contig02016_1.exp										gnl|A7RL08|A7RL08_NEMVE	106..315	1	486	417..486	Predicted protein (Fragment) OS=Nematostella vectensis GN=v1g85406 PE=4 SV=1	70.3	1e-11	0.385714										gi|126305152|ref|XP_001375365.1|	130..210	1	755	695..721	PREDICTED: similar to ring finger and WD repeat domain 3 [Monodelphis domestica]	35	1e-06	0.481481	gi|118096200|ref|XP_414051.2|	130..210	1	670	610..636	PREDICTED: similar to RFWD3 protein [Gallus gallus]	29.5	0.003	0.37037	gi|156403079|ref|XP_001639917.1|	106..315	1	486
contig01954_1.exp
contig01909_1.exp
contig01847_1.exp
contig01789_1.exp
contig01772_1.exp	gnl|Q6CUC4|MVP1_KLULA	40..255	1	512	171..242	Sorting nexin MVP1 OS=Kluyveromyces lactis GN=MVP1 PE=3 SV=1	48.3	7e-05	0.319444	gnl|Q75JU5|Q75JU5_DICDI	40..234	1	2254	192..256	Similar to cell wall biosynthesis kinase; Cbk1p OS=Dictyostelium discoideum PE=4 SV=1	50.6	0.0002	0.276923	DDB0220701	40..234	1	2102	40..104	|Protein| gene: DDB_G0272282 on chromosome: 2 position 1559357 to 1565999	50.6	8e-07	0.276923	gi|126304323|ref|XP_001382114.1|	40..183	1	1352	1252..1299	PREDICTED: similar to kinesin-like motor protein C20orf23 [Monodelphis domestica]	41.4	0.009	0.375	gi|118087588|ref|XP_419330.2|	40..183	1	1474	1374..1421	PREDICTED: similar to kinesin-like motor protein C20orf23 [Gallus gallus]	41.4	0.002	0.375	gi|195342071|ref|XP_002037625.1|	34..234	1	326
contig01757_1.exp																			DDB0214836	49..144	1	2107	2054..2085	|Protein| gene: comB on chromosome: 3 position 5112758 to 5119385	42.3	0.0003	0.46875
contig01700_1.exp	gnl|P13228|TRP_NEUCR	139..240	1	708	208..241	Tryptophan synthase OS=Neurospora crassa GN=trp-3 PE=1 SV=1	55.1	6e-14	0.647059	gnl|Q4P5M9|Q4P5M9_USTMA	139..306	1	717	208..263	Putative uncharacterized protein OS=Ustilago maydis GN=UM04584.1 PE=4 SV=1	64.8	3e-15	0.482143										gi|149547087|ref|XP_001516407.1|	139..258	1	269	207..246	PREDICTED: similar to trp5 [Ornithorhynchus anatinus]	47.3	4e-07	0.45										gi|156331221|ref|XP_001619168.1|	133..246	1	135
contig01617_1.exp										gnl|Q657N6|Q657N6_ORYSJ	30..206	3	267	201..259	Protein transport factor-like protein OS=Oryza sativa subsp. japonica GN=P0426D06.22-2 PE=4 SV=1	56.1	1e-06	0.423729
contig01612_1.exp
contig01558_1.exp
contig01431_1.exp										gnl|Q5FHW6|Q5FHW6_LACAC	56..217	2	709	310..363	ATP-dependent protease OS=Lactobacillus acidophilus GN=clpE PE=4 SV=1	43	0.008	0.37037
contig01423_1.exp
contig01417_1.exp
contig01408_1.exp
contig01400_1.exp	gnl|Q64303|PAK2_RAT	4..309	1	524	423..524	Serine/threonine-protein kinase PAK 2 OS=Rattus norvegicus GN=Pak2 PE=1 SV=1	123	2e-27	0.490196	gnl|Q9NAY0|Q9NAY0_DICDI	4..294	1	478	382..478	PakC OS=Dictyostelium discoideum PE=2 SV=3	140	1e-31	0.587629	DDB0267078	4..294	1	477	381..477	|Protein| gene: pakC on chromosome: 1 position 229145 to 230944	140	6e-34	0.587629	gi|109054049|ref|XP_001099837.1|	4..309	1	523	422..523	PREDICTED: p21-activated kinase 2 isoform 1 [Macaca mulatta]	123	2e-27	0.490196	gi|118094908|ref|XP_001232774.1|	4..309	1	523	422..523	PREDICTED: similar to serine/threonine kinase isoform 1 [Gallus gallus]	123	5e-28	0.490196	gi|157137060|ref|XP_001656999.1|	1..288	1	522
contig01243_1.exp										gnl|Q76YS7|Q76YS7_9CAUD	64..246	1	526	446..506	Putative uncharacterized protein OS=Aeromonas phage Aeh1 GN=Aeh1ORF154c PE=4 SV=1	77.1	6e-14	0.442623	DDB0204284	64..147	1	509	425..452	|Protein| gene: DDB_G0281913 on chromosome: 3 position 5108423 to 5109952	46.4	7e-10	0.535714
contig01165_1.exp										gnl|Q54L39|Q54L39_DICDI	120..269	3	534	447..496	Putative uncharacterized protein OS=Dictyostelium discoideum GN=DDB_0187191 PE=4 SV=1	68	6e-10	0.54	DDB0187191	120..269	3	534	447..496	|Protein| gene: DDB_G0286921 on chromosome: 4 position 5081040 to 5082644	68	3e-12	0.54
contig01099_1.exp
contig01022_1.exp
contig00964_1.exp
contig00887_1.exp
contig00815_1.exp
contig00798_1.exp	gnl|Q54IL7|P5CR1_DICDI	3..212	3	551	156..225	Pyrroline-5-carboxylate reductase 1 OS=Dictyostelium discoideum GN=pycr1 PE=3 SV=1	127	2e-52	0.742857	gnl|A6EDV4|A6EDV4_9SPHI	24..212	2	272	152..214	Putative pyrroline-5-carboxylate reductase OS=Pedobacter sp. BAL39 GN=PBAL39_12077 PE=4 SV=1	113	3e-43	0.730159	DDB0232206	3..212	3	551	156..225	|Protein| gene: DDB_G0288671 on chromosome: 5 position 1798454 to 1800291	127	1e-53	0.742857	gi|58865554|ref|NP_001011993.1|	9..212	3	274	150..217	pyrroline-5-carboxylate reductase-like [Rattus norvegicus]	56.5	1e-11	0.352941	gi|166158055|ref|NP_001107436.1|	9..212	3	320	147..214	hypothetical protein LOC100135284 [Xenopus tropicalis]	55.1	2e-07	0.367647	gi|48096057|ref|XP_392390.1|	9..209	3	318
contig00714_1.exp	gnl|P69098|CALM_TRYBG	143..352	2	149	63..132	Calmodulin OS=Trypanosoma brucei gambiense PE=3 SV=2	92	2e-28	0.528571	gnl|Q54NH0|Q54NH0_DICDI	149..352	2	139	53..120	Calcium-binding protein OS=Dictyostelium discoideum GN=DDB_0186418 PE=4 SV=1	99.7	1e-37	0.602941	DDB0237506	149..352	2	139	53..120	|Protein| gene: DDB_G0285265 on chromosome: 4 position 3032493 to 3032998	99.7	1e-39	0.602941	gi|76657564|ref|XP_592316.2|	143..352	2	149	63..132	PREDICTED: similar to calmodulin 2 [Bos taurus]	89.7	3e-27	0.485714	gi|56118468|ref|NP_001008160.1|	143..352	2	149	63..132	calmodulin 2 (phosphorylase kinase, delta) [Xenopus tropicalis]	89.3	1e-27	0.485714	gi|72089282|ref|XP_789995.1|	143..352	2	149
contig00657_1.exp
contig00642_1.exp										gnl|A6R436|A6R436_AJECN	104..274	2	156	97..153	Putative uncharacterized protein OS=Ajellomyces capsulata (strain NAm1 / WU24) GN=HCAG_04394 PE=4 SV=1	46.9	0.001	0.333333
contig00618_1.exp	gnl|Q9LEK8|PIN1_DIGLA	3..131	3	118	74..116	Peptidyl-prolyl cis-trans isomerase 1 OS=Digitalis lanata GN=PARV12.8 PE=1 SV=1	82.6	2e-15	0.767442	gnl|A9NWJ4|A9NWJ4_PICSI	3..131	3	123	79..121	Putative uncharacterized protein OS=Picea sitchensis PE=2 SV=1	80.3	1e-13	0.767442	DDB0191263	3..134	3	268	224..267	|Protein| gene: pinA on chromosome: 1 position 1957162 to 1958072	73.9	5e-14	0.659091	gi|12963653|ref|NP_075860.1|	6..137	3	165	122..165	protein (peptidyl-prolyl cis/trans isomerase) NIMA-interacting 1 [Mus musculus]	78.5	4e-14	0.704545	gi|148234054|ref|NP_001089028.1|	3..137	3	159	115..159	hypothetical protein LOC503670 [Xenopus laevis]	75.8	6e-14	0.711111	gi|193650283|ref|XP_001949337.1|	3..131	3	163
contig00615_1.exp
contig00598_1.exp										gnl|Q86HF6|Q86HF6_DICDI	65..412	2	798	642..757	Similar to Arabidopsis thaliana (Mouse-ear cress). At1g71270/F3I17_8 (Vps52 / Sac2 family protein) OS=Dictyostelium discoideum GN=vps52C PE=4 SV=1	93.6	2e-17	0.344828	DDB0234231	65..412	2	798	642..757	|Protein| gene: vps52C on chromosome: 2 position 957044 to 959697	93.6	9e-20	0.344828
contig00566_1.exp																																														gi|195109903|ref|XP_001999521.1|	8..130	-3	175
contig00560_1.exp
contig00537_1.exp										gnl|Q9GSL1|Q9GSL1_PHYPO	31..165	1	536	491..535	Fragmin60 OS=Physarum polycephalum GN=frg60 PE=2 SV=1	57.4	5e-07	0.533333																												gi|91075932|ref|XP_967392.1|	28..168	1	545
contig00415_1.exp																			DDB0186987	188..403	2	582	398..469	|Protein| gene: DDB_G0286441 on chromosome: 4 position 4511137 to 4512885	40.9	0.0007	0.291667
contig00400_1.exp
contig00107_1.exp
contig00040_1.exp	gnl|P40978|RS19_ORYSJ	49..225	1	146	14..72	40S ribosomal protein S19 OS=Oryza sativa subsp. japonica GN=RPS19A PE=3 SV=1	97.9	1e-28	0.610169	gnl|A6MZL9|A6MZL9_ORYSI	49..225	1	146	14..72	40S ribosomal protein S19 OS=Oryza sativa subsp. indica PE=2 SV=1	97.9	9e-28	0.610169	DDB0231059	49..228	1	148	13..72	|Protein| gene: rps19 on chromosome: 3 position 1760514 to 1760960	100	4e-29	0.583333	gi|109482372|ref|XP_001072507.1|	55..246	1	145	13..76	PREDICTED: similar to 40S ribosomal protein S19 [Rattus norvegicus]	80.5	2e-14	0.5	gi|41152179|ref|NP_957044.1|	55..246	1	146	14..77	ribosomal protein S19 [Danio rerio]	80.1	2e-20	0.484375	gi|156366078|ref|XP_001626968.1|	58..225	1	143
contig04906_1.exp																			DDB0188946	11..106	2	745	475..506	|Protein| gene: DDB_G0290545 on chromosome: 5 position 4245577 to 4247814	35.4	0.001	0.40625
contig01280_1.exp	gnl|Q54KM3|CDH1_DICDI	114..272	3	754	682..734	Anaphase-promoting complex subunit cdh1 OS=Dictyostelium discoideum GN=cdh1 PE=3 SV=1	105	2e-37	0.716981	gnl|A9STT8|A9STT8_PHYPA	114..278	3	472	401..455	Predicted protein OS=Physcomitrella patens subsp. patens GN=PHYPADRAFT_58645 PE=4 SV=1	119	5e-40	0.8	DDB0266709	114..272	3	754	682..734	|Protein| gene: cdh1 on chromosome: 5 position 54882 to 57146	105	1e-38	0.716981	gi|109122915|ref|XP_001117911.1|	114..275	3	714	646..699	PREDICTED: similar to Fzr1 protein [Macaca mulatta]	102	6e-35	0.703704	gi|45383810|ref|NP_989485.1|	114..275	3	495	425..478	fizzy/cell division cycle 20 related 1 [Gallus gallus]	102	1e-35	0.703704	gi|193587211|ref|XP_001947465.1|	114..275	3	533
contig02413_1.exp										gnl|Q54FT8|Q54FT8_DICDI	89..154	1	370	287..308	RabGAP/TBC domain-containing protein OS=Dictyostelium discoideum GN=DDB_0188980 PE=4 SV=1	41.8	0.008	0.636364	DDB0235312	89..154	1	370	287..308	|Protein| gene: DDB_G0290597 on chromosome: 5 position 4338558 to 4339997	41.8	3e-05	0.636364
contig12823_1.exp
contig12640_1.exp
contig10520_1.exp										gnl|A9V125|A9V125_MONBE	95..415	2	428	269..375	Predicted protein OS=Monosiga brevicollis GN=32677 PE=4 SV=1	144	1e-34	0.495327
contig03272_1.exp
contig00744_1.exp
PpolyN1a09f02.t7	gnl|Q8BGU5|CCNY_MOUSE	607..798	1	341	244..307	Cyclin-Y OS=Mus musculus GN=Ccny PE=1 SV=1	73.9	4e-31	0.484375	gnl|Q54ZC9|Q54ZC9_DICDI	310..600	1	463	272..368	Cyclin domain-containing protein OS=Dictyostelium discoideum GN=DDB_0218006 PE=3 SV=1	111	4e-50	0.42268	DDB0238773	310..600	1	463	272..368	|Protein| gene: DDB_G0277667 on chromosome: 2 position 8273248 to 8274742	111	2e-52	0.42268	gi|126341160|ref|XP_001365928.1|	607..798	1	341	244..307	PREDICTED: similar to cyclin fold protein 1 [Monodelphis domestica]	73.9	2e-31	0.484375	gi|125853080|ref|XP_684019.2|	607..798	1	342	245..308	PREDICTED: similar to cyclin Y isoform 1 [Danio rerio]	73	7e-34	0.46875	gi|156543076|ref|XP_001605084.1|	607..837	1	342
PpolyNOa13.rm13c07.s1	gnl|P92958|KIN11_ARATH	154..279	-1	512	470..511	SNF1-related protein kinase catalytic subunit alpha KIN11 OS=Arabidopsis thaliana GN=KIN11 PE=1 SV=1	49.2	5e-12	0.404762	gnl|Q54YF2|Q54YF2_DICDI	154..294	-1	727	681..727	Putative uncharacterized protein snfA OS=Dictyostelium discoideum GN=snfA PE=4 SV=1	68	3e-22	0.553191	DDB0215396	154..294	-1	727	681..727	|Protein| gene: snfA on chromosome: 3 position 589784 to 592434	68	1e-24	0.553191	gi|126305942|ref|XP_001365251.1|	259..432	-1	551	398..455	PREDICTED: similar to AMP-activated protein kinase, AMPK [Monodelphis domestica]	57	5e-11	0.431034	gi|189519382|ref|XP_700831.3|	259..432	-1	495	397..454	PREDICTED: similar to 5-AMP-activated protein kinase alpha-2 catalytic subunit [Danio rerio]	57	4e-12	0.431034	gi|153791691|ref|NP_001093315.1|	307..432	-1	519
PpolyN1c01f03.t7	gnl|Q8R7Y8|RL13_THETN	91..492	1	143	2..135	50S ribosomal protein L13 OS=Thermoanaerobacter tengcongensis GN=rplM PE=3 SV=1	166	5e-40	0.477612	gnl|Q554U7|Q554U7_DICDI	232..594	1	227	52..172	Putative uncharacterized protein OS=Dictyostelium discoideum GN=DDB_0217569 PE=3 SV=1	122	1e-46	0.438017	DDB0217569	232..594	1	227	52..172	|Protein| gene: DDB_G0274959 on chromosome: 2 position 4656148 to 4656831	122	5e-49	0.438017	gi|73974567|ref|XP_539150.2|	115..534	1	178	13..152	PREDICTED: similar to mitochondrial ribosomal protein L13 [Canis familiaris]	127	4e-28	0.378571	gi|147906356|ref|NP_001088908.1|	115..534	1	179	13..152	hypothetical protein LOC496258 [Xenopus laevis]	133	2e-30	0.371429	gi|196008509|ref|XP_002114120.1|	115..516	1	170
PpolyN0a13d10.t7	gnl|Q63450|KCC1A_RAT	27..206	3	374	158..217	Calcium/calmodulin-dependent protein kinase type 1 OS=Rattus norvegicus GN=Camk1 PE=1 SV=2	69.8	3e-22	0.45	gnl|A7SJ85|A7SJ85_NEMVE	27..239	3	305	155..225	Predicted protein OS=Nematostella vectensis GN=v1g120257 PE=4 SV=1	71.6	2e-22	0.408451	DDB0216308	27..206	3	392	160..219	|Protein| gene: DDB_G0271550 on chromosome: 2 position 620894 to 622453	72.5	4e-21	0.5	gi|116003961|ref|NP_001070336.1|	27..206	3	370	158..217	calcium/calmodulin-dependent protein kinase I [Bos taurus]	71.6	9e-23	0.466667	gi|147901705|ref|NP_001086095.1|	27..206	3	395	162..221	MGC82022 protein [Xenopus laevis]	72.1	1e-22	0.45	gi|156370112|ref|XP_001628316.1|	27..239	3	305
contig12387_1.exp										gnl|Q9U9A0|Q9U9A0_PHYPO	44..175	2	158	1..44	Putative ribosomal protein S11 (Fragment) OS=Physarum polycephalum PE=2 SV=1	73.9	2e-12	0.727273
contig12386_1.exp
contig11896_1.exp
contig11164_1.exp
contig03619_1.exp	gnl|Q54RF5|KPYK_DICDI	63..188	3	507	421..462	Pyruvate kinase OS=Dictyostelium discoideum GN=pyk PE=3 SV=1	60.6	4e-22	0.47619	gnl|B3KBP1|B3KBP1_9BACI	66..194	3	475	395..437	Pyruvate kinase OS=Geobacillus sp. Y412MC10 GN=GYMC10DRAFT_3009 PE=4 SV=1	37.7	0.001	0.348837	DDB0231421	63..188	3	507	421..462	|Protein| gene: pyk on chromosome: 4 position 344914 to 346711	60.6	2e-23	0.47619
contig02755_1.exp	gnl|Q9H446|RWDD1_HUMAN	88..240	1	243	124..174	RWD domain-containing protein 1 OS=Homo sapiens GN=RWDD1 PE=1 SV=1	56.8	7e-09	0.431373	gnl|Q556K0|Q556K0_DICDI	79..219	1	231	114..160	Putative uncharacterized protein (Similar to Homo sapiens (Human). PTD013) OS=Dictyostelium discoideum GN=DDB_0167985 PE=4 SV=1	45.6	2e-11	0.404255	DDB0217412	79..219	1	231	114..160	|Protein| gene: DDB_G0273999 on chromosome: 2 position 3636873 to 3637774	45.6	1e-13	0.404255	gi|194035217|ref|XP_001928555.1|	88..240	1	243	124..174	PREDICTED: similar to RWD domain containing 1 [Sus scrofa]	58.1	1e-09	0.431373	gi|54262230|ref|NP_001005815.1|	88..219	1	239	124..167	RWD domain containing 1 [Xenopus tropicalis]	53.2	4e-10	0.454545	gi|91091940|ref|XP_967719.1|	88..336	1	240
contig01011_1.exp	gnl|P45359|THLA_CLOAB	8..391	2	392	263..390	Acetyl-CoA acetyltransferase OS=Clostridium acetobutylicum GN=thlA PE=1 SV=1	149	3e-35	0.507812	gnl|Q55DN6|Q55DN6_DICDI	2..421	2	394	255..394	Putative uncharacterized protein OS=Dictyostelium discoideum GN=DDB_0190384 PE=3 SV=1	237	1e-60	0.728571	DDB0190384	2..421	2	394	255..394	|Protein| gene: DDB_G0269588 on chromosome: 1 position 3077286 to 3078470	237	4e-63	0.728571	gi|149641166|ref|XP_001509947.1|	26..391	2	478	356..477	PREDICTED: similar to MGC69098 protein [Ornithorhynchus anatinus]	156	2e-37	0.54918	gi|57529492|ref|NP_001006571.1|	11..394	2	397	268..395	acetyl-coenzyme A acyltransferase 2 [Gallus gallus]	154	3e-37	0.546875	gi|125985149|ref|XP_001356338.1|	11..391	2	398
contig00353_1.exp
contig12257_1.exp	gnl|P32850|STX1A_BOVIN	142..369	1	288	188..263	Syntaxin-1A OS=Bos taurus GN=STX1A PE=1 SV=1	100	5e-23	0.526316	gnl|Q55DR2|Q55DR2_DICDI	43..378	1	334	199..310	t-SNARE family protein OS=Dictyostelium discoideum GN=syn1B PE=3 SV=1	149	2e-37	0.571429	DDB0233590	43..378	1	334	199..310	|Protein| gene: syn1B on chromosome: 1 position 2999912 to 3000916	149	8e-40	0.571429	gi|73957754|ref|XP_849756.1|	142..369	1	293	193..268	PREDICTED: similar to syntaxin 1A (brain) [Canis familiaris]	100	6e-23	0.526316	gi|118404044|ref|NP_001072191.1|	145..369	1	288	189..263	hypothetical protein LOC779637 [Xenopus tropicalis]	99.1	8e-24	0.533333	gi|158285182|ref|XP_001687859.1|	136..369	1	287
PpolyN1d48e04.t7	gnl|Q9V8P9|TOPRS_DROME	323..412	2	1038	118..147	E3 ubiquitin-protein ligase Topors OS=Drosophila melanogaster GN=Topors PE=1 SV=1	52.8	1e-05	0.533333	gnl|A9RZV7|A9RZV7_PHYPA	266..412	2	776	146..194	Predicted protein OS=Physcomitrella patens subsp. patens GN=PHYPADRAFT_162012 PE=4 SV=1	68.4	4e-09	0.469388	DDB0188541	323..418	2	1419	871..902	|Protein| gene: DDB_G0289719 on chromosome: 5 position 3159163 to 3163422	62.9	4e-10	0.625	gi|149488206|ref|XP_001520205.1|	314..412	2	899	49..81	PREDICTED: hypothetical protein [Ornithorhynchus anatinus]	53.3	7e-07	0.484848	gi|189536482|ref|XP_001336379.2|	311..436	2	939	45..86	PREDICTED: wu:fi75f04 [Danio rerio]	61.6	3e-10	0.5	gi|170570970|ref|XP_001891548.1|	272..475	2	319
PpolyN1d127f05.t7	gnl|P54680|FIMB_DICDI	407..1186	2	610	105..364	Fimbrin OS=Dictyostelium discoideum GN=fimA PE=2 SV=2	435	0	0.676923	gnl|B3S5U5|B3S5U5_9METZ	539..1180	2	645	154..367	Putative uncharacterized protein OS=Trichoplax adhaerens GN=TRIADDRAFT_59479 PE=4 SV=1	277	1e-134	0.518692	DDB0214994	407..1186	2	610	105..364	|Protein| gene: fimA on chromosome: 3 position 187950 to 189871	435	0	0.676923	gi|109048970|ref|XP_001112079.1|	404..925	2	629	110..283	PREDICTED: plastin 1 isoform 2 [Macaca mulatta]	235	1e-123	0.528736	gi|194332839|ref|NP_001123731.1|	404..934	2	624	110..286	hypothetical protein LOC100170476 [Xenopus (Silurana) tropicalis]	229	1e-121	0.514124	gi|196011469|ref|XP_002115598.1|	539..1180	2	645
PpolyN1a08b01.t7	gnl|Q8NEM0|MCPH1_HUMAN	176..367	2	835	678..741	Microcephalin OS=Homo sapiens GN=MCPH1 PE=1 SV=2	61.6	4e-15	0.390625	gnl|A6MCV0|A6MCV0_CHICK	170..370	2	513	354..420	Microcephalin OS=Gallus gallus GN=MCPH1 PE=2 SV=1	68.9	2e-16	0.41791	DDB0167567	170..436	2	727	566..654	|Protein| gene: DDB_G0274195 on chromosome: 2 position 4777004 to 4779272	55.6	2e-13	0.280899	gi|122891872|ref|NP_078872.2|	176..367	2	835	678..741	microcephalin [Homo sapiens]	61.6	4e-15	0.390625	gi|157427770|ref|NP_001098789.1|	170..370	2	513	354..420	microcephaly, primary autosomal recessive 1 [Gallus gallus]	68.9	5e-18	0.41791	gi|156394017|ref|XP_001636623.1|	194..382	2	124
contig12390_1.exp
contig11897_1.exp	gnl|Q9JIP7|S15A1_MOUSE	72..266	3	709	576..640	Solute carrier family 15 member 1 OS=Mus musculus GN=Slc15a1 PE=2 SV=1	86.3	7e-17	0.492308	gnl|Q75JR0|Q75JR0_DICDI	6..257	3	748	422..505	Similar to Homo sapiens (Human). Oligopeptide transporter, kidney isoform (Peptide transporter 2) (Kidney H+/peptide cotransporter) (Solute carrier family 15, member 2) OS=Dictyostelium discoideum PE=4 SV=1	117	2e-24	0.559524	DDB0217021	6..257	3	748	422..505	|Protein| gene: DDB_G0272468 on chromosome: 2 position 1694220 to 1696756	117	8e-27	0.559524	gi|149411802|ref|XP_001506250.1|	54..266	3	701	560..630	PREDICTED: similar to proton-dependent gastrointestinal peptide transporter [Ornithorhynchus anatinus]	87.7	6e-19	0.492958	gi|189523218|ref|XP_001919914.1|	81..260	3	706	569..628	PREDICTED: similar to intestinal peptide transporter [Danio rerio]	84.9	2e-16	0.55	gi|195168412|ref|XP_002025025.1|	81..278	3	759
contig11762_1.exp	gnl|Q6DCD5|TMTC2_XENLA	157..303	1	836	674..722	Transmembrane and TPR repeat-containing protein 2 OS=Xenopus laevis GN=tmtc2 PE=2 SV=1	45.1	0.001	0.367347	gnl|Q75JR6|Q75JR6_DICDI	154..381	1	1779	1464..1539	Similar to Dictyostelium discoideum (Slime mold). Histidine kinase A (Putative uncharacterized protein) OS=Dictyostelium discoideum GN=DDB_0168788 PE=4 SV=1	79.9	4e-19	0.473684	DDB0168788	154..381	1	1779	1464..1539	|Protein| gene: DDB_G0272206 on chromosome: 2 position 1644849 to 1650278	79.9	2e-21	0.473684	gi|50962841|ref|NP_796342.2|	172..420	1	836	679..761	transmembrane and tetratricopeptide repeat containing 2 [Mus musculus]	43.7	0.003	0.26506	gi|156717228|ref|NP_001096156.1|	157..420	1	836	674..761	transmembrane and tetratricopeptide repeat containing 2 [Xenopus tropicalis]	45.5	0.0002	0.272727
contig11050_1.exp										gnl|Q8PKN3|Q8PKN3_XANAC	5..157	2	437	357..407	L-sorbosone dehydrogenase OS=Xanthomonas axonopodis pv. citri GN=XAC2138 PE=4 SV=1	53.3	2e-05	0.45098
contig02205_1.exp
contig01829_1.exp
contig01422_1.exp	gnl|Q54YZ9|DHKJ_DICDI	86..235	2	2062	1795..1844	Hybrid signal transduction histidine kinase J OS=Dictyostelium discoideum GN=dhkJ PE=3 SV=2	53.3	2e-11	0.44	gnl|Q2SG38|Q2SG38_HAHCH	26..241	2	842	756..827	Sensor protein OS=Hahella chejuensis (strain KCTC 2396) GN=HCH_03646 PE=3 SV=1	85.8	3e-15	0.444444	DDB0215385	86..235	2	2062	1795..1844	|Protein| gene: dhkJ on chromosome: 3 position 102264 to 108452	53.3	1e-12	0.44																			gi|156330323|ref|XP_001619095.1|	26..85	2	114
contig01187_1.exp
contig00772_1.exp																																														gi|193627226|ref|XP_001951752.1|	129..227	3	446
contig00651_1.exp										gnl|Q7NF33|Q7NF33_GLOVI	78..170	3	483	272..302	Gll3694 protein OS=Gloeobacter violaceus GN=gll3694 PE=4 SV=1	50.6	4e-08	0.580645
contig11262_1.exp	gnl|P54678|ATC1_DICDI	106..378	1	1115	879..969	Calcium-transporting ATPase PAT1 OS=Dictyostelium discoideum GN=patA PE=2 SV=2	111	6e-24	0.472527	gnl|Q54HG6|Q54HG6_DICDI	70..378	1	1077	885..987	P-type ATPase OS=Dictyostelium discoideum GN=DDB_0233095 PE=3 SV=1	110	2e-22	0.417476	DDB0214945	106..378	1	1115	879..969	|Protein| gene: patA on chromosome: 3 position 364618 to 368104	111	3e-25	0.472527	gi|119908026|ref|XP_588082.3|	106..387	1	1207	961..1054	PREDICTED: ATPase, Ca++ transporting, plasma membrane 4 isoform 5 [Bos taurus]	91.8	8e-18	0.425532	gi|196259964|ref|NP_001124515.1|	106..387	1	1157	954..1047	hypothetical protein LOC100125191 [Xenopus (Silurana) tropicalis]	90.4	5e-18	0.43617	gi|157757419|ref|XP_001671053.1|	106..375	1	1229
contig00381_1.exp
contig12573_1.exp
contig12513_1.exp	gnl|Q5FXM5|ACBP_DICDI	71..250	2	84	16..75	Acyl-CoA-binding protein OS=Dictyostelium discoideum GN=acbA PE=1 SV=1	89.2	2e-17	0.566667	gnl|A9UW11|A9UW11_MONBE	74..301	2	98	21..96	Predicted protein OS=Monosiga brevicollis GN=20483 PE=4 SV=1	135	2e-35	0.684211	DDB0231469	71..250	2	84	16..75	|Protein| gene: acbA on chromosome: 1 position 3673860 to 3674359	89.2	1e-18	0.566667	gi|114605294|ref|XP_001162544.1|	71..283	2	364	25..95	PREDICTED: hypothetical protein isoform 4 [Pan troglodytes]	80.1	1e-14	0.450704	gi|148229585|ref|NP_001089808.1|	74..259	2	358	21..82	hypothetical protein LOC734873 [Xenopus laevis]	73.8	2e-13	0.435484	gi|91090704|ref|XP_974824.1|	80..244	2	89
contig12161_1.exp										gnl|Q9BJD3|Q9BJD3_PHYPO	119..220	2	2148	2085..2118	Major plasmodial myosin heavy chain OS=Physarum polycephalum GN=mynP1 PE=1 SV=1	80.3	3e-21	1
contig11337_1.exp
PpolyNOa14g09.t7
contig05356_1.exp
contig03727_1.exp	gnl|Q5RAS7|AMER1_PONAB	2..379	2	333	185..310	AMME syndrome candidate gene 1 protein homolog OS=Pongo abelii GN=AMMECR1 PE=2 SV=1	175	5e-43	0.563492	gnl|Q54R18|Q54R18_DICDI	5..190	2	206	73..134	DUF51 family protein OS=Dictyostelium discoideum GN=DDB_0216389 PE=4 SV=1	106	5e-42	0.629032	DDB0216389	5..190	2	206	73..134	|Protein| gene: DDB_G0283437 on chromosome: 4 position 697659 to 698518	106	3e-44	0.629032	gi|109512433|ref|XP_001057408.1|	2..379	2	294	146..271	PREDICTED: similar to AMME syndrome candidate gene 1 protein [Rattus norvegicus]	175	6e-43	0.563492	gi|118089625|ref|XP_001234035.1|	2..379	2	329	181..306	PREDICTED: similar to Alport syndrome, mental retardation, midface hypoplasia and elliptocytosis chromosomal region, gene 1 isoform 1 [Gallus gallus]	174	2e-43	0.555556	gi|156398223|ref|XP_001638088.1|	2..379	2	213
PpolyN1a15g08.t7
contig11156_1.exp	gnl|P14927|QCR7_HUMAN	136..303	1	111	32..87	Cytochrome b-c1 complex subunit 7 OS=Homo sapiens GN=UQCRB PE=2 SV=2	48.7	2e-10	0.428571	gnl|B3RYH5|B3RYH5_9METZ	43..306	1	120	10..97	Putative uncharacterized protein OS=Trichoplax adhaerens GN=TRIADDRAFT_63961 PE=4 SV=1	77.1	2e-12	0.386364	DDB0267110	178..339	1	109	42..95	|Protein| gene: uqcrb on chromosome: 4 position 4097397 to 4098012	47.8	1e-06	0.37037	gi|5454152|ref|NP_006285.1|	136..303	1	111	32..87	ubiquinol-cytochrome c reductase binding protein [Homo sapiens]	48.7	2e-10	0.428571	gi|148236009|ref|NP_001087270.1|	136..303	1	111	32..87	MGC85256 protein [Xenopus laevis]	49.2	3e-11	0.392857	gi|196006129|ref|XP_002112931.1|	43..306	1	120
contig00940_1.exp
PpolyN1a07e03.t7	gnl|Q5RB40|HMHA1_PONAB	161..352	2	1163	919..982	Minor histocompatibility protein HA-1 OS=Pongo abelii GN=HMHA1 PE=2 SV=1	52.4	7e-16	0.359375	gnl|Q54TH9|Q54TH9_DICDI	23..400	2	721	594..719	RhoGAP domain-containing protein OS=Dictyostelium discoideum GN=gacY PE=4 SV=1	85.4	8e-15	0.309524	DDB0233758	23..400	2	721	594..719	|Protein| gene: gacY on chromosome: 3 position 4898948 to 4901276	85.4	4e-17	0.309524	gi|197099968|ref|NP_001127364.1|	161..352	2	1163	919..982	histocompatibility (minor) HA-1 [Pongo abelii]	52.4	8e-16	0.359375	gi|147906374|ref|NP_001089923.1|	14..145	2	789	447..490	hypothetical protein LOC734991 [Xenopus laevis]	55.1	2e-16	0.477273	gi|157775365|ref|XP_001665748.1|	227..400	2	1344
PpolyN1a06d01.m13r	gnl|P90648|KMHB_DICDI	258..707	-1	732	557..706	Myosin heavy chain kinase B OS=Dictyostelium discoideum GN=mhkB PE=2 SV=1	149	3e-35	0.393333	gnl|A8IDM5|A8IDM5_CHLRE	213..707	-1	463	212..376	Predicted protein OS=Chlamydomonas reinhardtii GN=CHLREDRAFT_205525 PE=4 SV=1	141	2e-31	0.387879	DDB0191333	258..707	-1	732	557..706	|Protein| gene: mhkB on chromosome: 5 position 2375954 to 2378600	149	2e-36	0.393333	gi|197101934|ref|NP_001126629.1|	213..707	-1	627	316..480	F-box and WD repeat domain containing 7 [Pongo abelii]	123	4e-27	0.345455	gi|118085298|ref|XP_417265.2|	213..707	-1	789	518..682	PREDICTED: similar to F-box-WD40 repeat protein 6 [Gallus gallus]	130	7e-30	0.321212	gi|193606315|ref|XP_001946135.1|	213..707	-1	364
contig06199_1.exp
PpolyNOa13.rm13f12.s1	gnl|Q8WYR4|RSPH1_HUMAN	160..363	1	309	87..154	Radial spoke head 1 homolog OS=Homo sapiens GN=RSPH1 PE=2 SV=1	94.5	4e-38	0.5	gnl|A9V1N8|A9V1N8_MONBE	160..387	1	214	84..159	Predicted protein OS=Monosiga brevicollis GN=32782 PE=4 SV=1	100	5e-41	0.460526	DDB0217812	10..237	1	664	317..392	|Protein| gene: DDB_G0276561 on chromosome: 2 position 6899145 to 6901824	73	8e-24	0.368421	gi|126337151|ref|XP_001366354.1|	160..369	1	240	106..175	PREDICTED: similar to Testis specific gene A2 [Monodelphis domestica]	94.1	1e-38	0.5	gi|189514495|ref|XP_001343012.2|	148..363	1	232	82..153	PREDICTED: im:6909388 [Danio rerio]	95.9	7e-40	0.5	gi|156362345|ref|XP_001625739.1|	148..369	1	200
PpolyNOa01a08.t7	gnl|Q5ZLG3|DEF_CHICK	395..949	2	772	540..724	Digestive organ expansion factor homolog OS=Gallus gallus GN=DEF PE=2 SV=1	145	1e-33	0.318919	gnl|A2BDC8|A2BDC8_XENLA	401..934	2	767	537..714	LOC100037097 protein OS=Xenopus laevis GN=LOC100037097 PE=2 SV=1	140	4e-31	0.325843	DDB0188327	662..1057	2	840	707..838	|Protein| gene: DDB_G0289235 on chromosome: 5 position 2524160 to 2526858	99.6	2e-31	0.340909	gi|149641449|ref|XP_001509398.1|	395..928	2	775	544..721	PREDICTED: similar to chromosome 1 open reading frame 107 isoform 2 [Ornithorhynchus anatinus]	136	9e-31	0.320225	gi|71895475|ref|NP_001026222.1|	395..949	2	772	540..724	chromosome 1 open reading frame 107 [Gallus gallus]	145	3e-34	0.318919	gi|156552653|ref|XP_001603443.1|	395..934	2	885
PpolyN1d05h10.m13r										gnl|A0CBF1|A0CBF1_PARTE	302..541	-1	1039	944..1023	Chromosome undetermined scaffold_164, whole genome shotgun sequence OS=Paramecium tetraurelia GN=GSPATT00036901001 PE=4 SV=1	46.9	0.005	0.3
PpolyN1d03b05.m13r	gnl|Q54F05|DHX8_DICDI	4..369	1	1160	1039..1160	ATP-dependent RNA helicase dhx8 OS=Dictyostelium discoideum GN=dhx8 PE=3 SV=1	251	5e-66	0.795082	gnl|A4RVY8|A4RVY8_OSTLU	4..372	1	1135	1013..1135	Predicted protein OS=Ostreococcus lucimarinus (strain CCE9901) GN=OSTLU_31151 PE=4 SV=1	253	2e-65	0.788618	DDB0233399	4..369	1	1160	1039..1160	|Protein| gene: dhx8 on chromosome: 5 position 5107365 to 5110847	251	3e-67	0.795082	gi|56699440|ref|NP_659080.2|	7..363	1	1244	1121..1239	DEAH (Asp-Glu-Ala-His) box polypeptide 8 [Mus musculus]	221	9e-57	0.680672	gi|118102879|ref|XP_418105.2|	7..363	1	1076	953..1071	PREDICTED: similar to DEAH (Asp-Glu-Ala-His) box polypeptide 8 [Gallus gallus]	219	6e-57	0.680672	gi|194883184|ref|XP_001975683.1|	4..369	1	1240
PpolyN1a15g02.t7	gnl|Q5WLR1|RL4_BACSK	1..441	1	207	56..202	50S ribosomal protein L4 OS=Bacillus clausii (strain KSM-K16) GN=rplD PE=3 SV=1	164	1e-39	0.503401	gnl|Q2B2L6|Q2B2L6_9BACI	1..441	1	207	56..202	50S ribosomal protein L4 OS=Bacillus sp. NRRL B-14911 GN=B14911_01394 PE=3 SV=1	163	3e-38	0.489796	DDB0185424	19..264	1	258	111..192	|Protein| gene: DDB_G0283275 on chromosome: 4 position 442808 to 443794	103	2e-23	0.560976	gi|126322913|ref|XP_001367717.1|	1..111	1	426	252..288	PREDICTED: hypothetical protein [Monodelphis domestica]	71.5	9e-25	0.72973	gi|66472248|ref|NP_001018572.1|	1..111	1	302	128..164	hypothetical protein LOC553771 [Danio rerio]	68.8	3e-29	0.702703	gi|196006758|ref|XP_002113245.1|	1..300	1	220
PpolyN1a03h03.m13r	gnl|Q7NI93|LEU1_GLOVI	178..339	1	538	430..483	2-isopropylmalate synthase OS=Gloeobacter violaceus GN=leuA PE=3 SV=1	77.5	2e-25	0.537037	gnl|A4XIL8|A4XIL8_CALS8	70..339	1	507	380..469	2-isopropylmalate synthase OS=Caldicellulosiruptor saccharolyticus (strain ATCC 43494 / DSM 8903) GN=Csac_1145 PE=3 SV=1	99.8	7e-26	0.477778																												gi|156308387|ref|XP_001617659.1|	31..339	1	373
PpolyN1a01a03.m13r
PpolyN0a11e08.t7	gnl|Q6NTR1|K0859_XENLA	183..266	3	693	133..160	Putative methyltransferase KIAA0859 homolog OS=Xenopus laevis PE=2 SV=1	34.5	6e-08	0.5	gnl|Q1KYP1|Q1KYP1_9EUKA	3..356	3	203	64..181	Putative uncharacterized protein OS=Streblomastix strix PE=4 SV=1	132	3e-30	0.457627	DDB0204207	135..320	3	232	110..171	|Protein| gene: DDB_G0282393 on chromosome: 3 position 5695519 to 5696365	79.4	2e-16	0.483871	gi|120953156|ref|NP_079738.2|	3..113	3	255	81..117	endothelin converting enzyme 2 isoform c [Mus musculus]	39.1	2e-13	0.378378	gi|125807175|ref|XP_001341991.1|	207..326	3	243	144..183	PREDICTED: hypothetical protein LOC100002136 [Danio rerio]	38.2	2e-10	0.325	gi|156393312|ref|XP_001636272.1|	3..131	3	215
PpolyN0a11b11.t7	gnl|Q86KD1|CAND1_DICDI	2..685	2	1238	895..1122	Cullin-associated NEDD8-dissociated protein 1 OS=Dictyostelium discoideum GN=cand1 PE=3 SV=1	340	1e-120	0.600877	gnl|Q7Q151|Q7Q151_ANOGA	2..934	2	1241	893..1203	AGAP009970-PA (Fragment) OS=Anopheles gambiae GN=AGAP009970 PE=4 SV=4	360	3e-97	0.504823	DDB0234116	2..685	2	1238	895..1122	|Protein| gene: cand1 on chromosome: 2 position 4852009 to 4855992	340	1e-121	0.600877	gi|126336207|ref|XP_001366102.1|	74..1015	2	1208	890..1203	PREDICTED: hypothetical protein isoform 1 [Monodelphis domestica]	358	1e-97	0.484076	gi|118097124|ref|XP_414452.2|	74..1000	2	1234	916..1224	PREDICTED: similar to mKIAA0829 protein [Gallus gallus]	356	1e-106	0.485437	gi|66548257|ref|XP_393409.2|	2..934	2	1235
contig12817_1.exp
contig11758_1.exp	gnl|Q8N1Q8|THEM5_HUMAN	72..146	3	247	151..175	Thioesterase superfamily member 5 OS=Homo sapiens GN=THEM5 PE=2 SV=2	43.2	0.002	0.56	gnl|B3E8M7|B3E8M7_GEOLS	39..146	3	164	62..97	Thioesterase superfamily protein OS=Geobacter lovleyi (strain ATCC BAA-1151 / DSM 17278 / SZ) GN=Glov_2997 PE=4 SV=1	45.1	1e-08	0.472222	DDB0217303	36..134	3	470	262..294	|Protein| gene: DDB_G0273779 on chromosome: 2 position 3380734 to 3382146	45.5	3e-10	0.484848	gi|194036210|ref|XP_001929658.1|	72..146	3	247	151..175	PREDICTED: similar to thioesterase superfamily member 5 [Sus scrofa]	45.1	0.0006	0.6										gi|156379766|ref|XP_001631627.1|	15..122	3	188
contig11729_1.exp
contig11704_1.exp	gnl|P36627|BYR3_SCHPO	3..197	3	179	40..104	Cellular nucleic acid-binding protein homolog OS=Schizosaccharomyces pombe GN=byr3 PE=2 SV=1	65.1	6e-10	0.338462	gnl|Q9GV13|Q9GV13_HYDMA	51..185	3	797	139..183	Vasa-related protein CnVAS1 OS=Hydra magnipapillata GN=Cnvas1 PE=2 SV=1	59.6	1e-10	0.466667	DDB0190057	6..104	3	959	92..124	|Protein| gene: DDB_G0268814 on chromosome: 1 position 2157480 to 2160359	45.9	9e-06	0.393939	gi|126334078|ref|XP_001371618.1|	3..107	3	544	243..277	PREDICTED: similar to Zinc finger, CCHC domain containing 7 [Monodelphis domestica]	50.9	2e-08	0.542857	gi|118104651|ref|XP_424418.2|	3..107	3	619	316..350	PREDICTED: similar to Zinc finger, CCHC domain containing 7 [Gallus gallus]	45.9	4e-09	0.457143	gi|156369956|ref|XP_001628239.1|	51..179	3	136
contig11503_1.exp
contig11485_1.exp
contig11413_1.exp	gnl|Q1E702|ATG2_COCIM	20..160	2	2100	2053..2099	Autophagy-related protein 2 OS=Coccidioides immitis GN=ATG2 PE=3 SV=1	49.2	3e-05	0.446809	gnl|A8NFA2|A8NFA2_COPC7	44..151	2	1905	1870..1905	Putative uncharacterized protein OS=Coprinopsis cinerea (strain Okayama-7 / 130 / FGSC 9003) GN=CC1G_04213 PE=4 SV=1	49.2	0.0003	0.583333	DDB0169228	44..151	2	2625	2590..2625	|Protein| gene: DDB_G0277419 on chromosome: 2 position 8039091 to 8047132	48.7	2e-06	0.5
contig11279_1.exp
contig10691_1.exp	gnl|Q6AZD3|CA149_DANRE	1..72	1	192	48..71	Uncharacterized protein C1orf149 homolog OS=Danio rerio GN=zgc:100869 PE=2 SV=1	38.6	2e-06	0.583333	gnl|Q54NG3|Q54NG3_DICDI	1..78	1	276	198..223	Putative uncharacterized protein OS=Dictyostelium discoideum GN=DDB_0186424 PE=4 SV=1	43.2	2e-09	0.576923	DDB0186424	1..78	1	276	198..223	|Protein| gene: DDB_G0285275 on chromosome: 4 position 3047966 to 3048910	43.2	1e-11	0.576923	gi|149638514|ref|XP_001511616.1|	1..72	1	252	48..71	PREDICTED: hypothetical protein [Ornithorhynchus anatinus]	38.6	2e-06	0.583333	gi|57524685|ref|NP_001003756.1|	1..72	1	192	48..71	hypothetical protein LOC445300 [Danio rerio]	38.6	5e-07	0.583333	gi|193716076|ref|XP_001951590.1|	1..60	1	161
contig10681_1.exp	gnl|P21147|ACO1_YEAST	6..161	3	510	440..491	Acyl-CoA desaturase 1 OS=Saccharomyces cerevisiae GN=OLE1 PE=1 SV=2	69.3	3e-11	0.519231	gnl|Q76C19|Q76C19_LENED	3..140	3	471	379..424	Delta 9-fatty acid desaturase OS=Lentinula edodes GN=Le-FAD1 PE=2 SV=1	70.3	2e-10	0.630435	DDB0238338	3..155	3	701	651..701	|Protein| gene: DDB_G0288801 on chromosome: 5 position 1982434 to 1984703	62	3e-10	0.490196	gi|114663669|ref|XP_511106.2|	6..203	3	332	39..104	PREDICTED: similar to Fatty acid 2-hydroxylase [Pan troglodytes]	43.2	0.002	0.30303	gi|147906839|ref|NP_001082707.1|	6..140	3	369	34..78	hypothetical protein LOC398669 [Xenopus laevis]	42.3	0.001	0.377778	gi|91080391|ref|XP_966544.1|	3..77	3	116
contig10620_1.exp										gnl|A8TR26|A8TR26_9PROT	17..223	2	217	133..201	Glutathione S-transferase III OS=alpha proteobacterium BAL199 GN=BAL199_04849 PE=4 SV=1	48.3	0.0002	0.289855
contig10510_1.exp
contig10389_1.exp										gnl|Q558Y8|Q558Y8_DICDI	2..355	2	453	333..450	Putative uncharacterized protein OS=Dictyostelium discoideum GN=DDB_0202717 PE=4 SV=1	169	2e-40	0.542373	DDB0202717	2..355	2	453	333..450	|Protein| gene: DDB_G0272863 on chromosome: 2 position 2056150 to 2057585	169	1e-42	0.542373
contig10360_1.exp
contig07884_1.exp
contig07239_1.exp
contig06933_1.exp	gnl|B0G188|GTAP_DICDI	108..257	3	695	466..515	GATA zinc finger domain-containing protein 16 OS=Dictyostelium discoideum GN=gtaP PE=4 SV=1	83.1	2e-15	0.62	gnl|A8NT98|A8NT98_COPC7	102..272	3	258	91..147	Predicted protein OS=Coprinopsis cinerea (strain Okayama-7 / 130 / FGSC 9003) GN=CC1G_06265 PE=4 SV=1	84.5	1e-14	0.508772	DDB0252553	108..257	3	695	466..515	|Protein| gene: gtaP on chromosome: 6 position 624702 to 626876	83.1	1e-16	0.62										gi|118107162|ref|XP_001236175.1|	144..200	3	48	2008-03-21	PREDICTED: hypothetical protein, partial [Gallus gallus]	29	0.004	0.526316
contig06919_1.exp
contig05977_1.exp
contig05190_1.exp										gnl|A9UVB6|A9UVB6_MONBE	86..235	2	264	130..179	Predicted protein OS=Monosiga brevicollis GN=6792 PE=4 SV=1	71.2	4e-11	0.54
contig05084_1.exp
contig05018_1.exp
contig04492_1.exp
contig04325_1.exp	gnl|P76628|YGAY_ECOLI	77..286	2	394	303..372	Putative uncharacterized transporter ygaY OS=Escherichia coli (strain K12) GN=ygaY PE=5 SV=2	64.8	7e-10	0.4	gnl|Q13WP7|Q13WP7_BURXL	65..337	2	400	306..396	Major facilitator superfamily (MFS) transporter OS=Burkholderia xenovorans (strain LB400) GN=Bxeno_A2954 PE=4 SV=1	100	2e-19	0.428571	DDB0187129	167..322	2	880	814..865	|Protein| gene: DDB_G0286749 on chromosome: 4 position 4924314 to 4927076	58.3	1e-14	0.423077
contig04224_1.exp																																														gi|115964406|ref|XP_001177931.1|	10..129	1	335
contig04185_1.exp	gnl|O43427|FIBP_HUMAN	194..322	2	364	270..312	Acidic fibroblast growth factor intracellular-binding protein OS=Homo sapiens GN=FIBP PE=1 SV=3	49.6	2e-05	0.44186	gnl|Q54R79|Q54R79_DICDI	167..355	2	516	402..464	Putative uncharacterized protein OS=Dictyostelium discoideum GN=DDB_0185460 PE=4 SV=1	82.2	2e-16	0.52381	DDB0185460	167..355	2	516	402..464	|Protein| gene: DDB_G0283347 on chromosome: 4 position 543684 to 545458	82.2	1e-18	0.52381	gi|109105373|ref|XP_001112432.1|	194..322	2	364	270..312	PREDICTED: FGF intracellular binding protein isoform 2 [Macaca mulatta]	49.6	2e-05	0.44186	gi|47086311|ref|NP_998026.1|	209..322	2	355	266..303	fibroblast growth factor (acidic) intracellular binding protein, like [Danio rerio]	47.8	2e-05	0.473684	gi|196011788|ref|XP_002115757.1|	200..325	2	320
contig04184_1.exp	gnl|Q5F4B2|SWP70_CHICK	117..353	3	586	338..416	Switch-associated protein 70 OS=Gallus gallus GN=SWAP70 PE=2 SV=1	50.6	2e-05	0.265823	gnl|A6H709|A6H709_BOVIN	117..353	3	585	338..416	HSPC321 protein OS=Bos taurus GN=HSPC321 PE=2 SV=1	50.1	0.0003	0.265823	DDB0238220	117..323	3	2104	474..542	|Protein| gene: DDB_G0270410 on chromosome: 1 position 4811940 to 4818335	40	0.001	0.275362	gi|126332155|ref|XP_001367530.1|	117..353	3	585	338..416	PREDICTED: similar to mKIAA0640 protein [Monodelphis domestica]	51.5	9e-06	0.253165	gi|71897259|ref|NP_001026351.1|	117..353	3	586	338..416	switch-associated protein 70 [Gallus gallus]	50.6	4e-06	0.265823
contig04093_1.exp	gnl|A1WWA4|GCSH_HALHL	116..298	2	130	46..106	Glycine cleavage system H protein OS=Halorhodospira halophila (strain DSM 244 / SL1) GN=gcvH PE=3 SV=1	84.9	2e-31	0.557377	gnl|B3STW6|B3STW6_MASBA	110..301	2	154	67..130	Mitochondrial glycine cleavage system H-protein OS=Mastigamoeba balamuthi PE=2 SV=1	95.9	1e-28	0.546875	DDB0231211	110..286	2	146	61..119	|Protein| gene: gcvH1 on chromosome: 5 position 678742 to 679484	68.4	4e-19	0.440678	gi|130503204|ref|NP_001076189.1|	113..295	2	173	87..147	H protein [Oryctolagus cuniculus]	79.4	1e-22	0.491803	gi|61806486|ref|NP_001013475.1|	113..301	2	174	88..150	hypothetical protein LOC541329 [Danio rerio]	74.4	2e-21	0.444444	gi|156407137|ref|XP_001641401.1|	110..301	2	126
contig03898_1.exp	gnl|Q55D99|PAKA_DICDI	39..344	3	1197	1076..1177	Serine/threonine-protein kinase pakA OS=Dictyostelium discoideum GN=pakA PE=2 SV=1	143	3e-34	0.539216	gnl|Q55GV3|Q55GV3_DICDI	39..353	3	493	386..490	p21-activated protein kinase OS=Dictyostelium discoideum GN=DDB_0202066 PE=4 SV=1	144	2e-33	0.542857	DDB0267078	39..353	3	477	370..474	|Protein| gene: pakC on chromosome: 1 position 229145 to 230944	144	8e-36	0.542857	gi|109087126|ref|XP_001095834.1|	39..353	3	624	323..427	PREDICTED: serine/threonine kinase 3 (STE20 homolog, yeast) [Macaca mulatta]	122	3e-27	0.457143	gi|41054445|ref|NP_955966.1|	39..353	3	492	189..293	serine/threonine kinase 3 (STE20 homolog, yeast) [Danio rerio]	122	1e-27	0.457143	gi|115889596|ref|XP_781787.2|	39..314	3	488
contig03827_1.exp	gnl|P36415|HS7C1_DICDI	42..407	3	640	380..501	Heat shock cognate 70 kDa protein 1 OS=Dictyostelium discoideum GN=hspB PE=1 SV=2	145	3e-34	0.491803	gnl|Q0WY77|Q0WY77_9APIC	57..407	3	638	386..502	Heat shock protein 70 (Fragment) OS=Theileria ovis GN=hsp70 PE=3 SV=1	151	9e-35	0.547009	DDB0191168	42..407	3	640	380..501	|Protein| gene: hspB on chromosome: 1 position 4410084 to 4412006	145	2e-35	0.491803	gi|34419635|ref|NP_002146.2|	75..407	3	643	395..505	heat shock 70kDa protein 6 (HSP70B') [Homo sapiens]	140	2e-32	0.504505	gi|118404236|ref|NP_001072429.1|	75..407	3	639	394..504	heat shock 70kDa protein 1-like [Xenopus tropicalis]	141	2e-33	0.522523	gi|195457222|ref|XP_002075480.1|	60..407	3	657
contig03393_1.exp
contig03280_1.exp	gnl|P49097|CYB5_CUSRE	173..310	2	135	42..87	Cytochrome b5 OS=Cuscuta reflexa PE=2 SV=1	40.9	9e-12	0.282609	gnl|Q55C71|Q55C71_DICDI	134..280	2	183	114..162	Putative uncharacterized protein OS=Dictyostelium discoideum GN=DDB_0201979 PE=3 SV=1	66.1	2e-15	0.510204	DDB0201979	134..280	2	183	114..162	|Protein| gene: DDB_G0270752 on chromosome: 1 position 4392163 to 4393069	66.1	1e-17	0.510204	gi|114673568|ref|XP_001135717.1|	173..334	2	124	47..100	PREDICTED: similar to Cytochrome b5 isoform 3 [Pan troglodytes]	58.3	5e-12	0.444444	gi|148227632|ref|NP_001086707.1|	173..304	2	132	45..88	MGC80327 protein [Xenopus laevis]	56.1	2e-12	0.477273	gi|48138794|ref|XP_396930.1|	128..298	2	138
contig03141_1.exp										gnl|Q54QF3|Q54QF3_DICDI	125..418	2	249	145..242	Putative uncharacterized protein OS=Dictyostelium discoideum GN=DDB_0185734 PE=4 SV=1	138	2e-35	0.520408	DDB0185734	125..418	2	249	145..242	|Protein| gene: DDB_G0283851 on chromosome: 4 position 1253142 to 1254007	138	9e-38	0.520408										gi|47085705|ref|NP_998144.1|	149..304	2	205	126..177	dual specificity phosphatase 19 [Danio rerio]	42.3	0.001	0.288462	gi|91087805|ref|XP_967596.1|	206..316	2	425
contig03126_1.exp	gnl|Q96PX1|RN157_HUMAN	172..432	1	679	271..357	RING finger protein 157 OS=Homo sapiens GN=RNF157 PE=2 SV=3	99.6	3e-20	0.436782	gnl|A9NUZ8|A9NUZ8_PICSI	172..348	1	380	319..377	Putative uncharacterized protein OS=Picea sitchensis PE=2 SV=1	111	7e-24	0.644068	DDB0190486	181..336	1	423	357..408	|Protein| gene: DDB_G0269704 on chromosome: 1 position 3367372 to 3368994	85.8	2e-24	0.538462	gi|58743365|ref|NP_443148.1|	172..432	1	679	271..357	ring finger protein 157 [Homo sapiens]	99.6	4e-20	0.436782	gi|118099633|ref|XP_426775.2|	172..357	1	1229	790..851	PREDICTED: similar to KIAA1917 protein [Gallus gallus]	97.7	3e-20	0.564516	gi|157135384|ref|XP_001656632.1|	163..432	1	415
contig03069_1.exp	gnl|Q19683|YZR5_CAEEL	6..140	3	407	289..333	Uncharacterized protein F21D5.5 OS=Caenorhabditis elegans GN=F21D5.5 PE=2 SV=2	72.5	2e-17	0.577778	gnl|Q54U78|Q54U78_DICDI	3..146	3	544	422..469	SAP DNA-binding domain-containing protein OS=Dictyostelium discoideum GN=PNKP PE=4 SV=1	63.4	8e-21	0.520833	DDB0220676	3..146	3	544	422..469	|Protein| gene: PNKP on chromosome: 3 position 4245222 to 4246856	63.4	4e-23	0.520833	gi|31543419|ref|NP_009185.2|	6..146	3	521	404..450	polynucleotide kinase 3'-phosphatase [Homo sapiens]	69.8	8e-15	0.531915	gi|187608181|ref|NP_001120633.1|	6..146	3	597	478..524	hypothetical protein LOC100145800 [Xenopus tropicalis]	75.3	6e-17	0.595745	gi|72139831|ref|XP_791366.1|	3..137	3	436
contig03009_1.exp	gnl|Q5ZME8|SMU1_CHICK	252..416	3	513	444..498	WD40 repeat-containing protein SMU1 OS=Gallus gallus GN=SMU1 PE=2 SV=1	94.5	4e-37	0.581818	gnl|A7S4D0|A7S4D0_NEMVE	252..416	3	513	444..498	Predicted protein OS=Nematostella vectensis GN=v1g185519 PE=4 SV=1	96.4	2e-38	0.581818	DDB0233537	270..416	3	530	459..507	|Protein| gene: smu1 on chromosome: 3 position 737677 to 739535	62.5	4e-22	0.44898	gi|126324390|ref|XP_001365791.1|	252..416	3	513	444..498	PREDICTED: similar to Smu-1 suppressor of mec-8 and unc-52 homolog (C. elegans) [Monodelphis domestica]	94.1	3e-37	0.581818	gi|56118958|ref|NP_001007980.1|	252..416	3	513	444..498	smu-1 suppressor of mec-8 and unc-52 homolog [Gallus gallus]	94.5	1e-37	0.581818	gi|156385286|ref|XP_001633562.1|	252..416	3	513
contig02998_1.exp										gnl|Q54Y80|Q54Y80_DICDI	42..131	3	339	305..334	Putative uncharacterized protein OS=Dictyostelium discoideum GN=DDB_0205411 PE=4 SV=1	47.3	0.0005	0.533333	DDB0205411	42..131	3	339	305..334	|Protein| gene: DDB_G0278375 on chromosome: 3 position 779475 to 780824	47.3	3e-06	0.533333										gi|59933236|ref|NP_001012366.1|	39..113	3	537	387..411	kelch repeat-containing protein [Danio rerio]	37.7	0.01	0.48
contig02988_1.exp	gnl|P42346|FRAP_RAT	311..412	2	2549	2516..2549	FKBP12-rapamycin complex-associated protein OS=Rattus norvegicus GN=Frap1 PE=1 SV=1	78	4e-27	0.764706	gnl|Q86C65|Q86C65_DICDI	308..412	2	2380	2346..2380	Tor (Protein kinase, Atypical group) OS=Dictyostelium discoideum GN=tor PE=4 SV=1	82.2	7e-32	0.857143	DDB0214908	308..412	2	2380	2346..2380	|Protein| gene: tor on chromosome: 3 position 4934791 to 4942180	82.2	4e-34	0.857143	gi|73950930|ref|XP_865524.1|	311..412	2	1114	1081..1114	PREDICTED: similar to FKBP12-rapamycin complex-associated protein (FK506-binding protein 12-rapamycin complex-associated protein 1) (Rapamycin target protein) (RAPT1) (Mammalian target of rapamycin) (MTOR) isoform 3 [Canis familiaris]	79.4	4e-28	0.794118	gi|118601079|ref|NP_001070679.2|	311..412	2	2515	2482..2515	FK506 binding protein 12-rapamycin associated protein 1 [Danio rerio]	79.4	4e-28	0.794118	gi|156395282|ref|XP_001637040.1|	308..412	2	2475
contig02298_1.exp																																														gi|115754908|ref|XP_796709.2|	24..161	3	915
contig01937_1.exp
contig01894_1.exp
contig01891_1.exp
contig01758_1.exp	gnl|Q9ULJ8|NEB1_HUMAN	1..129	1	1098	983..1025	Neurabin-1 OS=Homo sapiens GN=PPP1R9A PE=1 SV=2	47.3	6e-05	0.418605	gnl|A8WT89|A8WT89_CAEBR	1..117	1	1111	1044..1082	CBR-SHN-1 protein OS=Caenorhabditis briggsae GN=Cbr-shn-1 PE=4 SV=1	54.2	6e-06	0.512821	DDB0252636	10..126	1	2410	1732..1770	|Protein| gene: splA on chromosome: 4 position 623097 to 631896	35.9	0.01	0.384615	gi|93204861|ref|NP_060120.2|	1..129	1	1098	983..1025	protein phosphatase 1, regulatory (inhibitor) subunit 9A [Homo sapiens]	47.3	7e-05	0.418605	gi|118085847|ref|XP_418668.2|	1..120	1	1342	1227..1266	PREDICTED: similar to protein phosphatase 1, regulatory (inhibitor) subunit 9A [Gallus gallus]	46	4e-05	0.425	gi|157751328|ref|XP_001679376.1|	1..117	1	1111
contig01755_1.exp										gnl|Q010W8|Q010W8_OSTTA	61..195	1	214	55..99	Oxidoreductase, 2OG-Fe (ISS) OS=Ostreococcus tauri GN=Ot09g04030 PE=4 SV=1	44.6	1e-10	0.355556
contig01600_1.exp
contig01491_1.exp
contig01332_1.exp	gnl|P70392|RGRF2_MOUSE	100..405	1	1189	1088..1189	Ras-specific guanine nucleotide-releasing factor 2 OS=Mus musculus GN=Rasgrf2 PE=1 SV=2	71.6	7e-12	0.323529	gnl|Q8IS19|Q8IS19_DICDI	97..282	1	668	563..624	Nucleotide exchange factor RasGEF D (RhoGAP domain-containing protein) OS=Dictyostelium discoideum GN=gefD PE=4 SV=1	68.4	2e-10	0.451613	DDB0201637	97..282	1	668	563..624	|Protein| gene: gefD on chromosome: 5 position 3140427 to 3142433	68.4	8e-13	0.451613	gi|7242199|ref|NP_033053.2|	100..405	1	1189	1088..1189	RAS protein-specific guanine nucleotide-releasing factor 2 [Mus musculus]	71.6	8e-12	0.323529	gi|189524017|ref|XP_001921210.1|	100..396	1	1247	1144..1242	PREDICTED: similar to Ras-specific guanine nucleotide-releasing factor 2 (Ras-GRF2) (Guanine nucleotide-releasing factor 2) (Ras guanine nucleotide exchange factor 2) [Danio rerio]	67.5	3e-11	0.323232	gi|110769896|ref|XP_624780.2|	100..282	1	391
contig01077_1.exp	gnl|Q9ULT8|HECD1_HUMAN	121..243	1	2612	1163..1203	E3 ubiquitin-protein ligase HECTD1 OS=Homo sapiens GN=HECTD1 PE=1 SV=2	44.6	3e-06	0.317073	gnl|Q69ZR2|Q69ZR2_MOUSE	121..243	1	1571	122..162	MKIAA1131 protein (Fragment) OS=Mus musculus GN=Hectd1 PE=1 SV=1	44.6	4e-05	0.317073	DDB0191409	127..234	1	863	782..817	|Protein| gene: migA on chromosome: 4 position 453096 to 455785	38.2	3e-05	0.305556	gi|194207268|ref|XP_001489913.2|	121..243	1	2610	1161..1201	PREDICTED: HECT domain containing 1 [Equus caballus]	48.3	3e-07	0.341463	gi|118091807|ref|XP_421227.2|	121..243	1	2608	1161..1201	PREDICTED: similar to E3 ubiquitin-protein ligase HECTD1 (HECT domain-containing protein 1) (E3 ligase for inhibin receptor) (EULIR) [Gallus gallus]	44.6	8e-07	0.317073	gi|189236840|ref|XP_001813187.1|	121..243	1	2609
contig00948_1.exp	gnl|Q23919|PGM1_DICDI	162..335	3	572	474..531	Phosphoglucomutase-1 OS=Dictyostelium discoideum GN=pgmA PE=2 SV=1	108	2e-34	0.724138	gnl|B0WEU6|B0WEU6_CULQU	150..428	3	561	462..554	Phosphoglucomutase OS=Culex quinquefasciatus GN=CpipJ_CPIJ005681 PE=3 SV=1	123	1e-35	0.537634	DDB0191348	162..335	3	572	474..531	|Protein| gene: pgmA on chromosome: 5 position 1620141 to 1621859	108	1e-35	0.724138	gi|149507359|ref|XP_001517602.1|	150..344	3	354	253..317	PREDICTED: similar to phosphoglucomutase 1 [Ornithorhynchus anatinus]	108	8e-35	0.646154	gi|84619526|ref|NP_001033782.1|	150..335	3	603	461..522	phosphoglucomutase 1 [Gallus gallus]	106	1e-35	0.677419	gi|195375499|ref|XP_002046538.1|	159..428	3	560
contig00796_1.exp	gnl|P80146|SEPR_THESR	19..234	1	410	299..370	Extracellular serine proteinase OS=Thermus sp. (strain Rt41A) PE=1 SV=3	123	5e-28	0.736111	gnl|A4FAZ8|A4FAZ8_SACEN	4..243	1	406	290..369	Putative alkaline serine protease OS=Saccharopolyspora erythraea (strain NRRL 23338) GN=aprA PE=3 SV=1	129	1e-28	0.675	DDB0190087	7..102	1	646	418..449	|Protein| gene: DDB_G0268856 on chromosome: 1 position 2261646 to 2263586	31.5	0.001	0.4375	gi|77020250|ref|NP_954862.2|	91..243	1	691	352..402	proprotein convertase subtilisin/kexin type 9 [Rattus norvegicus]	54.5	1e-09	0.490196	gi|148228426|ref|NP_001088613.1|	91..237	1	676	344..392	hypothetical protein LOC495509 [Xenopus laevis]	49.6	4e-08	0.44898	gi|72079017|ref|XP_784875.1|	19..246	1	395
contig00761_1.exp										gnl|Q01A96|Q01A96_OSTTA	104..175	2	2582	2479..2502	Chromosome 04 contig 1, DNA sequence OS=Ostreococcus tauri GN=Ot04g05050 PE=4 SV=1	39.1	0.0008	0.458333
contig00740_1.exp	gnl|Q54GT6|SPYA_DICDI	243..437	3	407	330..394	Serine--pyruvate aminotransferase OS=Dictyostelium discoideum GN=agxt PE=3 SV=1	109	7e-48	0.615385	gnl|B1WV22|B1WV22_CYAA5	252..434	3	374	307..367	Alanine--glyoxylate/serine-pyruvate aminotransferase, aminotransferase class V OS=Cyanothece (strain ATCC 51142) GN=cce_2871 PE=4 SV=1	97.7	8e-39	0.622951	DDB0237978	243..437	3	407	330..394	|Protein| gene: agxt on chromosome: 5 position 3442183 to 3443496	109	4e-49	0.615385	gi|149411389|ref|XP_001513675.1|	252..422	3	392	317..373	PREDICTED: similar to alanine--glyoxylate aminotransferase [Ornithorhynchus anatinus]	74.4	3e-28	0.491228	gi|55741900|ref|NP_001006705.1|	252..434	3	391	316..376	alanine-glyoxylate aminotransferase (oxalosis I; hyperoxaluria I; glycolicaciduria; serine-pyruvate aminotransferase) [Xenopus tropicalis]	75.8	3e-30	0.47541	gi|115941749|ref|XP_001177122.1|	231..434	3	394
contig00728_1.exp
contig00552_1.exp																			DDB0234212	21..149	3	719	176..218	|Protein| gene: DDB_G0267588 on chromosome: 1 position 376992 to 379294	38.2	0.006	0.348837
contig00547_1.exp	gnl|Q8VE80|THOC3_MOUSE	3..236	3	351	253..330	THO complex subunit 3 OS=Mus musculus GN=Thoc3 PE=2 SV=1	113	1e-24	0.538462	gnl|A9TTX0|A9TTX0_PHYPA	3..275	3	329	235..325	Predicted protein OS=Physcomitrella patens subsp. patens GN=PHYPADRAFT_225435 PE=4 SV=1	132	4e-29	0.571429	DDB0185151	3..158	3	478	388..439	|Protein| gene: AAC3 on chromosome: 2 position 6448201 to 6450417	59.7	2e-11	0.423077	gi|21312090|ref|NP_082873.1|	3..236	3	351	253..330	THO complex 3 [Mus musculus]	115	4e-25	0.551282	gi|71895335|ref|NP_001025782.1|	3..236	3	382	225..302	THO complex 3 [Gallus gallus]	113	3e-25	0.538462	gi|156365920|ref|XP_001626890.1|	3..275	3	322
contig00487_1.exp	gnl|P35129|UBC2_CAEEL	86..256	1	147	29..85	Ubiquitin-conjugating enzyme E2 2 OS=Caenorhabditis elegans GN=let-70 PE=1 SV=1	80.8	3e-30	0.438596	gnl|Q5CL58|Q5CL58_CRYHO	98..256	1	118	4..56	Ubiquitin carrier protein OS=Cryptosporidium hominis GN=Chro.40073 PE=3 SV=1	87.7	6e-31	0.528302	DDB0188947	86..256	1	147	29..85	|Protein| gene: DDB_G0290547 on chromosome: 5 position 4248317 to 4249423	85.4	5e-33	0.45614	gi|33188456|ref|NP_862821.1|	98..256	1	118	4..56	ubiquitin-conjugating enzyme E2D 2 isoform 2 [Homo sapiens]	82.6	5e-30	0.490566	gi|62859579|ref|NP_001016064.1|	98..256	1	147	33..85	ubiquitin-conjugating enzyme E2D 3 (UBC4/5 homolog) [Xenopus tropicalis]	82.6	2e-30	0.490566	gi|72015542|ref|XP_781361.1|	80..256	1	148
contig00394_1.exp	gnl|Q94465|GCH1_DICDI	25..249	1	232	154..228	GTP cyclohydrolase 1 OS=Dictyostelium discoideum GN=gchA PE=1 SV=2	126	1e-28	0.733333	gnl|Q968X8|Q968X8_PHYPO	25..258	1	228	151..228	GTP cyclohydrolase I OS=Physarum polycephalum GN=gtpchi PE=2 SV=1	130	1e-28	0.730769	DDB0191399	25..249	1	232	154..228	|Protein| gene: gchA on chromosome: 5 position 1602765 to 1603564	126	8e-30	0.733333	gi|194670968|ref|XP_001251705.2|	25..249	1	260	184..258	PREDICTED: GTP cyclohydrolase 1 (dopa-responsive dystonia) [Bos taurus]	110	1e-23	0.626667	gi|45382575|ref|NP_990554.1|	25..249	1	236	160..234	GTP cyclohydrolase 1 (dopa-responsive dystonia) [Gallus gallus]	109	7e-24	0.626667	gi|156400190|ref|XP_001638883.1|	25..258	1	208
contig00283_1.exp	gnl|O94524|GTO2_SCHPO	192..401	3	313	220..289	Glutathione transferase omega-like 2 OS=Schizosaccharomyces pombe GN=gto2 PE=2 SV=1	100	9e-41	0.571429	gnl|Q5K9D4|Q5K9D4_CRYNE	27..419	3	350	201..331	Putative uncharacterized protein OS=Cryptococcus neoformans GN=CNK02340 PE=4 SV=1	205	4e-51	0.618321	DDB0231435	21..188	3	324	170..225	|Protein| gene: DDB_G0286341 on chromosome: 4 position 4285901 to 4287138	68.4	2e-21	0.517857																			gi|196005639|ref|XP_002112686.1|	27..188	3	316
contig00244_1.exp	gnl|Q63871|RPAB4_MOUSE	3..125	3	58	18..58	DNA-directed RNA polymerases I, II, and III subunit RPABC4 OS=Mus musculus GN=Polr2k PE=2 SV=2	82.6	5e-16	0.731707	gnl|A9NP23|A9NP23_PICSI	3..125	3	53	13..53	Putative uncharacterized protein OS=Picea sitchensis PE=4 SV=1	87.2	2e-16	0.731707	DDB0216300	3..125	3	46	6..46	|Protein| gene: rpb12 on chromosome: 4 position 585874 to 586210	81.7	7e-17	0.682927	gi|109087128|ref|XP_001096949.1|	3..125	3	58	18..58	PREDICTED: polymerase (RNA) II (DNA directed) polypeptide K, 7.0kDa [Macaca mulatta]	82.6	5e-16	0.731707	gi|118087232|ref|XP_001231230.1|	3..125	3	58	18..58	PREDICTED: hypothetical protein [Gallus gallus]	82.6	2e-16	0.731707	gi|156540278|ref|XP_001599352.1|	3..125	3	57
contig00188_1.exp
contig11293_1.exp	gnl|Q54G05|LRRX1_DICDI	36..434	3	1492	920..1052	Putative leucine-rich repeat-containing protein DDB0188916 OS=Dictyostelium discoideum GN=DDB_0188916 PE=4 SV=1	52.8	2e-07	0.218045	gnl|A2EJ43|A2EJ43_TRIVA	69..617	3	940	445..627	Viral A-type inclusion protein, putative OS=Trichomonas vaginalis G3 GN=TVAG_139760 PE=4 SV=1	76.7	8e-12	0.224044	DDB0188916	36..434	3	1492	920..1052	|Protein| gene: DDB_G0290503 on chromosome: 5 position 4159418 to 4164037	52.8	1e-08	0.218045	gi|109503258|ref|XP_001072188.1|	33..731	3	393	15..247	PREDICTED: hypothetical protein [Rattus norvegicus]	55.6	2e-06	0.184549	gi|125816794|ref|XP_001332579.1|	354..515	3	1179	744..797	PREDICTED: similar to LOC560949 protein [Danio rerio]	42.8	5e-09	0.277778	gi|157130357|ref|XP_001655676.1|	198..512	3	1107
PpolyN1d121h03.t7	gnl|P50534|MSL2_DROME	1201..1314	1	773	539..576	Protein male-specific lethal-2 OS=Drosophila melanogaster GN=msl-2 PE=1 SV=2	50.1	9e-05	0.394737	gnl|Q29N67|Q29N67_DROPS	1156..1326	1	771	532..588	GA16882-PA (Fragment) OS=Drosophila pseudoobscura GN=GA16882 PE=4 SV=1	61.6	4e-07	0.385965										gi|109049289|ref|XP_001115080.1|	1201..1299	1	577	476..508	PREDICTED: similar to ring finger protein 184 [Macaca mulatta]	48.7	0.0003	0.454545	gi|118094793|ref|XP_426675.2|	1201..1299	1	579	478..510	PREDICTED: similar to KIAA1585 protein [Gallus gallus]	48.7	6e-05	0.454545	gi|125985297|ref|XP_001356412.1|	1156..1326	1	771
contig02778_1.exp																			DDB0230008	80..130	2	121	78..94	|Protein| gene: ecmG on chromosome: 6 position 1325480 to 1325845	27.2	0.006	0.588235
contig00249_1.exp	gnl|Q27597|NCPR_DROME	316..459	1	679	510..557	NADPH--cytochrome P450 reductase OS=Drosophila melanogaster GN=Cpr PE=2 SV=2	70.7	5e-52	0.604167	gnl|A6XKZ5|A6XKZ5_PHYPO	1..837	1	1110	832..1110	Nitric oxide synthase form B OS=Physarum polycephalum PE=4 SV=1	666	0	0.996416	DDB0266665	457..675	1	667	549..621	|Protein| gene: redB on chromosome: 1 position 3848909 to 3851073	90	4e-39	0.493151	gi|126324672|ref|XP_001362705.1|	121..261	1	1430	1161..1207	PREDICTED: similar to neuronal nitric oxide synthase [Monodelphis domestica]	64.8	2e-46	0.574468	gi|118098891|ref|XP_425296.2|	121..264	1	1429	1160..1207	PREDICTED: similar to neuronal nitric oxide synthase [Gallus gallus]	69.3	2e-49	0.583333	gi|125984203|ref|XP_001355866.1|	286..459	1	679
PpolyN1a05g07.t7										gnl|Q2HBR9|Q2HBR9_CHAGB	529..789	1	1229	1099..1185	Putative uncharacterized protein OS=Chaetomium globosum GN=CHGG_02335 PE=4 SV=1	97.7	4e-49	0.448276
contig06578_1.exp	gnl|Q05471|SWR1_YEAST	19..537	1	1514	1241..1413	Helicase SWR1 OS=Saccharomyces cerevisiae GN=SWR1 PE=1 SV=1	202	5e-51	0.450867	gnl|Q171Q1|Q171Q1_AEDAE	13..507	1	814	613..777	Helicase (Fragment) OS=Aedes aegypti GN=AaeL_AAEL007558 PE=4 SV=1	209	5e-52	0.539394	DDB0233433	58..495	1	1159	993..1138	|Protein| gene: DDB_G0267556 on chromosome: 1 position 327145 to 330624	205	3e-53	0.59589	gi|126330702|ref|XP_001365797.1|	31..477	1	1030	857..1005	PREDICTED: similar to helicase SMARCAD1 [Monodelphis domestica]	199	3e-50	0.563758	gi|62751341|ref|NP_001015697.1|	13..477	1	1003	824..978	SWI/SNF-related, matrix-associated actin-dependent regulator of chromatin, subfamily a, containing DEAD/H box 1 [Xenopus tropicalis]	203	6e-52	0.554839	gi|157116391|ref|XP_001658454.1|	13..507	1	814
contig01746_1.exp
contig00843_1.exp	gnl|Q2R1Z5|CML6_ORYSJ	63..278	3	170	3..74	Putative calmodulin-like protein 6 OS=Oryza sativa subsp. japonica GN=CML6 PE=3 SV=1	78.5	1e-31	0.416667	gnl|B0D6G1|B0D6G1_LACBS	60..299	3	148	1..80	Predicted protein OS=Laccaria bicolor (strain S238N-H82) GN=LACBIDRAFT_318309 PE=4 SV=1	81.3	3e-30	0.375	DDB0214955	78..275	3	152	10..75	|Protein| gene: calA on chromosome: 3 position 2244074 to 2245039	80.8	5e-32	0.454545	gi|149437069|ref|XP_001516154.1|	78..275	3	157	8..73	PREDICTED: similar to calmodulin [Ornithorhynchus anatinus]	78.5	3e-30	0.409091	gi|74096311|ref|NP_001027633.1|	78..275	3	149	8..73	calmodulin homologue [Ciona intestinalis]	79	8e-31	0.439394	gi|170048366|ref|XP_001852053.1|	33..290	3	308
contig00439_1.exp	gnl|P70188|KIFA3_MOUSE	176..469	2	793	591..688	Kinesin-associated protein 3 OS=Mus musculus GN=Kifap3 PE=1 SV=1	122	2e-38	0.479592	gnl|Q66JN7|Q66JN7_DANRE	176..469	2	789	589..686	Zgc:101095 OS=Danio rerio GN=zgc:101095 PE=2 SV=1	123	8e-38	0.479592										gi|6754444|ref|NP_034759.1|	176..469	2	772	591..688	kinesin-associated protein 3 [Mus musculus]	122	3e-38	0.479592	gi|57524466|ref|NP_001004644.1|	176..469	2	789	589..686	hypothetical protein LOC447906 [Danio rerio]	123	2e-39	0.479592	gi|47551277|ref|NP_999823.1|	176..469	2	828
contig12680_1.exp	gnl|P55933|CKS1_PHYPO	9..215	3	84	6..74	Probable cyclin-dependent kinases regulatory subunit OS=Physarum polycephalum PE=1 SV=1	165	4e-40	0.927536	gnl|A9NLW6|A9NLW6_PICSI	3..236	3	93	2..79	Putative uncharacterized protein OS=Picea sitchensis PE=4 SV=1	144	1e-32	0.679487	DDB0235212	18..206	3	82	8..70	|Protein| gene: cks1 on chromosome: 2 position 600662 to 601206	107	8e-24	0.634921	gi|109017141|ref|XP_001114905.1|	18..215	3	79	9..74	PREDICTED: similar to Cyclin-dependent kinases regulatory subunit 1 (CKS-1) (Sid 1334) isoform 3 [Macaca mulatta]	124	9e-28	0.681818	gi|57525739|ref|NP_001003593.1|	18..221	3	79	9..76	hypothetical protein LOC445199 [Danio rerio]	129	7e-30	0.705882	gi|195330630|ref|XP_002032006.1|	9..236	3	96
contig01075_1.exp	gnl|Q9PTY0|ATPB_CYPCA	2..262	2	518	430..516	ATP synthase subunit beta, mitochondrial OS=Cyprinus carpio GN=atp5b PE=2 SV=1	149	5e-35	0.758621	gnl|Q90X83|Q90X83_GILMI	2..262	2	189	101..187	F1 ATP synthase beta subunit (Fragment) OS=Gillichthys mirabilis PE=2 SV=1	147	2e-33	0.747126	DDB0233951	2..277	2	651	490..581	|Protein| gene: atp5b on chromosome: 1 position 3855247 to 3857504	141	6e-34	0.663043	gi|31980648|ref|NP_058054.2|	2..271	2	529	440..529	ATP synthase, H+ transporting mitochondrial F1 complex, beta subunit [Mus musculus]	143	3e-33	0.711111	gi|189525553|ref|XP_001923522.1|	2..262	2	517	429..515	PREDICTED: hypothetical protein LOC336197 [Danio rerio]	147	5e-35	0.747126	gi|91084327|ref|XP_972481.1|	2..259	2	518
contig08246_1.exp
contig12737_1.exp
PpolyN0a05h09.t7										gnl|A7RWZ4|A7RWZ4_NEMVE	3..131	-2	2468	1306..1348	Predicted protein OS=Nematostella vectensis GN=v1g241253 PE=4 SV=1	49.6	0.001	0.325581																												gi|156392572|ref|XP_001636122.1|	3..131	-2	2468
PpolyNOa02o19.m13r										gnl|A7PAS0|A7PAS0_VITVI	108..323	-2	233	160..231	Chromosome chr14 scaffold_9, whole genome shotgun sequence OS=Vitis vinifera GN=GSVIVT00038236001 PE=4 SV=1	72.1	2e-27	0.402778
PpolyN1d84h09.t7	gnl|P31550|THIB_ECOLI	1067..1294	2	327	211..286	Thiamine-binding periplasmic protein OS=Escherichia coli (strain K12) GN=thiB PE=1 SV=2	50.1	3e-09	0.263158	gnl|Q5JHC3|Q5JHC3_PYRKO	1067..1318	2	380	220..303	ABC-type thiamine transport system, periplasmic component OS=Pyrococcus kodakaraensis GN=TK0757 PE=4 SV=1	80.8	1e-22	0.380952
PpolyN1d66c08.t7										gnl|Q67KA6|Q67KA6_SYMTH	275..376	2	286	167..200	Conserved domain protein OS=Symbiobacterium thermophilum GN=STH2909 PE=4 SV=1	38.6	0.007	0.411765	DDB0217186	416..535	2	674	518..557	|Protein| gene: DDB_G0273543 on chromosome: 2 position 3064524 to 3066759	34.1	4e-05	0.325
PpolyN1d27f01.t7
PpolyN1d26d06.t7
PpolyN1d17b07.t7										gnl|Q54YU6|Q54YU6_DICDI	794..973	2	876	730..789	Transcription factor OS=Dictyostelium discoideum GN=CRTF PE=4 SV=1	88.6	5e-34	0.516667	DDB0216392	794..973	2	876	730..789	|Protein| gene: CRTF on chromosome: 3 position 235235 to 237989	88.6	8e-37	0.516667
PpolyN1d100e08.m13r										gnl|Q54UN7|Q54UN7_DICDI	500..601	-3	1049	923..956	Phox domain-containing protein OS=Dictyostelium discoideum GN=DDB_0233338 PE=4 SV=1	59.7	5e-13	0.676471	DDB0233338	500..601	-3	1049	923..956	|Protein| gene: DDB_G0280921 on chromosome: 3 position 3881788 to 3885032	59.7	2e-15	0.676471
PpolyN1a12e04.t7										gnl|Q7KWR8|Q7KWR8_DICDI	357..425	-3	132	86..108	Putative uncharacterized protein OS=Dictyostelium discoideum GN=DDB_0169426 PE=4 SV=1	46	0.005	0.73913	DDB0169426	357..425	-3	132	86..108	|Protein| gene: DDB_G0276291 on chromosome: 2 position 6551323 to 6551810	46	2e-05	0.73913
contig12650_1.exp
contig12294_1.exp	gnl|P62925|IF5A_SPOFR	1..195	1	160	41..105	Eukaryotic translation initiation factor 5A OS=Spodoptera frugiperda GN=eIF-5A PE=2 SV=1	136	4e-32	0.8	gnl|Q5B615|Q5B615_EMENI	1..195	1	159	42..106	Putative uncharacterized protein OS=Emericella nidulans GN=AN4015.2 PE=4 SV=1	140	2e-32	0.830769	DDB0191442	1..174	1	159	44..101	|Protein| gene: eif5a on chromosome: 4 position 2766075 to 2766554	121	1e-28	0.775862	gi|109044341|ref|XP_001088499.1|	1..174	1	153	39..96	PREDICTED: similar to eukaryotic translation initiation factor 5A2 [Macaca mulatta]	126	7e-30	0.844828	gi|45382991|ref|NP_990863.1|	1..174	1	153	39..96	eukaryotic translation initiation factor 5A2 [Gallus gallus]	125	6e-30	0.827586	gi|91088683|ref|XP_974942.1|	1..198	1	160
contig12248_1.exp
contig11693_1.exp	gnl|Q9PWA0|RGS17_CHICK	15..221	3	210	73..141	Regulator of G-protein signaling 17 OS=Gallus gallus GN=RGS17 PE=2 SV=1	51	3e-06	0.376812	gnl|Q6DH47|Q6DH47_DANRE	63..221	3	225	103..155	Zgc:92650 (Novel protein similar to vertebrate regulator of G-protein signalling 20) (RGS20, zgc:92650) OS=Danio rerio GN=CH211-278C13.2 PE=2 SV=1	55.1	1e-05	0.45283										gi|115496336|ref|NP_001069795.1|	69..293	3	218	99..173	regulator of G-protein signaling 20 [Bos taurus]	51.5	1e-05	0.346667	gi|50539930|ref|NP_001002431.1|	63..221	3	225	103..155	hypothetical protein LOC436704 [Danio rerio]	55.1	2e-07	0.45283	gi|158286230|ref|XP_308634.3|	3..221	3	237
contig11408_1.exp	gnl|Q5RA07|GNL1_PONAB	192..335	3	607	467..514	Guanine nucleotide-binding protein-like 1 OS=Pongo abelii GN=GNL1 PE=2 SV=1	45.5	4e-15	0.395833	gnl|Q54NA7|Q54NA7_DICDI	210..347	3	846	594..639	Guanine nucleotide binding protein OS=Dictyostelium discoideum GN=gnl1 PE=4 SV=1	81.3	6e-27	0.673913	DDB0238764	210..347	3	846	594..639	|Protein| gene: gnl1 on chromosome: 4 position 3179167 to 3181707	81.3	2e-29	0.673913	gi|157074062|ref|NP_001096742.1|	192..335	3	607	467..514	guanine nucleotide binding protein-like 1 [Bos taurus]	46.9	2e-15	0.416667	gi|116235430|ref|NP_001070721.1|	210..341	3	602	465..508	guanine nucleotide binding protein-like 1 [Danio rerio]	44.1	7e-15	0.363636	gi|157134262|ref|XP_001663214.1|	210..344	3	588
contig11376_1.exp										gnl|B0E4Q8|B0E4Q8_LACBS	36..290	3	479	382..466	Predicted protein OS=Laccaria bicolor (strain S238N-H82) GN=LACBIDRAFT_309571 PE=4 SV=1	124	8e-27	0.623529	DDB0219255	225..290	3	210	187..208	|Protein| gene: DDB_G0287671 on chromosome: 5 position 512195 to 512985	45.5	8e-10	0.727273
contig10703_1.exp	gnl|A7HHN1|URE1_ANADF	173..391	2	571	498..570	Urease subunit alpha OS=Anaeromyxobacter sp. (strain Fw109-5) GN=ureC PE=3 SV=1	99.6	1e-38	0.561644	gnl|A8VKQ1|A8VKQ1_9DELT	179..391	2	571	500..570	Urease OS=Anaeromyxobacter sp. K GN=AnaeKDRAFT_3502 PE=3 SV=1	103	1e-38	0.56338																												gi|156390556|ref|XP_001635336.1|	2..124	2	847
contig09923_1.exp	gnl|Q54F10|NDUV2_DICDI	26..253	2	247	117..192	NADH dehydrogenase [ubiquinone] flavoprotein 2, mitochondrial OS=Dictyostelium discoideum GN=ndufv2 PE=3 SV=1	156	3e-38	0.802632	gnl|B0CSZ4|B0CSZ4_LACBS	26..148	2	245	111..151	Predicted protein OS=Laccaria bicolor (strain S238N-H82) GN=LACBIDRAFT_306196 PE=4 SV=1	73.5	2e-33	0.707317	DDB0233206	26..253	2	247	117..192	|Protein| gene: ndufv2 on chromosome: 5 position 5096341 to 5097214	156	2e-39	0.802632	gi|194214480|ref|XP_001489155.2|	26..253	2	246	114..189	PREDICTED: similar to NADH dehydrogenase [ubiquinone] flavoprotein 2, mitochondrial precursor (NADH-ubiquinone oxidoreductase 24 kDa subunit) (NADH dehydrogenase subunit II) [Equus caballus]	134	3e-33	0.684211	gi|118086792|ref|XP_424129.2|	26..253	2	245	113..188	PREDICTED: similar to NADH dehydrogenase [ubiquinone] flavoprotein 2, mitochondrial precursor (NADH-ubiquinone oxidoreductase 24 kDa subunit) (NADH dehydrogenase subunit II) isoform 2 [Gallus gallus]	134	2e-33	0.684211	gi|170581126|ref|XP_001895548.1|	26..253	2	234
contig07186_1.exp
contig06666_1.exp	gnl|P40113|RTM1_YEAST	268..462	1	309	226..290	Protein RTM1 OS=Saccharomyces cerevisiae GN=RTM1 PE=3 SV=1	46	0.0005	0.307692	gnl|Q86HF8|Q86HF8_DICDI	283..483	1	289	197..263	Similar to involved in 7-aminocholesterol resistance; Rta1p (Putative uncharacterized protein) OS=Dictyostelium discoideum GN=DDB_0168536 PE=4 SV=1	86.3	4e-20	0.462687	DDB0168536	283..483	1	289	197..263	|Protein| gene: DDB_G0271852 on chromosome: 2 position 951575 to 952744	86.3	2e-22	0.462687
contig05498_1.exp	gnl|Q9FL12|DEGP9_ARATH	2..397	2	592	456..587	Protease Do-like 9 OS=Arabidopsis thaliana GN=DEGP9 PE=2 SV=1	120	2e-26	0.363636	gnl|A9T734|A9T734_PHYPA	2..397	2	467	333..464	Predicted protein OS=Physcomitrella patens subsp. patens GN=PHYPADRAFT_192245 PE=4 SV=1	135	6e-30	0.401515	DDB0204001	122..406	2	647	512..606	|Protein| gene: DDB_G0281081 on chromosome: 3 position 4027472 to 4029494	90.4	9e-19	0.410526																			gi|156386254|ref|XP_001633828.1|	2..277	2	569
contig03695_1.exp	gnl|Q9VJ26|EFHD_DROME	10..183	1	217	88..145	EF-hand domain-containing protein CG10641 OS=Drosophila melanogaster GN=CG10641 PE=2 SV=1	93.2	1e-22	0.672414	gnl|A9UV99|A9UV99_MONBE	13..267	1	185	60..144	Predicted protein OS=Monosiga brevicollis GN=18271 PE=4 SV=1	114	1e-23	0.588235	DDB0231553	28..141	1	140	63..100	|Protein| gene: cbpB on chromosome: 4 position 829856 to 830504	37.7	0.007	0.394737	gi|194208023|ref|XP_001489172.2|	10..183	1	147	18..75	PREDICTED: similar to EFHD2 protein [Equus caballus]	84.5	2e-22	0.603448	gi|113680776|ref|NP_001038676.1|	10..183	1	233	104..161	hypothetical protein LOC571114 [Danio rerio]	83.5	3e-23	0.603448	gi|118780458|ref|XP_310162.3|	10..183	1	194
contig03053_1.exp										gnl|Q6MCP5|Q6MCP5_PARUW	1..219	1	216	143..215	Carbonic anhydrase OS=Protochlamydia amoebophila (strain UWE25) GN=cynT PE=3 SV=1	94.5	2e-17	0.493151																												gi|25147564|ref|NP_741809.1|	1..246	1	270
contig02667_1.exp	gnl|O61064|TCT2_PHYPO	2..715	2	353	114..351	Tectonin-2 OS=Physarum polycephalum GN=TECB PE=1 SV=1	600	1e-171	0.995798	gnl|B0CZL6|B0CZL6_LACBS	176..400	2	227	37..111	Tectonin 2 OS=Laccaria bicolor (strain S238N-H82) GN=LACBIDRAFT_382412 PE=4 SV=1	84	2e-33	0.453333																			gi|189524713|ref|XP_001334707.2|	392..514	2	254	171..211	PREDICTED: hypothetical protein [Danio rerio]	36.8	4e-06	0.390244
contig02662_1.exp	gnl|P02888|DIS1D_DICDI	105..419	3	253	46..150	Discoidin-1 subunit D OS=Dictyostelium discoideum GN=dscD-1 PE=1 SV=2	126	2e-27	0.428571	gnl|Q58A40|Q58A40_DICDI	105..419	3	262	46..150	Putative uncharacterized protein DD7-1 (Galactose-binding domain-containing protein) OS=Dictyostelium discoideum GN=DD7-1 PE=2 SV=1	131	2e-28	0.447619	DDB0238141	105..419	3	262	46..150	|Protein| gene: DDB_G0270212 on chromosome: 1 position 4416314 to 4417227	131	7e-31	0.447619	gi|194210079|ref|XP_001492657.2|	105..269	3	1330	69..123	PREDICTED: similar to Contactin-associated protein-like 2 precursor (Cell recognition molecule Caspr2) [Equus caballus]	56.1	5e-13	0.4	gi|51010959|ref|NP_001003438.1|	291..416	3	230	181..222	retinoschisis (X-linked, juvenile) 1 [Danio rerio]	50.6	2e-13	0.452381	gi|156376500|ref|XP_001630398.1|	105..416	3	302
contig02533_1.exp	gnl|Q5XIW8|SNUT1_RAT	34..318	1	806	707..801	U4/U6.U5 tri-snRNP-associated protein 1 OS=Rattus norvegicus GN=Sart1 PE=2 SV=1	99.1	2e-20	0.452632	gnl|Q9VKD8|Q9VKD8_DROME	16..312	1	964	854..952	CG6686-PB, isoform B (RE11167p) OS=Drosophila melanogaster GN=CG6686 PE=1 SV=1	111	5e-23	0.454545	DDB0216406	61..300	1	688	589..668	|Protein| gene: DDB_G0281621 on chromosome: 3 position 4716452 to 4718620	93.2	9e-20	0.4875	gi|109105448|ref|XP_001118067.1|	34..318	1	672	573..667	PREDICTED: similar to squamous cell carcinoma antigen recognized by T cells 1 [Macaca mulatta]	99.1	3e-20	0.452632	gi|50540414|ref|NP_001002673.1|	34..318	1	777	678..772	squamous cell carcinoma antigen recognised by T cells [Danio rerio]	99.5	5e-21	0.452632	gi|195472255|ref|XP_002088416.1|	16..312	1	970
contig02428_1.exp
contig02278_1.exp	gnl|Q5RAW8|WDR48_PONAB	82..204	1	677	627..667	WD repeat-containing protein 48 OS=Pongo abelii GN=WDR48 PE=2 SV=1	42.6	0.003	0.365854	gnl|Q76NV2|Q76NV2_DICDI	109..192	1	1172	1110..1137	Putative uncharacterized protein OS=Dictyostelium discoideum PE=4 SV=1	50.4	0.0002	0.607143	DDB0237514	109..192	1	1172	1110..1137	|Protein| gene: DDB_G0277533 on chromosome: 2 position 7963300 to 7966911	50.4	8e-07	0.607143	gi|109041693|ref|XP_001083670.1|	82..204	1	789	739..779	PREDICTED: similar to WD repeat domain 48 [Macaca mulatta]	42.6	0.004	0.365854	gi|118403998|ref|NP_001072858.1|	82..204	1	678	628..668	hypothetical protein LOC780319 [Xenopus tropicalis]	43.1	0.0006	0.365854
contig01369_1.exp	gnl|O75884|RBBP9_HUMAN	38..382	2	186	69..183	Retinoblastoma-binding protein 9 OS=Homo sapiens GN=RBBP9 PE=1 SV=2	142	3e-33	0.469565	gnl|Q66I76|Q66I76_DANRE	38..367	2	205	89..198	Si:ch211-258l4.7 (Fragment) OS=Danio rerio GN=si:ch211-258l4.7 PE=2 SV=1	144	7e-33	0.490909										gi|126304305|ref|XP_001382105.1|	38..379	2	240	123..236	PREDICTED: hypothetical protein [Monodelphis domestica]	144	6e-34	0.482456	gi|112363132|ref|NP_001036213.1|	38..367	2	184	68..177	retinoblastoma binding protein 9 [Danio rerio]	144	1e-34	0.490909	gi|156387548|ref|XP_001634265.1|	35..337	2	183
contig00829_1.exp
contig00609_1.exp	gnl|Q9NZ43|USE1_HUMAN	24..236	3	259	176..246	Vesicle transport protein USE1 OS=Homo sapiens GN=USE1 PE=1 SV=1	43.2	0.001	0.267606	gnl|Q54LH0|Q54LH0_DICDI	36..278	3	396	312..392	Putative transmembrane protein OS=Dictyostelium discoideum GN=DDB_0218856 PE=4 SV=1	76.2	2e-12	0.407407	DDB0233708	36..278	3	396	312..392	|Protein| gene: DDB_G0286811 on chromosome: 4 position 4773313 to 4774503	76.2	1e-14	0.407407	gi|126324151|ref|XP_001369864.1|	24..236	3	284	201..271	PREDICTED: hypothetical protein [Monodelphis domestica]	48.3	5e-05	0.295775	gi|148233280|ref|NP_001090159.1|	24..221	3	259	176..241	hypothetical protein LOC735239 [Xenopus laevis]	45.1	1e-08	0.30303	gi|196001327|ref|XP_002110531.1|	24..173	3	266
contig00648_1.exp										gnl|O77401|O77401_PHYPO	436..534	1	187	153..185	RedB protein (Fragment) OS=Physarum polycephalum GN=redB PE=2 SV=1	43.2	0.0001	0.424242
contig01689_1.exp	gnl|Q95NI4|CALM_HALOK	282..485	3	149	81..148	Calmodulin OS=Halichondria okadai PE=2 SV=3	75.8	1e-28	0.441176	gnl|A9PCR6|A9PCR6_POPTR	282..479	3	149	81..146	Putative uncharacterized protein OS=Populus trichocarpa PE=2 SV=1	76.7	5e-28	0.454545	DDB0214955	282..479	3	152	83..148	|Protein| gene: calA on chromosome: 3 position 2244074 to 2245039	68.4	4e-26	0.393939	gi|13386230|ref|NP_081692.1|	282..485	3	149	81..148	calmodulin-like 3 [Mus musculus]	71.2	6e-27	0.397059	gi|74096311|ref|NP_001027633.1|	282..479	3	149	81..146	calmodulin homologue [Ciona intestinalis]	72.1	2e-27	0.424242	gi|115728617|ref|XP_790017.2|	282..485	3	148
PpolyN0a03f03.t7										gnl|Q55GN9|Q55GN9_DICDI	251..424	-3	492	388..445	Putative uncharacterized protein OS=Dictyostelium discoideum GN=DDB_0189387 PE=4 SV=1	71.2	1e-17	0.448276	DDB0189387	251..424	-3	492	388..445	|Protein| gene: DDB_G0267582 on chromosome: 1 position 371018 to 373018	71.2	5e-20	0.448276
contig11474_1.exp	gnl|P19203|PLSC_PHYPO	77..526	2	150	1..150	Plasmin C OS=Physarum polycephalum GN=PLSC PE=2 SV=1	380	1e-105	1																			gi|109076356|ref|XP_001084234.1|	171..350	-3	334	134..193	PREDICTED: hypothetical protein [Macaca mulatta]	43.7	0.003	0.35
contig02266_1.exp	gnl|P36408|GBB_DICDI	18..722	3	347	113..347	Guanine nucleotide-binding protein subunit beta OS=Dictyostelium discoideum GN=gpbA PE=1 SV=1	533	1e-150	0.880851	gnl|Q6DLY8|Q6DLY8_LENED	99..722	3	349	142..349	Guanine nucleotide binding protein beta subunit 2 OS=Lentinula edodes GN=Gbeta2 PE=2 SV=1	420	1e-125	0.783654	DDB0252679	18..722	3	347	113..347	|Protein| gene: gpbA on chromosome: 2 position 7799139 to 7800908	533	1e-151	0.880851	gi|149632472|ref|XP_001505530.1|	24..719	3	340	108..339	PREDICTED: hypothetical protein [Ornithorhynchus anatinus]	437	1e-121	0.728448	gi|62858663|ref|NP_001016952.1|	24..719	3	340	108..339	hypothetical protein LOC549706 [Xenopus tropicalis]	436	1e-122	0.724138	gi|170595503|ref|XP_001902409.1|	24..719	3	251
contig12712_1.exp	gnl|Q5UPW6|YL281_MIMIV	9..140	2	292	89..132	Putative FNIP repeat-containing protein L281 OS=Acanthamoeba polyphaga mimivirus GN=MIMI_L281 PE=4 SV=1	41.4	2e-08	0.409091	gnl|Q54HL8|Q54HL8_DICDI	128..301	3	846	628..685	FNIP repeat-containing protein OS=Dictyostelium discoideum GN=DDB_0219429 PE=4 SV=1	70.3	3e-12	0.465517	DDB0237880	128..301	3	846	628..685	|Protein| gene: DDB_G0289381 on chromosome: 5 position 2697784 to 2700677	70.3	1e-14	0.465517																			gi|156349554|ref|XP_001622107.1|	155..301	2	258
PpolyNOa06f07.t7	gnl|Q5EAD4|ACDSB_BOVIN	320..592	2	432	257..347	Short/branched chain specific acyl-CoA dehydrogenase, mitochondrial OS=Bos taurus GN=ACADSB PE=2 SV=1	90	2e-24	0.417582	gnl|Q0V5H8|Q0V5H8_PHANO	281..880	2	554	350..549	Putative uncharacterized protein OS=Phaeosphaeria nodorum GN=SNOG_00736 PE=4 SV=1	341	1e-116	0.705	DDB0237710	329..637	2	416	242..344	|Protein| gene: acad8 on chromosome: 5 position 1779747 to 1781186	52.4	4e-16	0.291262	gi|62988280|ref|NP_001017933.1|	320..592	2	432	257..347	acyl-Coenzyme A dehydrogenase, short/branched chain [Bos taurus]	90	2e-24	0.417582	gi|47085823|ref|NP_998254.1|	311..622	2	424	244..347	acyl-Coenzyme A dehydrogenase, C-4 to C-12 straight chain [Danio rerio]	75.8	2e-25	0.336538	gi|156365642|ref|XP_001626753.1|	293..592	2	392
contig10628_1.exp
contig04441_1.exp	gnl|Q08DZ2|PRP4B_BOVIN	3..302	3	1008	862..961	Serine/threonine-protein kinase PRP4 homolog OS=Bos taurus GN=PRPF4B PE=2 SV=1	144	1e-40	0.59	gnl|Q16YF1|Q16YF1_AEDAE	3..302	3	958	812..911	Prp4 OS=Aedes aegypti GN=AaeL_AAEL008556 PE=4 SV=1	145	2e-41	0.59	DDB0216281	3..239	3	811	665..743	|Protein| gene: prpf4B on chromosome: 3 position 2466144 to 2468855	115	2e-34	0.582278	gi|126322417|ref|XP_001378453.1|	3..302	3	1338	1192..1291	PREDICTED: similar to serine/threonine-protein kinase [Monodelphis domestica]	144	1e-40	0.59	gi|118086455|ref|XP_001232309.1|	3..302	3	1005	859..958	PREDICTED: serine/threonine-protein kinase PRP4K [Gallus gallus]	142	2e-40	0.58	gi|157119189|ref|XP_001653292.1|	3..302	3	958
contig04249_1.exp
contig04119_1.exp	gnl|O49818|LGUL_CICAR	95..331	2	186	94..172	Lactoylglutathione lyase OS=Cicer arietinum PE=2 SV=1	134	8e-31	0.594937	gnl|A9NZY0|A9NZY0_PICSI	77..331	2	250	152..236	Putative uncharacterized protein OS=Picea sitchensis PE=2 SV=1	145	3e-33	0.623529	DDB0230987	182..262	2	136	73..99	|Protein| gene: gloA on chromosome: 6 position 28140 to 28759	35.4	1e-10	0.444444	gi|114607270|ref|XP_001173770.1|	134..334	2	149	74..140	PREDICTED: similar to Glyoxalase I isoform 4 [Pan troglodytes]	108	2e-27	0.58209	gi|71896291|ref|NP_001025545.1|	131..355	2	184	108..182	glo1 protein [Xenopus tropicalis]	110	2e-28	0.56	gi|115654903|ref|XP_782817.2|	101..346	2	113
contig03960_1.exp										gnl|Q54TU2|Q54TU2_DICDI	331..585	1	1784	1648..1732	Putative actin binding protein OS=Dictyostelium discoideum GN=DDB_0232319 PE=4 SV=1	46.9	0.0002	0.223529	DDB0232319	331..585	1	1784	1648..1732	|Protein| gene: DDB_G0281499 on chromosome: 3 position 4621318 to 4626772	46.9	1e-06	0.223529
contig01696_1.exp	gnl|O60841|IF2P_HUMAN	19..324	1	1220	1064..1165	Eukaryotic translation initiation factor 5B OS=Homo sapiens GN=EIF5B PE=1 SV=3	135	5e-43	0.54902	gnl|Q8RXM9|Q8RXM9_ARATH	7..321	1	543	383..487	Putative translation initiation factor IF-2 (Fragment) OS=Arabidopsis thaliana GN=At1g76810 PE=2 SV=2	149	5e-49	0.504762	DDB0234259	130..321	1	1045	928..991	|Protein| gene: eIF5b on chromosome: 3 position 1232003 to 1235140	71.2	2e-25	0.4375	gi|84043963|ref|NP_056988.3|	19..324	1	1220	1064..1165	eukaryotic translation initiation factor 5B [Homo sapiens]	135	5e-43	0.54902	gi|84105269|ref|NP_001033585.1|	19..324	1	1220	1064..1165	eukaryotic translation initiation factor 5B [Gallus gallus]	132	4e-42	0.539216	gi|156378191|ref|XP_001631027.1|	7..483	1	389
contig01305_1.exp										gnl|Q54CV2|Q54CV2_DICDI	78..224	3	1283	1158..1206	Putative uncharacterized protein OS=Dictyostelium discoideum GN=DDB_0184521 PE=4 SV=1	47.3	0.0005	0.387755	DDB0184521	78..224	3	1283	1158..1206	|Protein| gene: DDB_G0292682 on chromosome: 6 position 1942435 to 1946716	47.3	3e-06	0.387755
contig00239_1.exp
contig12670_1.exp	gnl|Q9PLI5|Y114_CHLMU	43..156	-3	122	66..103	Uncharacterized protein TC_0114 OS=Chlamydia muridarum GN=TC_0114 PE=4 SV=2	43.2	0.001	0.552632	gnl|B1PIF3|B1PIF3_9CONI	15..152	-1	98	34..79	Putative senescence-associated protein (Fragment) OS=Cupressus sempervirens PE=2 SV=1	102	5e-27	0.891304	DDB0205845	1814..1876	2	782	464..484	|Protein| gene: DDB_G0279557 on chromosome: 3 position 2250584 to 2253245	47.3	2e-09	0.904762	gi|114145616|ref|NP_001041438.1|	18..152	-1	221	27..71	hypothetical protein LOC503325 [Rattus norvegicus]	100	1e-19	0.888889										gi|170591136|ref|XP_001900327.1|	33..152	-1	121
contig01531_1.exp	gnl|Q9NRZ9|HELLS_HUMAN	190..459	1	838	664..753	Lymphoid-specific helicase OS=Homo sapiens GN=HELLS PE=1 SV=1	165	6e-57	0.722222	gnl|Q1DUU1|Q1DUU1_COCIM	190..519	1	835	659..768	Putative uncharacterized protein OS=Coccidioides immitis GN=CIMG_05922 PE=4 SV=1	169	1e-57	0.654545	DDB0231763	196..498	1	1221	649..749	|Protein| gene: isw on chromosome: 6 position 2254360 to 2258387	147	4e-52	0.60396	gi|73998068|ref|XP_543938.2|	190..459	1	837	663..752	PREDICTED: similar to helicase, lymphoid-specific isoform 1 [Canis familiaris]	167	1e-58	0.733333	gi|148232962|ref|NP_001086442.1|	190..459	1	838	667..756	helicase, lymphoid-specific [Xenopus laevis]	164	4e-58	0.722222	gi|115910490|ref|XP_783941.2|	193..459	1	734
PpolyNOa03n13.m13r																																														gi|156392678|ref|XP_001636175.1|	287..466	2	4477
contig12617_1.exp	gnl|Q0IHH1|MAK3_XENLA	57..185	-2	273	228..270	N-acetyltransferase MAK3 homolog OS=Xenopus laevis GN=nat12 PE=2 SV=1	76.2	7e-14	0.744186	gnl|B3RK77|B3RK77_9METZ	57..185	-2	169	124..166	Putative uncharacterized protein OS=Trichoplax adhaerens GN=TRIADDRAFT_18177 PE=4 SV=1	81.3	2e-14	0.790698	DDB0186690	36..185	-2	185	134..183	|Protein| gene: DDB_G0285803 on chromosome: 4 position 3673056 to 3673826	66.1	5e-12	0.58	gi|109083744|ref|XP_001090355.1|	57..185	-2	363	318..360	PREDICTED: similar to CG11412-PA, isoform A [Macaca mulatta]	76.2	7e-14	0.744186	gi|118092310|ref|XP_421440.2|	57..185	-2	366	321..363	PREDICTED: similar to N-acetyltransferase 12 [Gallus gallus]	76.2	2e-14	0.744186	gi|195167661|ref|XP_002024651.1|	27..182	-2	223
contig11881_1.exp										gnl|A9V4Q3|A9V4Q3_MONBE	34..315	1	556	260..353	Predicted protein OS=Monosiga brevicollis GN=33323 PE=4 SV=1	73.5	8e-14	0.340426	DDB0234089	199..306	1	772	125..160	|Protein| gene: mcfO on chromosome: 4 position 432962 to 435476	37.3	0.006	0.388889	gi|126325699|ref|XP_001363750.1|	247..324	1	190	139..164	PREDICTED: similar to Guanylate cyclase activator 1C [Monodelphis domestica]	29.9	0.008	0.423077										gi|170588123|ref|XP_001898823.1|	172..321	1	151
contig11716_1.exp	gnl|O14939|PLD2_HUMAN	8..124	2	933	724..762	Phospholipase D2 OS=Homo sapiens GN=PLD2 PE=1 SV=2	45.5	4e-11	0.512821	gnl|Q6DED6|Q6DED6_XENLA	136..213	1	1039	873..898	Putative uncharacterized protein OS=Xenopus laevis PE=2 SV=1	45.1	5e-12	0.730769	DDB0231506	136..213	2	1269	721..746	|Protein| gene: pldA on chromosome: 3 position 3951371 to 3955510	42.8	6e-11	0.615385	gi|156564407|ref|NP_002654.3|	8..124	2	933	724..762	phospholipase D2 [Homo sapiens]	45.5	4e-11	0.512821	gi|189523603|ref|XP_001921567.1|	136..228	1	1053	888..918	PREDICTED: similar to Phospholipase D1 (PLD 1) (Choline phosphatase 1) (Phosphatidylcholine-hydrolyzing phospholipase D1) (hPLD1) [Danio rerio]	47.3	1e-11	0.677419	gi|91080157|ref|XP_969697.1|	20..121	2	996
contig11041_1.exp	gnl|Q59118|AMOH_ARTGO	136..492	1	684	527..645	Histamine oxidase OS=Arthrobacter globiformis PE=1 SV=3	157	3e-40	0.529412	gnl|Q2JI51|Q2JI51_SYNJB	136..528	1	641	504..634	Copper amine oxidase OS=Synechococcus sp. (strain JA-2-3B'a(2-13)) GN=CYB_2794 PE=3 SV=1	168	1e-44	0.48855										gi|30794300|ref|NP_851345.1|	337..417	1	763	666..692	amine oxidase, copper containing 3 [Bos taurus]	31.3	7e-06	0.407407	gi|117606197|ref|NP_001071066.1|	325..417	1	742	643..673	amiloride binding protein 1 (amine oxidase (copper-containing)) [Danio rerio]	39.6	6e-05	0.451613	gi|156382794|ref|XP_001632737.1|	337..417	1	794
contig05248_1.exp	gnl|Q6NRS1|IBTK_XENLA	103..222	1	1339	850..889	Inhibitor of Bruton tyrosine kinase OS=Xenopus laevis GN=ibtk PE=2 SV=1	46.9	0.0002	0.5	gnl|Q54D90|Q54D90_DICDI	103..291	1	400	309..371	Putative uncharacterized protein OS=Dictyostelium discoideum GN=DDB_0184379 PE=4 SV=1	53.3	3e-05	0.349206	DDB0184379	103..291	1	400	309..371	|Protein| gene: DDB_G0292428 on chromosome: 6 position 1601647 to 1603185	53.3	1e-07	0.349206	gi|109483750|ref|XP_236481.4|	103..222	1	951	753..792	PREDICTED: similar to inhibitor of Brutons tyrosine kinase [Rattus norvegicus]	49.2	5e-05	0.575	gi|189539512|ref|XP_701274.3|	103..264	1	1326	875..928	PREDICTED: wu:fi40c08 [Danio rerio]	49.6	8e-06	0.444444	gi|170579731|ref|XP_001894959.1|	103..240	1	382
contig02437_1.exp	gnl|P41778|PBX1_MOUSE	210..359	3	430	244..293	Pre-B-cell leukemia transcription factor 1 OS=Mus musculus GN=Pbx1 PE=1 SV=2	85.4	4e-23	0.56	gnl|Q4T6I3|Q4T6I3_TETNG	210..359	3	382	242..291	Chromosome 8 SCAF8740, whole genome shotgun sequence OS=Tetraodon nigroviridis GN=GSTENG00006285001 PE=3 SV=1	89	4e-24	0.6	DDB0220480	222..356	3	667	617..661	|Protein| gene: DDB_G0291197 on chromosome: 5 position 5094013 to 5096016	67.5	2e-15	0.533333	gi|126306266|ref|XP_001370326.1|	210..359	3	535	349..398	PREDICTED: similar to PBX1a [Monodelphis domestica]	85.4	5e-23	0.56	gi|18859217|ref|NP_571687.1|	210..359	3	403	263..312	pre-B-cell leukemia transcription factor 2 [Danio rerio]	88.1	5e-25	0.6	gi|170580606|ref|XP_001895336.1|	210..359	3	332
contig01140_1.exp
contig11806_1.exp	gnl|Q5UPW6|YL281_MIMIV	28..114	1	292	95..123	Putative FNIP repeat-containing protein L281 OS=Acanthamoeba polyphaga mimivirus GN=MIMI_L281 PE=4 SV=1	41.4	0.0008	0.517241	gnl|Q55CI0|Q55CI0_DICDI	40..123	1	521	441..468	Putative uncharacterized protein OS=Dictyostelium discoideum GN=DDB_0190766 PE=4 SV=1	42.8	0.004	0.571429	DDB0190766	40..123	1	521	441..468	|Protein| gene: DDB_G0270048 on chromosome: 1 position 4103221 to 4104786	42.8	1e-05	0.571429
contig01025_1.exp
PpolyNOa08h06.t7	gnl|P16577|UBC4_WHEAT	61..426	1	184	1..122	Ubiquitin-conjugating enzyme E2-23 kDa OS=Triticum aestivum GN=UBC4 PE=1 SV=1	244	1e-63	0.795082	gnl|Q54VW9|Q54VW9_DICDI	61..426	1	185	1..122	Ubiquitin carrier protein OS=Dictyostelium discoideum GN=DDB_0206370 PE=3 SV=1	267	4e-70	0.868852	DDB0206370	61..426	1	185	1..122	|Protein| gene: DDB_G0280091 on chromosome: 3 position 2919337 to 2920234	267	2e-72	0.868852	gi|149257203|ref|XP_001472315.1|	145..426	1	183	31..124	PREDICTED: similar to Ubiquitin-conjugating enzyme UbcH2 isoform 1 [Mus musculus]	185	5e-48	0.734043	gi|71897155|ref|NP_001025818.1|	145..426	1	183	31..124	ubiquitin-conjugating enzyme E2H [Gallus gallus]	183	3e-48	0.734043	gi|115760321|ref|XP_783798.2|	145..426	1	181
contig11362_1.exp	gnl|O74650|RAS_CRYNE	5..250	2	216	58..139	Ras-like protein OS=Cryptococcus neoformans GN=RAS1 PE=2 SV=1	115	7e-33	0.536585	gnl|Q560H3|Q560H3_CRYNE	5..250	2	216	58..139	Putative uncharacterized protein OS=Cryptococcus neoformans GN=CNBA2670 PE=4 SV=1	115	9e-32	0.536585	DDB0214827	2..217	2	189	52..123	|Protein| gene: rasC on chromosome: 3 position 4519070 to 4520084	100	4e-30	0.569444	gi|55587752|ref|XP_524793.1|	5..250	2	184	52..133	PREDICTED: hypothetical protein [Pan troglodytes]	108	2e-28	0.52439	gi|74096327|ref|NP_001027758.1|	5..247	2	184	52..132	ras-related protein RAP-1B homologue [Ciona intestinalis]	111	4e-30	0.555556	gi|156378358|ref|XP_001631110.1|	5..250	2	184
contig11301_1.exp										gnl|Q4XWQ4|Q4XWQ4_PLACH	94..225	1	138	13..56	Ribosomal protein, putative OS=Plasmodium chabaudi GN=PC001217.02.0 PE=4 SV=1	45.8	0.001	0.431818
contig02223_1.exp	gnl|Q6XUZ5|IDHC_SHEEP	2..271	2	414	293..382	Isocitrate dehydrogenase [NADP] cytoplasmic OS=Ovis aries GN=IDH1 PE=2 SV=1	174	2e-49	0.788889	gnl|A8Y0T7|A8Y0T7_CAEBR	2..271	2	436	315..404	Putative uncharacterized protein OS=Caenorhabditis briggsae GN=CBG21657 PE=3 SV=1	172	3e-48	0.766667	DDB0231401	38..352	2	412	304..408	|Protein| gene: idhC on chromosome: 2 position 1656440 to 1658000	184	4e-47	0.685714	gi|109100775|ref|XP_001107992.1|	2..271	2	414	293..382	PREDICTED: isocitrate dehydrogenase 1 (NADP+), soluble isoform 5 [Macaca mulatta]	175	1e-49	0.8	gi|118093509|ref|XP_421965.2|	2..271	2	415	293..382	PREDICTED: similar to cytosolic NADP-dependent isocitrate dehydrogenase [Gallus gallus]	171	7e-49	0.766667	gi|195016189|ref|XP_001984359.1|	2..343	2	446
contig01842_1.exp										gnl|Q0CDH0|Q0CDH0_ASPTN	3..257	3	356	216..300	Putative uncharacterized protein OS=Aspergillus terreus (strain NIH 2624) GN=ATEG_08264 PE=4 SV=1	128	3e-32	0.611765
contig00082_1.exp	gnl|P09353|SR3A_PHYPO	25..333	1	103	1..103	Spherulin-3A OS=Physarum polycephalum PE=1 SV=1	213	1e-54	0.864078	gnl|Q4U3C9|Q4U3C9_PHYPO	25..333	1	103	1..103	Spherulin 3b OS=Physarum polycephalum PE=4 SV=1	242	2e-62	1
contig12230_1.exp	gnl|P83917|CBX1_MOUSE	179..307	2	185	131..173	Chromobox protein homolog 1 OS=Mus musculus GN=Cbx1 PE=1 SV=1	47.3	0.0002	0.418605	gnl|A1L223|A1L223_DANRE	179..340	2	204	151..204	Chromobox homolog 5 (HP1 alpha homolog, Drosophila) OS=Danio rerio GN=cbx5 PE=2 SV=1	48.3	3e-06	0.388889	DDB0220645	173..298	2	244	196..237	|Protein| gene: hcpB on chromosome: 4 position 105576 to 106310	49.6	6e-08	0.380952	gi|119918129|ref|XP_001249525.1|	179..307	2	185	131..173	PREDICTED: similar to heterochromatin protein 1 beta isoform 2 [Bos taurus]	47.8	0.0002	0.418605	gi|122114581|ref|NP_001073653.1|	179..340	2	204	151..204	chromobox homolog 5 [Danio rerio]	48.3	6e-08	0.388889	gi|91083815|ref|XP_973428.1|	179..292	2	265
contig00935_1.exp	gnl|Q55FI7|ZSWM7_DICDI	138..245	3	156	88..123	Zinc finger SWIM domain-containing protein 7 homolog OS=Dictyostelium discoideum GN=zswim7 PE=3 SV=1	57	1e-15	0.583333	gnl|A7ST66|A7ST66_NEMVE	144..245	3	136	84..117	Predicted protein (Fragment) OS=Nematostella vectensis GN=v1g217113 PE=4 SV=1	55.6	4e-09	0.529412	DDB0189771	138..245	3	156	88..123	|Protein| gene: DDB_G0268092 on chromosome: 1 position 1445229 to 1445868	57	1e-16	0.583333	gi|149262144|ref|XP_001473942.1|	111..275	3	113	34..88	PREDICTED: hypothetical protein LOC69747 [Mus musculus]	57.9	7e-08	0.436364	gi|50758272|ref|XP_415841.1|	141..239	3	140	83..115	PREDICTED: similar to SWS1 isoform 2 [Gallus gallus]	52.4	7e-07	0.606061	gi|156360789|ref|XP_001625207.1|	144..245	3	136
contig11773_1.exp	gnl|Q5UPW6|YL281_MIMIV	18..158	3	292	105..151	Putative FNIP repeat-containing protein L281 OS=Acanthamoeba polyphaga mimivirus GN=MIMI_L281 PE=4 SV=1	50.1	4e-06	0.361702	gnl|Q54FX5|Q54FX5_DICDI	15..251	3	745	475..553	Putative uncharacterized protein OS=Dictyostelium discoideum GN=DDB_0188946 PE=4 SV=1	60.2	9e-08	0.303797	DDB0188946	15..251	3	745	475..553	|Protein| gene: DDB_G0290545 on chromosome: 5 position 4245577 to 4247814	60.2	5e-10	0.303797
contig02385_1.exp
contig01811_1.exp																																					gi|148234176|ref|NP_001083092.1|	320..478	2	1055	196..248	hypothetical protein LOC398737 [Xenopus laevis]	40.9	0.007	0.320755
contig12148_1.exp	gnl|P14163|HAPP_PHYPO	221..271	2	187	171..187	Plasmodium-specific hydrophobic abundant protein OS=Physarum polycephalum PE=2 SV=1	41.4	4e-06	1	gnl|Q94701|Q94701_PHYPO	221..271	2	187	171..187	HapP1 protein OS=Physarum polycephalum GN=hapP1 PE=3 SV=1	41.4	4e-06	1
PpolyNOa08a07.t7	gnl|P04146|COPIA_DROME	244..369	1	1409	1342..1383	Copia protein OS=Drosophila melanogaster GN=GIP PE=1 SV=3	60.2	3e-21	0.571429	gnl|Q84VH6|Q84VH6_SOYBN	238..369	1	1577	1511..1554	Gag-pol polyprotein OS=Glycine max GN=gag-pol PE=4 SV=1	69.8	8e-21	0.568182	DDB0232077	35..223	2	500	438..500	|Protein| gene: dcd1B on chromosome: 6 position 2039368 to 2040946	40	0.002	0.31746										gi|189528659|ref|XP_001920565.1|	238..369	1	1341	1280..1323	PREDICTED: similar to Copia protein (Gag-int-pol protein) [Danio rerio]	52.4	1e-18	0.431818	gi|156540620|ref|XP_001599437.1|	37..183	1	543
PpolyN0a11g12.t7	gnl|P38999|LYS9_YEAST	140..373	2	446	307..384	Saccharopine dehydrogenase [NADP+, L-glutamate-forming] OS=Saccharomyces cerevisiae GN=LYS9 PE=1 SV=1	104	2e-31	0.525641	gnl|Q54P64|Q54P64_DICDI	380..556	2	909	846..904	Aminoadipic semialdehyde synthase OS=Dictyostelium discoideum GN=aass PE=4 SV=1	74.4	1e-41	0.474576	DDB0237522	380..556	2	909	846..904	|Protein| gene: aass on chromosome: 4 position 2456087 to 2459084	74.4	6e-44	0.474576	gi|126340715|ref|XP_001370253.1|	386..544	2	939	879..931	PREDICTED: similar to lysine ketoglutarate reductase/saccharopine dehydrogenase [Monodelphis domestica]	64.3	3e-20	0.45283	gi|185133193|ref|NP_001118002.1|	380..556	2	930	868..926	lysine ketoglutarate reductase/saccharopine dehydrogenase [Oncorhynchus mykiss]	63.4	5e-18	0.423729	gi|156548972|ref|XP_001607166.1|	182..373	2	950
contig02125_1.exp
contig01983_1.exp	gnl|A5ILL1|ASSY_THEP1	34..507	1	409	241..398	Argininosuccinate synthase OS=Thermotoga petrophila (strain RKU-1 / ATCC BAA-488 / DSM 13995) GN=argG PE=3 SV=1	203	2e-51	0.506329	gnl|A9V8H2|A9V8H2_MONBE	40..540	1	783	616..782	Argininosuccinate synthase OS=Monosiga brevicollis GN=11193 PE=3 SV=1	213	2e-53	0.48503										gi|126297761|ref|XP_001364691.1|	37..513	1	412	244..402	PREDICTED: similar to Prmd14 [Monodelphis domestica]	193	2e-48	0.471698	gi|147900590|ref|NP_001080795.1|	28..513	1	411	242..403	arginosuccinate synthetase 1 [Xenopus laevis]	202	9e-52	0.481481	gi|156361200|ref|XP_001625407.1|	46..501	1	401
[truncated: 12,076 more rows]
[truncated: 32 more columns]
