# Supplementary material for: Transcriptomic changes arising during light-induced sporulation in Physarum polycephalum
Source: BMC Genomics. 2010 Feb 17;11:115. doi: 10.1186/1471-2164-11-115 (PMC2837032; doi:10.1186/1471-2164-11-115)
Supplement: Additional file 7 — Transcriptome Annotation. Annotations of all sequences, including those with or without hit counts data (Excel spreadsheet). [file 1471-2164-11-115-S7.xls]

## Sheet: annot
		Similarity			Gene Ontology			KEGG					InterPro
Accession	annotation	Hits	min. eValue	sim mean	Number	Ids	Terms	EC	Enzymes	Pathways	Orthologs	BRITE	Accessions	Description	Hits
PpolyN1d30b05.t7	isoleucyl-trna synthetase	20	5.29699e-61	0.66	3	F:GO:0003824 F:GO:0005488 P:GO:0006412	catalytic activity;binding;translation	EC:3.6.5.3,	protein-synthesizing GTPase		K01870
contig02031_1.exp	asparaginyl-trna synthetase	20	1.20816e-13	0.68	5	F:GO:0003824 F:GO:0005488 P:GO:0006139 P:GO:0006412 P:GO:0006519	catalytic activity;binding;nucleobase, nucleoside, nucleotide and nucleic acid metabolic process;translation;amino acid and derivative metabolic process				K01893
contig02038_1.exp	protein	20	2.41161e-41	0.55	2	P:GO:0008150 C:GO:0005623	biological_process;cell				K07297		IPR004254, IPR004254, IPR004254, noIPR, noIPR, noIPR, noIPR	Hly-III related proteins, Hly-III related proteins, Hly-III related proteins, unintegrated, unintegrated, unintegrated, unintegrated	PTHR20855 (PANTHER), PF03006 (PFAM), GO:0016021, PTHR20855:SF14 (PANTHER), SignalP (SIGNALP), tmhmm (TMHMM),
contig02041_1.exp	abl interactor 2	20	7.81816e-13	0.6	7	F:GO:0046872 P:GO:0007242 F:GO:0005089 F:GO:0008270 P:GO:0035023 F:GO:0005515 C:GO:0005622		-					IPR001452, IPR001452, IPR001452, IPR001452, IPR001452, IPR001452, IPR011511, IPR011511, noIPR, noIPR, noIPR, noIPR	Src homology-3, Src homology-3, Src homology-3, Src homology-3, Src homology-3, Src homology-3, Variant SH3, Variant SH3, unintegrated, unintegrated, unintegrated, unintegrated	PD000066 (PRODOM), PR00452 (PRINTS), SM00326 (SMART), PS50002 (PROFILE), SSF50044 (SUPERFAMILY), , PF07653 (PFAM), , G3DSA:2.30.30.40 (GENE3D), PTHR22820 (PANTHER), PTHR22820:SF9 (PANTHER),
contig02022_1.exp	dual specificity mitogen-activated protein kinase kinase hemipterous mapkk	20	8.38617e-07	0.61	8	F:GO:0016301 F:GO:0005524 F:GO:0004672 F:GO:0016740 F:GO:0000166 P:GO:0006468 F:GO:0004674 C:GO:0005575		-
contig02024_1.exp	14 kda subunit splicing factor 3b	20	1.18999e-41	0.88	3	F:GO:0003723 C:GO:0005739 F:GO:0000166	RNA binding;mitochondrion;nucleotide binding						IPR000504, IPR000504, IPR000504, IPR012677, IPR012677, noIPR, noIPR, noIPR	RNA recognition motif, RNP-1, RNA recognition motif, RNP-1, RNA recognition motif, RNP-1, Nucleotide-binding, alpha-beta plait, Nucleotide-binding, alpha-beta plait, unintegrated, unintegrated, unintegrated	PF00076 (PFAM), PS50102 (PROFILE), GO:0003676, G3DSA:3.30.70.330 (GENE3D), GO:0000166, PTHR22630 (PANTHER), SSF54928 (SUPERFAMILY),
contig02026_1.exp	lim protein pin-2	20	2.5402e-19	0.63	4	P:GO:0009653 P:GO:0009790 C:GO:0005623 P:GO:0007165	anatomical structure morphogenesis;embryonic development;cell;signal transduction
contig02027_1.exp	multi-sensor hybrid histidine kinase	20	7.8844e-13	0.68	4	P:GO:0008150 F:GO:0016740 F:GO:0030528 F:GO:0004871	biological_process;transferase activity;transcription regulator activity;signal transducer activity						IPR001789, IPR001789, IPR001789, IPR001789, IPR011006, IPR011006, noIPR, noIPR, noIPR, noIPR	Signal transduction response regulator, receiver region, Signal transduction response regulator, receiver region, Signal transduction response regulator, receiver region, Signal transduction response regulator, receiver region, CheY-like, CheY-like, unintegrated, unintegrated, unintegrated, unintegrated	PD000039 (PRODOM), PF00072 (PFAM), PS50110 (PROFILE), GO:0000156, SSF52172 (SUPERFAMILY), , G3DSA:3.40.50.2300 (GENE3D), PTHR23283 (PANTHER), PTHR23283:SF49 (PANTHER),
contig00545_1.exp	snf7-like protein	20	2.20832e-16	0.65	2	C:GO:0005739 P:GO:0015031	mitochondrion;protein transport						IPR005024, IPR005024, noIPR, noIPR, noIPR	Snf7, Snf7, unintegrated, unintegrated, unintegrated	PF03357 (PFAM), GO:0015031, PTHR10476 (PANTHER), PTHR10476:SF4 (PANTHER),
contig02699_1.exp	mgr2 homolog	20	6.81357e-09	0.61	2	C:GO:0005623 C:GO:0005739	cell;mitochondrion
contig02069_1.exp	alcohol dehydrogenasedomain protein	20	1.57746e-05	0.6	9	F:GO:0008106 F:GO:0008270 F:GO:0016616 F:GO:0016491 F:GO:0003824 F:GO:0048037 P:GO:0008152 F:GO:0046872 F:GO:0005488		-
contig02156_1.exp	member ras oncogene family	20	2.80626e-11	0.59	7	P:GO:0006810 C:GO:0005886 C:GO:0043226 C:GO:0005737 C:GO:0005794 F:GO:0000166 P:GO:0007165	transport;plasma membrane;organelle;cytoplasm;Golgi apparatus;nucleotide binding;signal transduction				K06109	GTP binding	IPR001806, IPR001806, IPR001806, IPR013753, IPR013753, noIPR, noIPR, noIPR, noIPR, noIPR	Ras GTPase, Ras GTPase, Ras GTPase, Ras, Ras, unintegrated, unintegrated, unintegrated, unintegrated, unintegrated	PR00449 (PRINTS), GO:0005525, GO:0007264, PF00071 (PFAM), , G3DSA:3.40.50.300 (GENE3D), PTHR11708 (PANTHER), PTHR11708:SF302 (PANTHER), SSF52540 (SUPERFAMILY),
contig02051_1.exp	uracil-dna glycosylase	20	6.41338e-49	0.73	3	F:GO:0016787 P:GO:0006950 P:GO:0006259	hydrolase activity;response to stress;DNA metabolic process				K03648		IPR002043, IPR002043, IPR002043, IPR003249, IPR003249, IPR003249, IPR005122, IPR005122, IPR005122, IPR005122	Uracil-DNA glycosylase, Uracil-DNA glycosylase, Uracil-DNA glycosylase, Uracil-DNA glycosylase, not poxvirus, Uracil-DNA glycosylase, not poxvirus, Uracil-DNA glycosylase, not poxvirus, Uracil-DNA glycosylase-like, Uracil-DNA glycosylase-like, Uracil-DNA glycosylase-like, Uracil-DNA glycosylase-like	PTHR11264 (PANTHER), GO:0004844, GO:0006284, PD001589 (PRODOM), GO:0004844, GO:0006281, G3DSA:3.40.470.10 (GENE3D), PF03167 (PFAM), SSF52141 (SUPERFAMILY),
contig05920_1.exp	glycine amidinotransferase	20	3.76438e-07	0.55	4	F:GO:0016813 C:GO:0005737 F:GO:0016740 F:GO:0015068		-					noIPR, noIPR	unintegrated, unintegrated	SignalP (SIGNALP),
contig02053_1.exp	zgc:63470 protein	20	2.74731e-09	0.49	2	P:GO:0008150 C:GO:0005575		-					IPR015034, IPR015034	Protein of unknown function DUF1917, Protein of unknown function DUF1917	PF08939 (PFAM),
contig02058_1.exp	mgc84324 protein	20	4.00528e-17	0.62	0			-
contig01975_1.exp	peroxisomal membrane carrier protein	20	2.23197e-48	0.58	3	C:GO:0005777 F:GO:0005488 P:GO:0006810	peroxisome;binding;transport						IPR001993, IPR001993, IPR001993, IPR001993, IPR001993, IPR001993, IPR001993, noIPR, noIPR, noIPR	Mitochondrial substrate carrier, Mitochondrial substrate carrier, Mitochondrial substrate carrier, Mitochondrial substrate carrier, Mitochondrial substrate carrier, Mitochondrial substrate carrier, Mitochondrial substrate carrier, unintegrated, unintegrated, unintegrated	PTHR11896 (PANTHER), PF00153 (PFAM), PS50920 (PROFILE), SSF103506 (SUPERFAMILY), GO:0005488, GO:0006810, GO:0016020, PTHR11896:SF36 (PANTHER), tmhmm (TMHMM),
contig01979_1.exp	adenylate guanylate cyclase	20	2.39468e-17	0.72	0			-			K01768
contig01696_1.exp	translation initiation factor if-2	20	2.78035e-43	0.72	1	F:GO:0000166	nucleotide binding				K03243	transl.factor	IPR009000, IPR009000, noIPR, noIPR	Translation elongation and initiation factors/Ribosomal, beta-barrel, Translation elongation and initiation factors/Ribosomal, beta-barrel, unintegrated, unintegrated	SSF50447 (SUPERFAMILY), , G3DSA:2.40.30.10 (GENE3D),
contig01982_1.exp	diacylglycerol o-acyltransferase homolog 2	20	2.92457e-12	0.58	4	C:GO:0005623 F:GO:0016740 P:GO:0009058 P:GO:0006629	cell;transferase activity;biosynthetic process;lipid metabolic process	EC:2.3.1.20, EC:2.3.1.22,	2-acylglycerol O-acyltransferase;diacylglycerol O-acyltransferase	Glycerolipid metabolismRetinol metabolism;Glycerolipid metabolism	K11160		IPR007130, IPR007130, IPR007130, noIPR, noIPR	Diacylglycerol acyltransferase, Diacylglycerol acyltransferase, Diacylglycerol acyltransferase, unintegrated, unintegrated	PTHR12317 (PANTHER), PF03982 (PFAM), , SignalP (SIGNALP),
contig01836_1.exp	atp synthase epsilonmitochondrial	20	4.20456e-06	0.7	15	P:GO:0015986 C:GO:0016020 C:GO:0045261 C:GO:0005743 C:GO:0016469 P:GO:0006811 F:GO:0016787 C:GO:0005739 F:GO:0015078 P:GO:0006810 F:GO:0046933 F:GO:0046961 P:GO:0006754 F:GO:0046872 P:GO:0015992		-
contig01967_1.exp	start domain containing 10	20	1.50953e-48	0.62	0			-					IPR002913, IPR002913, IPR002913, noIPR, noIPR, noIPR, noIPR	Lipid-binding START, Lipid-binding START, Lipid-binding START, unintegrated, unintegrated, unintegrated, unintegrated	PF01852 (PFAM), PS50848 (PROFILE), , G3DSA:3.30.530.20 (GENE3D), PTHR19308 (PANTHER), SSF55961 (SUPERFAMILY),
contig01972_1.exp	cytochromefamilysubfamilypolypeptide 1	20	3.23017e-06	0.51	10	F:GO:0020037 F:GO:0005506 C:GO:0016023 P:GO:0006118 F:GO:0016491 P:GO:0006783 P:GO:0006826 F:GO:0046872 P:GO:0006879 F:GO:0004497		-
PpolyN1a10e03.t7	signal peptidase complex subunit 2 homolog	20	7.32772e-20	0.54	11	P:GO:0009790 P:GO:0000003 P:GO:0008150 P:GO:0007275 F:GO:0005515 P:GO:0050789 P:GO:0040007 C:GO:0005783 C:GO:0043234 C:GO:0005623 P:GO:0006464	embryonic development;reproduction;biological_process;multicellular organismal development;protein binding;regulation of biological process;growth;endoplasmic reticulum;protein complex;cell;protein modification process						IPR009582, IPR009582, IPR009582, IPR009582, IPR009582, IPR009582	Microsomal signal peptidase 25 kDa subunit, Microsomal signal peptidase 25 kDa subunit, Microsomal signal peptidase 25 kDa subunit, Microsomal signal peptidase 25 kDa subunit, Microsomal signal peptidase 25 kDa subunit, Microsomal signal peptidase 25 kDa subunit	PF06703 (PFAM), GO:0005787, GO:0005792, GO:0006465, GO:0009003, GO:0016021
contig01996_1.exp	chromosome 3 open reading frame 10	20	3.71419e-15	0.71	1	F:GO:0005515	protein binding				K05752
contig05570_1.exp	xylulokinase homolog	20	9.82539e-08	0.62	7	F:GO:0016301 P:GO:0006091 F:GO:0016740 P:GO:0005975 F:GO:0004856 P:GO:0042732 C:GO:0005575		-
contig08146_1.exp	protein kinase	20	5.41042e-14	0.71	7	F:GO:0016301 F:GO:0004672 F:GO:0005524 F:GO:0016740 F:GO:0000166 P:GO:0006468 F:GO:0004674		-					noIPR, noIPR	unintegrated, unintegrated	SignalP (SIGNALP),
contig02883_1.exp	mgc82947 protein	20	6.13382e-10	0.65	1	C:GO:0005575		-
contig01983_1.exp	argininosuccinate synthase	20	2.19822e-44	0.72	4	F:GO:0003824 F:GO:0000166 P:GO:0009058 P:GO:0006519	catalytic activity;nucleotide binding;biosynthetic process;amino acid and derivative metabolic process	EC:6.3.4.5,	argininosuccinate synthase	Alanine and aspartate metabolism;Urea cycle and metabolism of amino groups;Arginine and proline metabolism	K01940		IPR001518, IPR001518, IPR001518, IPR001518, IPR001518, noIPR, noIPR, noIPR	Argininosuccinate synthase, Argininosuccinate synthase, Argininosuccinate synthase, Argininosuccinate synthase, Argininosuccinate synthase, unintegrated, unintegrated, unintegrated	PTHR11587 (PANTHER), PF00764 (PFAM), GO:0004055, GO:0005524, GO:0006526, G3DSA:3.90.1260.10 (GENE3D), SSF69864 (SUPERFAMILY),
contig01984_1.exp	member ras oncogene family	20	8.29054e-47	0.73	11	F:GO:0005215 P:GO:0007165 P:GO:0050789 P:GO:0006350 F:GO:0003677 P:GO:0006810 F:GO:0016787 P:GO:0015031 C:GO:0005794 C:GO:0005783 F:GO:0000166	transporter activity;signal transduction;regulation of biological process;transcription;DNA binding;transport;hydrolase activity;protein transport;Golgi apparatus;endoplasmic reticulum;nucleotide binding	EC:3.6.5.1, EC:3.6.5.2, EC:3.6.5.3, EC:3.6.5.4,	signal-recognition-particle GTPase;protein-synthesizing GTPase;small monomeric GTPase;heterotrimeric G-protein GTPase		K07976	GTP binding	IPR013753, IPR013753	Ras, Ras	PF00071 (PFAM),
contig01990_1.exp	myosin heavy chain kinase	20	8.17876e-27	0.51	2	P:GO:0006355 P:GO:0006350		-
contig03715_1.exp	flagellar associated protein	20	5.9865e-13	0.73	0			-					IPR000020, IPR000020, IPR000867, IPR000867, IPR000867, IPR000867, IPR001450, IPR001450, IPR001450, IPR001450, IPR006058, IPR006058, IPR006058, IPR013032, IPR013032, noIPR, noIPR	Anaphylatoxin/fibulin, Anaphylatoxin/fibulin, Insulin-like growth factor-binding protein, IGFBP, Insulin-like growth factor-binding protein, IGFBP, Insulin-like growth factor-binding protein, IGFBP, Insulin-like growth factor-binding protein, IGFBP, 4Fe-4S ferredoxin, iron-sulphur binding, 4Fe-4S ferredoxin, iron-sulphur binding, 4Fe-4S ferredoxin, iron-sulphur binding, 4Fe-4S ferredoxin, iron-su…	PS01177 (PROSITE), GO:0005576, PS00222 (PROSITE), GO:0001558, GO:0005520, GO:0005576, PS00198 (PROSITE), GO:0006118, GO:0009055, GO:0051536, PS00197 (PROSITE), GO:0006118, GO:0009055, PS00022 (PROSITE), , SignalP (SIGNALP),
PpolyN1a05a12.m13r	chromosome 12 open reading frame 31	20	6.84233e-32	0.82	0			-
contig04091_1.exp	family protein	20	8.56629e-15	0.69	1	F:GO:0016888		-			K03424		noIPR, noIPR	unintegrated, unintegrated	SignalP (SIGNALP),
contig00699_1.exp	atp synthase f1 delta	20	2.54153e-19	0.66	6	F:GO:0005215 P:GO:0006091 P:GO:0006139 P:GO:0006811 C:GO:0043234 C:GO:0005739	transporter activity;generation of precursor metabolites and energy;nucleobase, nucleoside, nucleotide and nucleic acid metabolic process;ion transport;protein complex;mitochondrion	EC:3.6.3.14,	H+-transporting two-sector ATPase	Epithelial cell signaling in Helicobacter pylori infection;Vibrio cholerae infection;Photosynthesis;Oxidative phosphorylation;Parkinson's disease;Type III secretion system;Flagellar assembly	K02134		noIPR, noIPR	unintegrated, unintegrated	SignalP (SIGNALP),
contig02527_1.exp	maternal embryonic leucine zipper kinase	20	9.76848e-11	0.65	1	F:GO:0016740	transferase activity				K08802	kinase
contig02148_1.exp	threonyl-trna synthetase	20	1.19834e-64	0.75	0			-			K01868
contig02150_1.exp	serine threonine-protein phosphatase 2a regulatory subunit b	20	6.08097e-11	0.69	6	C:GO:0009536 C:GO:0005737 F:GO:0003755 F:GO:0019211 C:GO:0005634 F:GO:0016853		-
contig02154_1.exp	large subunit gtpase 1 homolog	20	1.05877e-09	0.55	8	F:GO:0005525 F:GO:0016787 F:GO:0000166 C:GO:0005783 C:GO:0005634 P:GO:0006810 P:GO:0015031 C:GO:0005622		-					noIPR, noIPR, noIPR	unintegrated, unintegrated, unintegrated	SignalP (SIGNALP), tmhmm (TMHMM),
contig00262_1.exp	proliferating cell nuclear antigen	20	1.53167e-81	0.79	8	F:GO:0030234 F:GO:0003677 P:GO:0050789 P:GO:0006259 P:GO:0009058 C:GO:0005622 C:GO:0043234 C:GO:0005634	enzyme regulator activity;DNA binding;regulation of biological process;DNA metabolic process;biosynthetic process;intracellular;protein complex;nucleus				K04802		IPR000730, IPR000730, IPR000730, IPR000730, IPR000730, IPR000730, IPR000730, IPR000730, IPR000730, IPR000730, noIPR, noIPR, noIPR	Proliferating cell nuclear antigen, PCNA, Proliferating cell nuclear antigen, PCNA, Proliferating cell nuclear antigen, PCNA, Proliferating cell nuclear antigen, PCNA, Proliferating cell nuclear antigen, PCNA, Proliferating cell nuclear antigen, PCNA, Proliferating cell nuclear antigen, PCNA, Proliferating cell nuclear antigen, PCNA, Proliferating cell nuclear antigen, PCNA, Proliferating cell nu…	PD002673 (PRODOM), PR00339 (PRINTS), PTHR11352 (PANTHER), PF00705 (PFAM), PF02747 (PFAM), TIGR00590 (TIGRFAMs), GO:0003677, GO:0006275, GO:0030337, GO:0043626, G3DSA:3.70.10.10 (GENE3D), SSF55979 (SUPERFAMILY),
contig12672_1.exp	ribosomal protein l30	20	2.07163e-29	0.9	4	C:GO:0005840 F:GO:0005198 P:GO:0006412 P:GO:0006996	ribosome;structural molecule activity;translation;organelle organization and biogenesis	EC:3.6.5.3,	protein-synthesizing GTPase		K02908		IPR000231, IPR000231, IPR000231, IPR000231, IPR000231, IPR000231, IPR004038, IPR004038, IPR004038, noIPR, noIPR, noIPR, noIPR	Ribosomal protein L30e, Ribosomal protein L30e, Ribosomal protein L30e, Ribosomal protein L30e, Ribosomal protein L30e, Ribosomal protein L30e, Ribosomal protein L7Ae/L30e/S12e/Gadd45, Ribosomal protein L7Ae/L30e/S12e/Gadd45, Ribosomal protein L7Ae/L30e/S12e/Gadd45, unintegrated, unintegrated, unintegrated, unintegrated	PTHR11449 (PANTHER), PS00993 (PROSITE), GO:0003735, GO:0005622, GO:0005840, GO:0006412, PD004495 (PRODOM), PF01248 (PFAM), , G3DSA:3.30.1330.30 (GENE3D), PTHR11449:SF1 (PANTHER), SSF55315 (SUPERFAMILY),
contig02176_1.exp	microfibrillar-associated protein 1	20	6.46234e-19	0.77	1	C:GO:0005576		-
contig00466_1.exp	ubiquitin-conjugating enzyme e2c	20	4.2076e-58	0.82	7	P:GO:0050789 P:GO:0007049 P:GO:0006464 P:GO:0019538 P:GO:0009056 F:GO:0003824 P:GO:0008150	regulation of biological process;cell cycle;protein modification process;protein metabolic process;catabolic process;catalytic activity;biological_process	EC:6.3.2.19,	ubiquitin---protein ligase	Jak-STAT signaling pathway;Neurodegenerative Diseases;Dentatorubropallidoluysian atrophy (DRPLA);Huntington's disease;ErbB signaling pathway;Chronic myeloid leukemia;TGF-beta signaling pathway;Bladder cancer;Melanoma;Prostate cancer;Glioma;Parkinson's disease;Ubiquitin mediated proteolysis;Insulin signaling pathway;Wnt signaling pathway;p53 signaling pathway;Cell cycle;T cell receptor signaling p…	K06688		IPR000608, IPR000608, IPR000608, IPR000608, IPR000608, IPR000608, IPR000608, IPR000608, IPR000608, IPR015582, IPR015582, IPR016135, IPR016135, IPR016135, noIPR, noIPR	Ubiquitin-conjugating enzyme, E2, Ubiquitin-conjugating enzyme, E2, Ubiquitin-conjugating enzyme, E2, Ubiquitin-conjugating enzyme, E2, Ubiquitin-conjugating enzyme, E2, Ubiquitin-conjugating enzyme, E2, Ubiquitin-conjugating enzyme, E2, Ubiquitin-conjugating enzyme, E2, Ubiquitin-conjugating enzyme, E2, Ubiquitin-conjugating enzyme E2 H10, Ubiquitin-conjugating enzyme E2 H10, Ubiquitin-conjugati…	PD000461 (PRODOM), PTHR11621 (PANTHER), PF00179 (PFAM), SM00212 (SMART), PS50127 (PROFILE), PS00183 (PROSITE), GO:0019787, GO:0043687, GO:0051246, PTHR11621:SF26 (PANTHER), , G3DSA:3.10.110.10 (GENE3D), SSF54495 (SUPERFAMILY), , SignalP (SIGNALP),
contig02164_1.exp	integral membrane protein	20	8.56262e-12	0.55	2	C:GO:0016021 C:GO:0016020		-					IPR006214, IPR006214, noIPR, noIPR, noIPR	Protein of unknown function UPF0005, Protein of unknown function UPF0005, unintegrated, unintegrated, unintegrated	PTHR23291 (PANTHER), , PTHR23291:SF6 (PANTHER), SignalP (SIGNALP),
contig12693_1.exp	ribosomal protein s18	20	2.05873e-54	0.91	5	C:GO:0005840 F:GO:0005198 P:GO:0006412 F:GO:0003723 P:GO:0006996	ribosome;structural molecule activity;translation;RNA binding;organelle organization and biogenesis	EC:3.6.5.3,	protein-synthesizing GTPase		K02964		IPR001892, IPR001892, IPR001892, IPR001892, IPR001892, IPR001892, IPR001892, IPR001892, IPR001892, IPR001892, IPR010979, IPR010979, noIPR, noIPR, noIPR, noIPR, noIPR	Ribosomal protein S13, Ribosomal protein S13, Ribosomal protein S13, Ribosomal protein S13, Ribosomal protein S13, Ribosomal protein S13, Ribosomal protein S13, Ribosomal protein S13, Ribosomal protein S13, Ribosomal protein S13, Ribosomal protein S13-like, H2TH, Ribosomal protein S13-like, H2TH, unintegrated, unintegrated, unintegrated, unintegrated, unintegrated	PD001363 (PRODOM), PIRSF002134 (PIR), PF00416 (PFAM), PS50159 (PROFILE), PS00646 (PROSITE), GO:0003723, GO:0003735, GO:0005622, GO:0005840, GO:0006412, SSF46946 (SUPERFAMILY), GO:0003676, G3DSA:1.10.8.50 (GENE3D), G3DSA:4.10.910.10 (GENE3D), PTHR10871 (PANTHER), PTHR10871:SF2 (PANTHER),
contig00417_1.exp	f-box protein 42	20	2.05406e-05	0.52	0			-
contig02168_1.exp	calmodulin-binding protein	20	5.94712e-17	0.5	0			-
contig02090_1.exp	ribosomal protein l20	20	3.40508e-16	0.69	1	C:GO:0005622	intracellular				K02887
contig06205_1.exp	rna terminal phosphate cyclase domain 1	20	1.53517e-16	0.8	2	F:GO:0003824 P:GO:0006139	catalytic activity;nucleobase, nucleoside, nucleotide and nucleic acid metabolic process	EC:6.5.1.4,	RNA-3'-phosphate cyclase		K01974
contig02092_1.exp	nf-x1 finger and helicase domain	20	1.11527e-14	0.66	7	P:GO:0006412 P:GO:0006139 F:GO:0003676 F:GO:0005488 F:GO:0000166 F:GO:0003824 C:GO:0005622	translation;nucleobase, nucleoside, nucleotide and nucleic acid metabolic process;nucleic acid binding;binding;nucleotide binding;catalytic activity;intracellular	EC:3.6.5.3,	protein-synthesizing GTPase				noIPR, noIPR, noIPR	unintegrated, unintegrated, unintegrated	PTHR10887 (PANTHER), PTHR10887:SF2 (PANTHER),
PpolyN1d03b05.t7	deah (asp-glu-ala-his) box polypeptide 8	20	5.36246e-116	0.92	5	F:GO:0003723 F:GO:0000166 C:GO:0005622 F:GO:0016787 F:GO:0003824	RNA binding;nucleotide binding;intracellular;hydrolase activity;catalytic activity
contig02078_1.exp	tkl family protein kinase	20	8.5319e-15	0.61	1	C:GO:0009536	plastid				K04427	kinase	noIPR, noIPR	unintegrated, unintegrated	SignalP (SIGNALP),
contig11181_1.exp	kif1 binding protein	20	1.14038e-19	0.57	1	F:GO:0005515	protein binding						noIPR, noIPR, noIPR	unintegrated, unintegrated, unintegrated	SignalP (SIGNALP), tmhmm (TMHMM),
contig03476_1.exp	at4g28450 f20o9_130	20	1.59792e-21	0.56	5	F:GO:0003674 P:GO:0006364 C:GO:0030529 C:GO:0005575 C:GO:0005634		-					IPR001680, IPR001680, IPR001680, noIPR, noIPR	WD40 repeat, WD40 repeat, WD40 repeat, unintegrated, unintegrated	PS50082 (PROFILE), PS50294 (PROFILE), , PTHR22851 (PANTHER),
contig02089_1.exp	trafficking protein particle complex 2	20	8.09316e-39	0.76	8	C:GO:0005737 P:GO:0007275 F:GO:0005515 P:GO:0006810 P:GO:0050789 P:GO:0006350 C:GO:0005654 C:GO:0043234	cytoplasm;multicellular organismal development;protein binding;transport;regulation of biological process;transcription;nucleoplasm;protein complex						IPR006722, IPR006722, IPR006722, IPR006722, IPR011012, IPR011012, noIPR, noIPR, noIPR	Sedlin, Sedlin, Sedlin, Sedlin, Longin-like, Longin-like, unintegrated, unintegrated, unintegrated	PTHR12403 (PANTHER), PF04628 (PFAM), GO:0005622, GO:0006888, SSF64356 (SUPERFAMILY), GO:0006810, G3DSA:3.30.450.70 (GENE3D), PTHR12403:SF1 (PANTHER),
contig02112_1.exp	l-rhamnose 1-epimerase	20	1.41987e-22	0.66	0			-			K03534		IPR008000, IPR008000, noIPR, noIPR	Rhamnose mutarotase, Rhamnose mutarotase, unintegrated, unintegrated	PF05336 (PFAM), , PD030108 (PRODOM),
contig02119_1.exp	potassium channel interacting protein 4	20	4.96554e-07	0.59	2	F:GO:0005488 F:GO:0005515	binding;protein binding						noIPR, noIPR, noIPR, noIPR	unintegrated, unintegrated, unintegrated, unintegrated	PS51257 (PROFILE), SignalP (SIGNALP), tmhmm (TMHMM),
contig02132_1.exp	zinc finger (c3hc4-type ring finger) family protein ankyrin repeat family protein	20	3.47434e-08	0.61	3	F:GO:0008270 F:GO:0004842 P:GO:0016567		-					noIPR, noIPR	unintegrated, unintegrated	SignalP (SIGNALP),
contig05686_1.exp	radical s-adenosyl methionine domain containing 2	20	1.01778e-12	0.68	5	C:GO:0005615 P:GO:0006950 P:GO:0009607 F:GO:0005488 F:GO:0003824	extracellular space;response to stress;response to biotic stimulus;binding;catalytic activity
contig11530_1.exp	dictyostelium discoideum (slime mold)a protein	20	3.03461e-17	0.5	0			-
contig03347_1.exp	chaperonin containingsubunit 4	20	2.66246e-69	0.93	6	P:GO:0019538 C:GO:0005829 C:GO:0043234 C:GO:0016023 F:GO:0000166 F:GO:0005515	protein metabolic process;cytosol;protein complex;cytoplasmic membrane-bounded vesicle;nucleotide binding;protein binding				K09496		noIPR, noIPR, noIPR	unintegrated, unintegrated, unintegrated	SignalP (SIGNALP), tmhmm (TMHMM),
contig02109_1.exp	heat repeat familyexpressed	20	1.69925e-23	0.59	2	C:GO:0030089 F:GO:0016829		-
contig00340_1.exp	eukaryotic translation elongation factor 1 beta 2	20	3.09701e-24	0.85	7	F:GO:0008135 C:GO:0005737 C:GO:0043234 F:GO:0000166 C:GO:0005840 P:GO:0050789 P:GO:0006412	translation factor activity, nucleic acid binding;cytoplasm;protein complex;nucleotide binding;ribosome;regulation of biological process;translation				K03232		IPR001326, IPR001326, IPR001326, IPR001326, IPR014038, IPR014038, IPR014038, IPR014038, IPR014038, IPR014717, IPR014717, noIPR, noIPR	Translation elongation factor EF1B, beta/delta chains, conserved site, Translation elongation factor EF1B, beta/delta chains, conserved site, Translation elongation factor EF1B, beta/delta chains, conserved site, Translation elongation factor EF1B, beta/delta chains, conserved site, Translation elongation factor EF1B, beta and delta chains, guanine nucleotide exchange, Translation elongation fact…	PS00825 (PROSITE), GO:0003746, GO:0005853, GO:0006414, PF00736 (PFAM), SSF54984 (SUPERFAMILY), GO:0003746, GO:0005853, GO:0006414, G3DSA:3.30.70.60 (GENE3D), , PTHR11595 (PANTHER),
contig01837_1.exp	nhl repeat containing protein	20	6.69084e-23	0.57	0			-					IPR001258, IPR001258, IPR011042, IPR011042, IPR013017, IPR013017, noIPR, noIPR, noIPR, noIPR	NHL repeat, NHL repeat, Six-bladed beta-propeller, TolB-like, Six-bladed beta-propeller, TolB-like, NHL repeat, subgroup, NHL repeat, subgroup, unintegrated, unintegrated, unintegrated, unintegrated	PF01436 (PFAM), , G3DSA:2.120.10.30 (GENE3D), , PS51125 (PROFILE), , PTHR13712 (PANTHER), PTHR13712:SF9 (PANTHER), SSF101898 (SUPERFAMILY),
contig00897_1.exp	protein	20	4.26228e-17	0.78	3	P:GO:0006139 C:GO:0005634 F:GO:0003824	nucleobase, nucleoside, nucleotide and nucleic acid metabolic process;nucleus;catalytic activity				K01529		noIPR, noIPR	unintegrated, unintegrated	SignalP (SIGNALP),
contig01840_1.exp	small ubiquitin	20	6.4818e-07	0.59	4	F:GO:0031386 P:GO:0006464 C:GO:0005856 C:GO:0005737	protein tag;protein modification process;cytoskeleton;cytoplasm						noIPR, noIPR, noIPR	unintegrated, unintegrated, unintegrated	SignalP (SIGNALP), tmhmm (TMHMM),
contig01822_1.exp	short-chain dehydrogenase reductase sdr	20	7.03907e-22	0.65	1	F:GO:0003824	catalytic activity				K00059
contig04970_1.exp	arginyltransferase 1	20	9.4492e-22	0.74	5	C:GO:0005737 F:GO:0016740 P:GO:0006464 P:GO:0009056 C:GO:0005634	cytoplasm;transferase activity;protein modification process;catabolic process;nucleus	EC:2.3.2.8,	arginyltransferase		K00685		noIPR, noIPR	unintegrated, unintegrated	SignalP (SIGNALP),
contig01832_1.exp	myosin heavy chain kinase	20	4.46188e-08	0.62	1	P:GO:0008150		-					IPR001680, IPR001680, IPR001680, IPR001680, IPR001680, IPR001680, IPR011046, IPR011046, IPR015943, IPR015943, noIPR, noIPR, noIPR	WD40 repeat, WD40 repeat, WD40 repeat, WD40 repeat, WD40 repeat, WD40 repeat, WD40 repeat-like, WD40 repeat-like, WD40/YVTN repeat-like, WD40/YVTN repeat-like, unintegrated, unintegrated, unintegrated	PR00320 (PRINTS), PF00400 (PFAM), SM00320 (SMART), PS50082 (PROFILE), PS50294 (PROFILE), , SSF50978 (SUPERFAMILY), , G3DSA:2.130.10.10 (GENE3D), , PTHR22844 (PANTHER), PTHR22844:SF4 (PANTHER),
PpolyN1d83a10.t7	-like 2	20	4.90453e-103	0.9	18	P:GO:0006996 C:GO:0005829 C:GO:0005634 F:GO:0003677 P:GO:0006259 P:GO:0006950 F:GO:0016787 P:GO:0019538 P:GO:0050789 P:GO:0006350 P:GO:0016049 F:GO:0005515 C:GO:0005654 C:GO:0043234 F:GO:0000166 P:GO:0016043 C:GO:0005623 C:GO:0005694	organelle organization and biogenesis;cytosol;nucleus;DNA binding;DNA metabolic process;response to stress;hydrolase activity;protein metabolic process;regulation of biological process;transcription;cell growth;protein binding;nucleoplasm;protein complex;nucleotide binding;cellular component organization and biogenesis;cell;chromosome				K11338		noIPR, noIPR	unintegrated, unintegrated	SignalP (SIGNALP),
contig01853_1.exp	3-deoxy-d-arabino-heptulosonate 7-phosphate synthase arog	20	4.21987e-35	0.72	3	F:GO:0016740 P:GO:0009058 P:GO:0006519	transferase activity;biosynthetic process;amino acid and derivative metabolic process	EC:2.5.1.54,	3-deoxy-7-phosphoheptulonate synthase	Phenylalanine, tyrosine and tryptophan biosynthesis	K01626		IPR002480, IPR002480, IPR002480, IPR002480	DAHP synthetase, class II, DAHP synthetase, class II, DAHP synthetase, class II, DAHP synthetase, class II	PTHR21337 (PANTHER), PF01474 (PFAM), GO:0003849, GO:0009073
contig01152_1.exp	mitochondrial substrate carrier family protein	20	3.78092e-49	0.56	3	C:GO:0043226 C:GO:0005622 C:GO:0005739	organelle;intracellular;mitochondrion				K03454
PpolyN1d55h02.t7	loc398524 protein	20	1.17494e-07	0.55	3	P:GO:0006364 C:GO:0030529 C:GO:0005634		-
contig10310_1.exp	ankyrin repeat domain 6	20	9.95934e-13	0.57	3	P:GO:0006355 F:GO:0003677 C:GO:0005634		-			K10380		IPR002110, IPR002110, IPR002110, IPR002110, IPR002110, IPR002110, IPR002110, IPR002110, noIPR, noIPR, noIPR	Ankyrin, Ankyrin, Ankyrin, Ankyrin, Ankyrin, Ankyrin, Ankyrin, Ankyrin, unintegrated, unintegrated, unintegrated	PR01415 (PRINTS), G3DSA:1.25.40.20 (GENE3D), PF00023 (PFAM), SM00248 (SMART), PS50088 (PROFILE), PS50297 (PROFILE), SSF48403 (SUPERFAMILY), , PTHR18958 (PANTHER), PTHR18958:SF273 (PANTHER),
contig01841_1.exp	likely ubiquinol cytochrome-c reductase complex component	20	2.28249e-36	0.79	10	C:GO:0005622 C:GO:0043234 F:GO:0003824 F:GO:0005215 P:GO:0007275 F:GO:0005488 C:GO:0005623 C:GO:0005739 P:GO:0006091 P:GO:0006811	intracellular;protein complex;catalytic activity;transporter activity;multicellular organismal development;binding;cell;mitochondrion;generation of precursor metabolites and energy;ion transport	EC:1.10.2.2,	ubiquinol---cytochrome-c reductase	Oxidative phosphorylation;Parkinson's disease	K00411
contig01842_1.exp	2-nitropropane dioxygenase	20	5.72837e-30	0.64	1	F:GO:0003824	catalytic activity						IPR004136, IPR004136, IPR004136, noIPR, noIPR	2-nitropropane dioxygenase, NPD, 2-nitropropane dioxygenase, NPD, 2-nitropropane dioxygenase, NPD, unintegrated, unintegrated	PF03060 (PFAM), GO:0006118, GO:0016491, SSF51412 (SUPERFAMILY),
contig01844_1.exp	succinate dehydrogenasesubunitintegral membrane protein	20	1.5212e-16	0.6	4	C:GO:0005623 F:GO:0003824 P:GO:0006091 P:GO:0009056	cell;catalytic activity;generation of precursor metabolites and energy;catabolic process	EC:1.3.99.1,	succinate dehydrogenase	Butanoate metabolism;Benzoate degradation via CoA ligation;Oxidative phosphorylation;Citrate cycle (TCA cycle);Two-component system - General;Reductive carboxylate cycle (CO2 fixation)	K00236		IPR000701, IPR000701, IPR000701, IPR000701, IPR000701, noIPR, noIPR, noIPR, noIPR, noIPR, noIPR	Succinate dehydrogenase, cytochrome b subunit, Succinate dehydrogenase, cytochrome b subunit, Succinate dehydrogenase, cytochrome b subunit, Succinate dehydrogenase, cytochrome b subunit, Succinate dehydrogenase, cytochrome b subunit, unintegrated, unintegrated, unintegrated, unintegrated, unintegrated, unintegrated	PF01127 (PFAM), GO:0000104, GO:0006099, GO:0006118, GO:0016020, G3DSA:1.20.1300.10 (GENE3D), PTHR10978 (PANTHER), SignalP (SIGNALP), tmhmm (TMHMM), SSF81343 (SUPERFAMILY),
contig00305_1.exp	eukaryotic translation initiation factorx-chromosomal	20	5.91607e-21	0.68	4	F:GO:0003723 P:GO:0006413 P:GO:0006412 F:GO:0003743		-			K03236	transl.factor	IPR001253, IPR001253, IPR001253, IPR001253, IPR006196, IPR006196, IPR006196, IPR006196, IPR006196, IPR012340, IPR012340, IPR016027, IPR016027	Eukaryotic initiation factor 1A (eIF-1A), Eukaryotic initiation factor 1A (eIF-1A), Eukaryotic initiation factor 1A (eIF-1A), Eukaryotic initiation factor 1A (eIF-1A), S1, IF1 type, S1, IF1 type, S1, IF1 type, S1, IF1 type, S1, IF1 type, Nucleic acid-binding, OB-fold, Nucleic acid-binding, OB-fold, Nucleic acid-binding, OB-fold-like, Nucleic acid-binding, OB-fold-like	PD005579 (PRODOM), PTHR21668 (PANTHER), GO:0003743, GO:0006413, PF01176 (PFAM), PS50832 (PROFILE), GO:0003723, GO:0003743, GO:0006413, G3DSA:2.40.50.140 (GENE3D), , SSF50249 (SUPERFAMILY),
contig01770_1.exp	kiaa1609 protein	20	5.11809e-21	0.55	2	F:GO:0003674 C:GO:0005575		-					IPR006571, IPR006571, noIPR, noIPR, noIPR	TLDc, TLDc, unintegrated, unintegrated, unintegrated	PF07534 (PFAM), , PTHR23354 (PANTHER), PTHR23354:SF6 (PANTHER),
contig05222_1.exp	programmed cell death 6protein	20	1.55283e-14	0.53	4	P:GO:0008150 C:GO:0005623 P:GO:0050789 F:GO:0005509	biological_process;cell;regulation of biological process;calcium ion binding						IPR011992, IPR011992, noIPR, noIPR, noIPR, noIPR	EF-Hand type, EF-Hand type, unintegrated, unintegrated, unintegrated, unintegrated	G3DSA:1.10.238.10 (GENE3D), GO:0005509, PTHR10183 (PANTHER), PTHR10183:SF55 (PANTHER), SSF47473 (SUPERFAMILY),
PpolyN1d06c03.t7	choline dehydrogenase	20	1.55754e-10	0.56	6	P:GO:0006066 F:GO:0008812 F:GO:0016491 P:GO:0019285 F:GO:0016614 F:GO:0050660		-					noIPR, noIPR	unintegrated, unintegrated	SignalP (SIGNALP),
contig01787_1.exp	ribosomal protein l22	20	1.58643e-13	0.62	1	C:GO:0005622	intracellular
contig05725_1.exp	palmitoyl-protein thioesterase	20	1.83799e-17	0.68	0			-			K01074		noIPR, noIPR	unintegrated, unintegrated	SignalP (SIGNALP),
contig07036_1.exp	kacetyltransferase 2b	20	8.99001e-32	0.63	12	P:GO:0050789 P:GO:0006350 F:GO:0016740 C:GO:0005694 C:GO:0043234 C:GO:0005654 P:GO:0006996 P:GO:0006464 F:GO:0030528 F:GO:0005515 P:GO:0009790 P:GO:0009058	regulation of biological process;transcription;transferase activity;chromosome;protein complex;nucleoplasm;organelle organization and biogenesis;protein modification process;transcription regulator activity;protein binding;embryonic development;biosynthetic process				K06062		IPR001487, IPR001487, IPR001487, IPR001487, IPR001487, IPR001487, IPR001487, IPR001487, noIPR, noIPR, noIPR	Bromodomain, Bromodomain, Bromodomain, Bromodomain, Bromodomain, Bromodomain, Bromodomain, Bromodomain, unintegrated, unintegrated, unintegrated	PR00503 (PRINTS), G3DSA:1.20.920.10 (GENE3D), PF00439 (PFAM), SM00297 (SMART), PS50014 (PROFILE), PS00633 (PROSITE), SSF47370 (SUPERFAMILY), , PTHR22880 (PANTHER), PTHR22880:SF6 (PANTHER),
contig10366_1.exp	transcriptional activator	20	2.82518e-10	0.64	0			-					IPR004305, IPR004305, IPR016084, IPR016084, IPR016084, noIPR, noIPR, noIPR	TENA/THI-4 protein/Coenzyme PQQ biosynthesis protein C, TENA/THI-4 protein/Coenzyme PQQ biosynthesis protein C, Haem oxygenase-like, multi-helical, Haem oxygenase-like, multi-helical, Haem oxygenase-like, multi-helical, unintegrated, unintegrated, unintegrated	PF03070 (PFAM), , G3DSA:1.20.910.10 (GENE3D), SSF48613 (SUPERFAMILY), , PTHR20858 (PANTHER), PTHR20858:SF3 (PANTHER),
PpolyN1d45e01.t7	sh2 domain containing 4b	20	5.2487e-16	0.48	8	P:GO:0048280 F:GO:0005488 C:GO:0005737 C:GO:0016020 C:GO:0000139 P:GO:0006886 F:GO:0005515 F:GO:0008565		-					noIPR, noIPR	unintegrated, unintegrated	tmhmm (TMHMM),
contig01813_1.exp	g patch domain and kow motifs	20	3.00153e-29	0.6	4	P:GO:0006950 P:GO:0009607 C:GO:0005622 P:GO:0007165	response to stress;response to biotic stimulus;intracellular;signal transduction						noIPR, noIPR	unintegrated, unintegrated	SignalP (SIGNALP),
contig01814_1.exp	cathepsin l-like proteinase	20	1.79534e-51	0.56	2	F:GO:0008233 P:GO:0019538	peptidase activity;protein metabolic process	EC:3.4.22.0,			K01365		IPR000169, IPR000169, IPR000169, IPR000169, IPR000169, IPR000668, IPR000668, IPR000668, IPR000668, IPR000668, IPR000668, IPR013128, IPR013128, noIPR, noIPR, noIPR	Peptidase, cysteine peptidase active site, Peptidase, cysteine peptidase active site, Peptidase, cysteine peptidase active site, Peptidase, cysteine peptidase active site, Peptidase, cysteine peptidase active site, Peptidase C1A, papain C-terminal, Peptidase C1A, papain C-terminal, Peptidase C1A, papain C-terminal, Peptidase C1A, papain C-terminal, Peptidase C1A, papain C-terminal, Peptidase C1A,…	PS00139 (PROSITE), PS00639 (PROSITE), PS00640 (PROSITE), GO:0004197, GO:0006508, PD000158 (PRODOM), PR00705 (PRINTS), PF00112 (PFAM), SM00645 (SMART), GO:0006508, GO:0008234, PTHR12411 (PANTHER), GO:0008234, G3DSA:3.90.70.10 (GENE3D), SSF54001 (SUPERFAMILY),
contig11197_1.exp	methyltransferase type 11	20	1.90063e-06	0.55	3	F:GO:0008168 F:GO:0016740 P:GO:0008152		-
PpolyN0a13d10.t7	calcium calmodulin-dependent protein kinase i	20	1.00192e-20	0.58	7	F:GO:0005515 P:GO:0006810 P:GO:0007165 C:GO:0005622 F:GO:0004672 F:GO:0000166 P:GO:0006464	protein binding;transport;signal transduction;intracellular;protein kinase activity;nucleotide binding;protein modification process				K08794	kinase	IPR000719, IPR000719, IPR000719, IPR000719, IPR000719, IPR011009, IPR011009, IPR017442, IPR017442, IPR017442, IPR017442, noIPR, noIPR, noIPR, noIPR	Protein kinase, core, Protein kinase, core, Protein kinase, core, Protein kinase, core, Protein kinase, core, Protein kinase-like, Protein kinase-like, Serine/threonine protein kinase-related, Serine/threonine protein kinase-related, Serine/threonine protein kinase-related, Serine/threonine protein kinase-related, unintegrated, unintegrated, unintegrated, unintegrated	PD000001 (PRODOM), PS50011 (PROFILE), GO:0004672, GO:0005524, GO:0006468, SSF56112 (SUPERFAMILY), , PF00069 (PFAM), GO:0004672, GO:0005524, GO:0006468, G3DSA:1.10.510.10 (GENE3D), PTHR22982 (PANTHER), PTHR22982:SF26 (PANTHER),
contig01800_1.exp	signal recognition particle 14kda (homologous alu rna binding protein)	20	3.65107e-05	0.8	13	C:GO:0048500 C:GO:0030529 C:GO:0005737 F:GO:0003723 F:GO:0008312 C:GO:0005786 F:GO:0030942 F:GO:0005515 P:GO:0006614 P:GO:0045900 P:GO:0050826 P:GO:0042309 F:GO:0050825		-					noIPR, noIPR, noIPR	unintegrated, unintegrated, unintegrated	SignalP (SIGNALP), tmhmm (TMHMM),
contig01804_1.exp	monoacylglycerol o-acyltransferase 2	20	4.10885e-09	0.58	4	F:GO:0016740 P:GO:0009058 P:GO:0006629 C:GO:0005623	transferase activity;biosynthetic process;lipid metabolic process;cell
contig01519_1.exp	gtp-binding protein rab2 homolog	20	6.42523e-16	0.48	1	C:GO:0005623	cell				K07976	GTP binding	IPR013753, IPR013753	Ras, Ras	PF00071 (PFAM),
contig01812_1.exp	dipeptidyl aminopeptidase iv	20	2.5753e-35	0.64	4	P:GO:0006508 F:GO:0004274 F:GO:0008236 C:GO:0016020		-			K01278	antigen	IPR001375, IPR001375, IPR001375, noIPR, noIPR, noIPR, noIPR, noIPR	Peptidase S9, prolyl oligopeptidase active site region, Peptidase S9, prolyl oligopeptidase active site region, Peptidase S9, prolyl oligopeptidase active site region, unintegrated, unintegrated, unintegrated, unintegrated, unintegrated	PF00326 (PFAM), GO:0006508, GO:0008236, G3DSA:3.40.50.1820 (GENE3D), PTHR11731 (PANTHER), PTHR11731:SF16 (PANTHER), SSF53474 (SUPERFAMILY),
contig01930_1.exp	nucleoporin 35	20	2.22679e-08	0.62	1	P:GO:0006810	transport
contig01938_1.exp	guanine monphosphate synthetase	20	1.45804e-33	0.67	6	P:GO:0006139 F:GO:0003824 F:GO:0005515 C:GO:0005829 P:GO:0006519 F:GO:0000166	nucleobase, nucleoside, nucleotide and nucleic acid metabolic process;catalytic activity;protein binding;cytosol;amino acid and derivative metabolic process;nucleotide binding	EC:6.3.4.1, EC:6.3.5.2,	GMP synthase (glutamine-hydrolysing);GMP synthase	Glutamate metabolism;Purine metabolism;Drug metabolism - other enzymesPurine metabolism	K01951		IPR001674, IPR001674, IPR001674, IPR001674, noIPR, noIPR, noIPR, noIPR, noIPR	GMP synthase, C-terminal, GMP synthase, C-terminal, GMP synthase, C-terminal, GMP synthase, C-terminal, unintegrated, unintegrated, unintegrated, unintegrated, unintegrated	PF00958 (PFAM), GO:0005524, GO:0006164, GO:0006177, G3DSA:3.30.300.10 (GENE3D), PTHR11922 (PANTHER), PTHR11922:SF2 (PANTHER), SSF54810 (SUPERFAMILY),
contig01940_1.exp	peroxidase	20	5.95517e-45	0.71	3	F:GO:0003824 F:GO:0016209 P:GO:0044403	catalytic activity;antioxidant activity;symbiosis, encompassing mutualism through parasitism				K03386		IPR012335, IPR012335, IPR012336, IPR012336, noIPR, noIPR, noIPR, noIPR	Thioredoxin fold, Thioredoxin fold, Thioredoxin-like fold, Thioredoxin-like fold, unintegrated, unintegrated, unintegrated, unintegrated	G3DSA:3.40.30.10 (GENE3D), , SSF52833 (SUPERFAMILY), , G3DSA:3.30.1020.10 (GENE3D), PTHR10681 (PANTHER), PTHR10681:SF17 (PANTHER),
contig04869_1.exp	nfx1-type zinc finger-containing protein 1	20	2.4153e-22	0.47	11	F:GO:0004828 F:GO:0003700 C:GO:0005634 F:GO:0000166 C:GO:0005737 P:GO:0006412 F:GO:0008270 F:GO:0005524 P:GO:0006434 P:GO:0006355 F:GO:0046872		-
contig01924_1.exp	myosin ic	20	1.25024e-10	0.73	13	P:GO:0008150 P:GO:0050789 P:GO:0040007 P:GO:0009790 F:GO:0005515 F:GO:0004871 C:GO:0005622 P:GO:0000003 P:GO:0007275 P:GO:0009653 P:GO:0016043 F:GO:0000166 P:GO:0007165	biological_process;regulation of biological process;growth;embryonic development;protein binding;signal transducer activity;intracellular;reproduction;multicellular organismal development;anatomical structure morphogenesis;cellular component organization and biogenesis;nucleotide binding;signal transduction				K04364
contig03167_1.exp	glucose-methanol-choline oxidoreductase	20	3.77415e-11	0.48	5	P:GO:0006066 F:GO:0008812 F:GO:0016491 F:GO:0016614 F:GO:0050660		-
PpolyN1d71f06.t7	minichromosome maintenance complex component 4	20	4.91863e-44	0.62	9	F:GO:0005515 F:GO:0003677 F:GO:0003824 P:GO:0006259 P:GO:0009058 C:GO:0005694 F:GO:0000166 F:GO:0016787 C:GO:0005634	protein binding;DNA binding;catalytic activity;DNA metabolic process;biosynthetic process;chromosome;nucleotide binding;hydrolase activity;nucleus				K02212		IPR001208, IPR001208, IPR001208, IPR001208, IPR001208, IPR008047, IPR008047, IPR008047, IPR008047, IPR008047, IPR012340, IPR012340, IPR016027, IPR016027, noIPR, noIPR	MCM, MCM, MCM, MCM, MCM, MCM protein 4, MCM protein 4, MCM protein 4, MCM protein 4, MCM protein 4, Nucleic acid-binding, OB-fold, Nucleic acid-binding, OB-fold, Nucleic acid-binding, OB-fold-like, Nucleic acid-binding, OB-fold-like, unintegrated, unintegrated	PTHR11630 (PANTHER), GO:0003677, GO:0005524, GO:0006270, GO:0008094, PR01660 (PRINTS), GO:0003677, GO:0005524, GO:0005634, GO:0006270, G3DSA:2.40.50.140 (GENE3D), , SSF50249 (SUPERFAMILY), , PTHR11630:SF45 (PANTHER),
PpolyN1d54c04.t7	sh2 domain-containing protein	20	1.36947e-40	0.57	1	F:GO:0016301	kinase activity				K04424	kinase
contig01958_1.exp	dihydrolipoamide dehydrogenase	20	1.30708e-64	0.8	12	P:GO:0019725 P:GO:0050789 F:GO:0005515 C:GO:0005739 F:GO:0000166 F:GO:0003824 P:GO:0009628 P:GO:0009058 P:GO:0005975 P:GO:0006091 P:GO:0009056 P:GO:0006519	cellular homeostasis;regulation of biological process;protein binding;mitochondrion;nucleotide binding;catalytic activity;response to abiotic stimulus;biosynthetic process;carbohydrate metabolic process;generation of precursor metabolites and energy;catabolic process;amino acid and derivative metabolic process	EC:1.8.1.4,	dihydrolipoyl dehydrogenase	Glycine, serine and threonine metabolism;Alanine and aspartate metabolism;Pyruvate metabolism;Citrate cycle (TCA cycle);Glycolysis / Gluconeogenesis;Valine, leucine and isoleucine degradation	K00382		IPR004099, IPR004099, IPR004099, IPR004099, IPR004099, IPR004099, IPR006258, IPR006258, IPR006258, IPR006258, IPR016156, IPR016156, IPR016156, noIPR, noIPR	Pyridine nucleotide-disulphide oxidoreductase, dimerisation, Pyridine nucleotide-disulphide oxidoreductase, dimerisation, Pyridine nucleotide-disulphide oxidoreductase, dimerisation, Pyridine nucleotide-disulphide oxidoreductase, dimerisation, Pyridine nucleotide-disulphide oxidoreductase, dimerisation, Pyridine nucleotide-disulphide oxidoreductase, dimerisation, Dihydrolipoamide dehydrogenase, D…	G3DSA:3.30.390.30 (GENE3D), PF02852 (PFAM), GO:0005737, GO:0016491, GO:0045454, GO:0050660, PTHR22912:SF20 (PANTHER), GO:0004148, GO:0006118, GO:0050660, SSF55424 (SUPERFAMILY), GO:0016491, GO:0050660, PTHR22912 (PANTHER),
contig01961_1.exp	mgc80879 protein	20	9.65444e-27	0.66	3	F:GO:0003674 P:GO:0008150 C:GO:0005575		-			K06990
PpolyN1a14b06.m13r	thioredoxin-like 4a	20	4.46251e-66	0.91	7	C:GO:0005634 F:GO:0003824 P:GO:0007049 F:GO:0016740 P:GO:0016043 P:GO:0006139 P:GO:0008150	nucleus;catalytic activity;cell cycle;transferase activity;cellular component organization and biogenesis;nucleobase, nucleoside, nucleotide and nucleic acid metabolic process;biological_process						IPR004123, IPR004123, IPR004123, IPR004123, IPR004123, IPR012335, IPR012335, IPR012336, IPR012336	mRNA splicing factor, thioredoxin-like U5 snRNP, mRNA splicing factor, thioredoxin-like U5 snRNP, mRNA splicing factor, thioredoxin-like U5 snRNP, mRNA splicing factor, thioredoxin-like U5 snRNP, mRNA splicing factor, thioredoxin-like U5 snRNP, Thioredoxin fold, Thioredoxin fold, Thioredoxin-like fold, Thioredoxin-like fold	PIRSF017199 (PIR), PTHR12052 (PANTHER), PF02966 (PFAM), GO:0005681, GO:0007067, G3DSA:3.40.30.10 (GENE3D), , SSF52833 (SUPERFAMILY),
contig01949_1.exp	camp-dependent protein kinase catalytic subunit1	20	3.51944e-27	0.65	5	P:GO:0044403 F:GO:0004672 P:GO:0007165 F:GO:0000166 P:GO:0006464	symbiosis, encompassing mutualism through parasitism;protein kinase activity;signal transduction;nucleotide binding;protein modification process				K04345	kinase	IPR000719, IPR000719, IPR000719, IPR000719, IPR000719, IPR011009, IPR011009, IPR017442, IPR017442, IPR017442, IPR017442, noIPR, noIPR, noIPR, noIPR, noIPR	Protein kinase, core, Protein kinase, core, Protein kinase, core, Protein kinase, core, Protein kinase, core, Protein kinase-like, Protein kinase-like, Serine/threonine protein kinase-related, Serine/threonine protein kinase-related, Serine/threonine protein kinase-related, Serine/threonine protein kinase-related, unintegrated, unintegrated, unintegrated, unintegrated, unintegrated	PD000001 (PRODOM), PS50011 (PROFILE), GO:0004672, GO:0005524, GO:0006468, SSF56112 (SUPERFAMILY), , PF00069 (PFAM), GO:0004672, GO:0005524, GO:0006468, G3DSA:1.10.510.10 (GENE3D), PTHR22985 (PANTHER), PTHR22985:SF83 (PANTHER), tmhmm (TMHMM),
contig06680_1.exp	extradiol ring-cleavage dioxygenase class iii protein subunit b	20	2.10432e-11	0.69	5	P:GO:0006725 F:GO:0016491 F:GO:0016702 F:GO:0008198 P:GO:0006118		-
PpolyN1d118f03.t7	snf1-related protein kinase	20	1.23509e-108	0.68	7	P:GO:0006464 F:GO:0005515 C:GO:0005634 C:GO:0043234 F:GO:0000166 F:GO:0004672 P:GO:0006519	protein modification process;protein binding;nucleus;protein complex;nucleotide binding;protein kinase activity;amino acid and derivative metabolic process	EC:2.7.10.0, EC:2.7.11.0,	;		K07198	kinase	IPR000719, IPR000719, IPR000719, IPR000719, IPR000719, IPR002290, IPR002290, IPR002290, IPR002290, IPR008271, IPR008271, IPR008271, IPR011009, IPR011009, IPR017441, IPR017441, IPR017441, IPR017441, IPR017442, IPR017442, IPR017442, IPR017442, noIPR, noIPR, noIPR	Protein kinase, core, Protein kinase, core, Protein kinase, core, Protein kinase, core, Protein kinase, core, Serine/threonine protein kinase, Serine/threonine protein kinase, Serine/threonine protein kinase, Serine/threonine protein kinase, Serine/threonine protein kinase, active site, Serine/threonine protein kinase, active site, Serine/threonine protein kinase, active site, Protein kinase-like…	PD000001 (PRODOM), PS50011 (PROFILE), GO:0004672, GO:0005524, GO:0006468, SM00220 (SMART), GO:0004674, GO:0005524, GO:0006468, PS00108 (PROSITE), GO:0004674, GO:0006468, SSF56112 (SUPERFAMILY), , PS00107 (PROSITE), GO:0004672, GO:0005524, GO:0006468, PF00069 (PFAM), GO:0004672, GO:0005524, GO:0006468, G3DSA:1.10.510.10 (GENE3D), PTHR22971 (PANTHER),
contig01955_1.exp	wsc domain protein	20	4.79949e-10	0.58	3	F:GO:0003674 P:GO:0044408 C:GO:0005575		-					noIPR, noIPR	unintegrated, unintegrated	tmhmm (TMHMM),
contig04153_1.exp	glycoside hydrolase 15-related	20	2.4375e-14	0.55	3	F:GO:0009055 F:GO:0015035 C:GO:0005575		-					IPR006869, IPR006869, noIPR, noIPR	Protein of unknown function DUF547, Protein of unknown function DUF547, unintegrated, unintegrated	PF04784 (PFAM), , PTHR23054 (PANTHER),
contig01868_1.exp	thioredoxin domain containing 5	20	1.48589e-11	0.61	1	C:GO:0005783	endoplasmic reticulum						noIPR, noIPR	unintegrated, unintegrated	SignalP (SIGNALP),
PpolyN1d124b01.t7	dna ligase	20	2.52287e-24	0.47	6	P:GO:0006260 F:GO:0005524 F:GO:0016874 P:GO:0006281 F:GO:0003910 P:GO:0006310		-			K01971
contig01874_1.exp	qa-syp3 sed5p syntaxin 5-type	20	3.48615e-08	0.64	7	P:GO:0007275 P:GO:0000003 P:GO:0008150 P:GO:0009790 P:GO:0040007 P:GO:0006810 P:GO:0007267	multicellular organismal development;reproduction;biological_process;embryonic development;growth;transport;cell-cell signaling						noIPR, noIPR	unintegrated, unintegrated	SignalP (SIGNALP),
contig01860_1.exp	ercc2 protein	20	8.38617e-07	0.81	11	P:GO:0006950 P:GO:0006259 P:GO:0050789 P:GO:0008219 F:GO:0003824 F:GO:0016787 F:GO:0003677 F:GO:0000166 F:GO:0005515 C:GO:0005634 C:GO:0005694	response to stress;DNA metabolic process;regulation of biological process;cell death;catalytic activity;hydrolase activity;DNA binding;nucleotide binding;protein binding;nucleus;chromosome
contig01861_1.exp	caax prenyl protease	20	1.15769e-49	0.66	3	C:GO:0005623 P:GO:0019538 F:GO:0005488	cell;protein metabolic process;binding				K06013
PpolyNOa13.rm13a05.s1	ring-14 protein	20	1.35677e-15	0.46	5	F:GO:0046872 P:GO:0008150 F:GO:0008270 F:GO:0005515 C:GO:0005575		-					IPR001841, IPR001841, IPR001841, IPR001841, IPR001841, IPR001841, IPR013083, IPR013083, noIPR, noIPR, noIPR, noIPR	Zinc finger, RING-type, Zinc finger, RING-type, Zinc finger, RING-type, Zinc finger, RING-type, Zinc finger, RING-type, Zinc finger, RING-type, Zinc finger, RING/FYVE/PHD-type, Zinc finger, RING/FYVE/PHD-type, unintegrated, unintegrated, unintegrated, unintegrated	PF00097 (PFAM), SM00184 (SMART), PS50089 (PROFILE), PS00518 (PROSITE), GO:0005515, GO:0008270, G3DSA:3.30.40.10 (GENE3D), , PTHR13982 (PANTHER), PTHR13982:SF4 (PANTHER), SSF57850 (SUPERFAMILY),
contig02095_1.exp	calcium-binding protein	20	3.23673e-06	0.57	10	F:GO:0016740 F:GO:0004674 F:GO:0004672 P:GO:0006468 F:GO:0000166 F:GO:0005524 C:GO:0009288 F:GO:0016301 P:GO:0001539 F:GO:0005509		-
contig03932_1.exp	zinc finger	20	5.68022e-21	0.56	4	C:GO:0016020 F:GO:0008270 F:GO:0005515 C:GO:0005622		-
PpolyN1d60e08.t7	3-oxoacyl-(acyl carrier protein) synthase ii	20	5.73621e-55	0.68	2	P:GO:0009058 F:GO:0016740	biosynthetic process;transferase activity				K09458
contig01128_1.exp	viral a-type inclusion protein	20	1.34529e-07	0.47	16	C:GO:0005694 P:GO:0006259 F:GO:0016787 P:GO:0006974 F:GO:0000166 F:GO:0017111 F:GO:0008270 F:GO:0005524 P:GO:0006302 F:GO:0016887 F:GO:0004527 P:GO:0006281 C:GO:0030870 F:GO:0004519 F:GO:0046872 F:GO:0004518		-
contig01910_1.exp	auxin-responsive gh3 family protein	20	7.20074e-10	0.45	4	P:GO:0009416 F:GO:0003674 P:GO:0009733 P:GO:0010252		-					noIPR, noIPR	unintegrated, unintegrated	SignalP (SIGNALP),
PpolyN1d51c10.t7	cation transporter	20	2.60082e-19	0.59	1	C:GO:0005623	cell
contig01882_1.exp	dictyostelium discoideum (slime mold)a protein	20	3.47069e-08	0.61	0			-
contig07066_1.exp	uncharacterized protein c1orf160	20	5.66518e-11	0.57	1	F:GO:0005515	protein binding
contig01888_1.exp	adp-ribosylation factor-like 2	20	9.35741e-30	0.77	12	P:GO:0016043 C:GO:0005794 F:GO:0005515 P:GO:0015031 F:GO:0030234 P:GO:0006810 C:GO:0005829 F:GO:0005215 C:GO:0043234 C:GO:0005739 F:GO:0000166 P:GO:0007165	cellular component organization and biogenesis;Golgi apparatus;protein binding;protein transport;enzyme regulator activity;transport;cytosol;transporter activity;protein complex;mitochondrion;nucleotide binding;signal transduction				K07943	GTP binding	IPR006688, IPR006688, IPR006688, IPR006688, IPR006689, IPR006689, IPR006689, IPR006689, noIPR, noIPR, noIPR, noIPR	ADP-ribosylation factor, ADP-ribosylation factor, ADP-ribosylation factor, ADP-ribosylation factor, ARF/SAR superfamily, ARF/SAR superfamily, ARF/SAR superfamily, ARF/SAR superfamily, unintegrated, unintegrated, unintegrated, unintegrated	PS01019 (PROSITE), GO:0005525, GO:0005622, GO:0007264, PR00328 (PRINTS), PTHR11711 (PANTHER), PF00025 (PFAM), GO:0005525, G3DSA:3.40.50.300 (GENE3D), PTHR11711:SF26 (PANTHER), SSF52540 (SUPERFAMILY),
contig07793_1.exp	o-methyltransferase family protein	20	4.64658e-16	0.85	1	F:GO:0016740	transferase activity
PpolyN1d106e06.t7	rhomboid protein 2	20	1.16726e-17	0.44	7	C:GO:0042765 F:GO:0034235 F:GO:0003674 C:GO:0016021 C:GO:0005783 P:GO:0008150 F:GO:0005515		-			K05289		IPR007246, IPR007246, IPR007246, IPR007246, noIPR, noIPR, noIPR	Gaa1-like, GPI transamidase component, Gaa1-like, GPI transamidase component, Gaa1-like, GPI transamidase component, Gaa1-like, GPI transamidase component, unintegrated, unintegrated, unintegrated	PTHR13304 (PANTHER), PF04114 (PFAM), GO:0016021, GO:0042765, SignalP (SIGNALP), tmhmm (TMHMM),
contig02530_1.exp	ankyrin repeat domain protein	20	4.12803e-06	0.58	3	P:GO:0007517 F:GO:0008307 C:GO:0031674		-
contig02531_1.exp	component of oligomeric golgi complexisoform cra_d	20	1.53542e-32	0.71	1	F:GO:0005488		-
PpolyN1a14f09.t7	adp-ribosylation factor	20	2.69305e-15	0.57	1	P:GO:0044403	symbiosis, encompassing mutualism through parasitism				K07977	GTP binding	noIPR, noIPR	unintegrated, unintegrated	SignalP (SIGNALP),
contig02509_1.exp	arp2 actin-related protein 2 homolog	20	9.13171e-34	0.9	8	C:GO:0005737 F:GO:0005198 P:GO:0008150 C:GO:0005856 C:GO:0043234 F:GO:0003779 F:GO:0000166 C:GO:0005623	cytoplasm;structural molecule activity;biological_process;cytoskeleton;protein complex;actin binding;nucleotide binding;cell
contig04450_1.exp	duf1740 family protein	20	1.32406e-14	0.63	0			-
contig02516_1.exp	mfs git1p-related glycerophosphoinositol and glycerophosphocholine permease	20	1.83426e-09	0.64	4	C:GO:0016021 C:GO:0016020 F:GO:0005215 P:GO:0006810		-
PpolyN1d101d02.m13r	sphingosine kinase 2	20	1.4337e-24	0.56	7	F:GO:0005488 P:GO:0006629 P:GO:0007275 F:GO:0016301 P:GO:0050789 P:GO:0008283 C:GO:0005623	binding;lipid metabolic process;multicellular organismal development;kinase activity;regulation of biological process;cell proliferation;cell				K04718		noIPR, noIPR, noIPR	unintegrated, unintegrated, unintegrated	SignalP (SIGNALP), tmhmm (TMHMM),
contig02559_1.exp	beta like 1	20	1.51468e-09	0.62	1	F:GO:0005488	binding						noIPR, noIPR, noIPR	unintegrated, unintegrated, unintegrated	PTHR14978 (PANTHER), SignalP (SIGNALP),
contig02560_1.exp	ubiquitin-protein ligase	20	3.68401e-57	0.81	4	C:GO:0005737 P:GO:0006810 F:GO:0003824 P:GO:0006464	cytoplasm;transport;catalytic activity;protein modification process	EC:6.3.2.19,	ubiquitin---protein ligase	Jak-STAT signaling pathway;Neurodegenerative Diseases;Dentatorubropallidoluysian atrophy (DRPLA);Huntington's disease;ErbB signaling pathway;Chronic myeloid leukemia;TGF-beta signaling pathway;Bladder cancer;Melanoma;Prostate cancer;Glioma;Parkinson's disease;Ubiquitin mediated proteolysis;Insulin signaling pathway;Wnt signaling pathway;p53 signaling pathway;Cell cycle;T cell receptor signaling p…	K10592		IPR000569, IPR000569, IPR000569, IPR000569, IPR000569, IPR000569, IPR000569, noIPR, noIPR, noIPR	HECT, HECT, HECT, HECT, HECT, HECT, HECT, unintegrated, unintegrated, unintegrated	PF00632 (PFAM), PS50237 (PROFILE), SSF56204 (SUPERFAMILY), GO:0004842, GO:0005622, GO:0006464, GO:0006512, PTHR11254 (PANTHER), PTHR11254:SF67 (PANTHER),
PpolyN1d01h11.t7	ca2+-transporting atpase-like protein	20	2.62857e-17	0.6	9	F:GO:0016787 F:GO:0005215 F:GO:0005515 P:GO:0007275 C:GO:0005623 P:GO:0000003 P:GO:0006811 C:GO:0005783 F:GO:0000166	hydrolase activity;transporter activity;protein binding;multicellular organismal development;cell;reproduction;ion transport;endoplasmic reticulum;nucleotide binding	EC:3.6.3.8,	Ca2+-transporting ATPase	Calcium signaling pathway	K01537		IPR001757, IPR001757, IPR001757, IPR001757, IPR004014, IPR004014, IPR004014, noIPR, noIPR, noIPR	ATPase, P-type, K/Mg/Cd/Cu/Zn/Na/Ca/Na/H-transporter, ATPase, P-type, K/Mg/Cd/Cu/Zn/Na/Ca/Na/H-transporter, ATPase, P-type, K/Mg/Cd/Cu/Zn/Na/Ca/Na/H-transporter, ATPase, P-type, K/Mg/Cd/Cu/Zn/Na/Ca/Na/H-transporter, ATPase, P-type cation-transporter, N-terminal, ATPase, P-type cation-transporter, N-terminal, ATPase, P-type cation-transporter, N-terminal, unintegrated, unintegrated, unintegrated	PTHR11939 (PANTHER), GO:0005524, GO:0006810, GO:0016020, PF00690 (PFAM), GO:0006812, GO:0016020, PTHR11939:SF73 (PANTHER), SSF81665 (SUPERFAMILY),
contig02535_1.exp	saccharopine dehydrogenase	20	5.8431e-08	0.51	3	F:GO:0005488 P:GO:0008152 F:GO:0003824		-
contig02540_1.exp	gtp-binding protein	20	3.05435e-13	0.54	2	F:GO:0005525 C:GO:0005622		-
contig04744_1.exp	novel proteinvertebrate protein phosphatase 2 (formerly 2a)regulatory subunit balpha	20	2.33653e-26	0.6	1	F:GO:0005509		-			K11583		noIPR, noIPR	unintegrated, unintegrated	SignalP (SIGNALP),
contig02223_1.exp	isocitrate dehydrogenase 1 (nadp+)soluble	20	6.29745e-44	0.84	14	P:GO:0006950 P:GO:0005975 C:GO:0005829 P:GO:0009719 C:GO:0005777 C:GO:0005623 F:GO:0005488 P:GO:0000003 P:GO:0007275 P:GO:0008152 F:GO:0003824 P:GO:0008150 P:GO:0006091 P:GO:0009056	response to stress;carbohydrate metabolic process;cytosol;response to endogenous stimulus;peroxisome;cell;binding;reproduction;multicellular organismal development;metabolic process;catalytic activity;biological_process;generation of precursor metabolites and energy;catabolic process	EC:1.1.1.42,	isocitrate dehydrogenase (NADP+)	Citrate cycle (TCA cycle);Reductive carboxylate cycle (CO2 fixation);Glutathione metabolism	K00031
contig02450_1.exp	notchless homolog 1	20	1.25799e-34	0.6	4	P:GO:0007165 P:GO:0009653 P:GO:0030154 P:GO:0009790	signal transduction;anatomical structure morphogenesis;cell differentiation;embryonic development
PpolyN1d65e04.t7	serine threonine kinaseste20 sps1 homolog	20	2.60679e-52	0.63	13	C:GO:0005737 C:GO:0005856 P:GO:0006464 C:GO:0005886 C:GO:0005623 F:GO:0005515 P:GO:0006950 F:GO:0004672 F:GO:0004871 F:GO:0000166 C:GO:0005634 P:GO:0007165 P:GO:0006519	cytoplasm;cytoskeleton;protein modification process;plasma membrane;cell;protein binding;response to stress;protein kinase activity;signal transducer activity;nucleotide binding;nucleus;signal transduction;amino acid and derivative metabolic process				K08282
contig02454_1.exp	alpha tubulin	20	1.58887e-58	0.86	9	P:GO:0008150 P:GO:0007010 P:GO:0006810 F:GO:0000166 C:GO:0005856 C:GO:0043234 C:GO:0005634 F:GO:0005198 F:GO:0016787	biological_process;cytoskeleton organization and biogenesis;transport;nucleotide binding;cytoskeleton;protein complex;nucleus;structural molecule activity;hydrolase activity	EC:3.6.5.1, EC:3.6.5.2, EC:3.6.5.3, EC:3.6.5.4,	signal-recognition-particle GTPase;protein-synthesizing GTPase;small monomeric GTPase;heterotrimeric G-protein GTPase		K07374	cytoskeleton	IPR000217, IPR000217, IPR000217, IPR000217, IPR002452, IPR002452, IPR002452, IPR002452, IPR002452, IPR002452, IPR008280, IPR008280, IPR008280, IPR008280, IPR008280, IPR008280, noIPR, noIPR, noIPR	Tubulin, Tubulin, Tubulin, Tubulin, Alpha tubulin, Alpha tubulin, Alpha tubulin, Alpha tubulin, Alpha tubulin, Alpha tubulin, Tubulin/FtsZ, C-terminal, Tubulin/FtsZ, C-terminal, Tubulin/FtsZ, C-terminal, Tubulin/FtsZ, C-terminal, Tubulin/FtsZ, C-terminal, Tubulin/FtsZ, C-terminal, unintegrated, unintegrated, unintegrated	PTHR11588 (PANTHER), GO:0005525, GO:0005874, GO:0007017, PR01162 (PRINTS), PTHR11588:SF10 (PANTHER), GO:0005198, GO:0005525, GO:0005874, GO:0007018, PF03953 (PFAM), SSF55307 (SUPERFAMILY), GO:0003924, GO:0005525, GO:0043234, GO:0051258, G3DSA:1.10.287.600 (GENE3D), G3DSA:3.30.1330.20 (GENE3D),
PpolyN1d94f11.t7	mitochondrial carrier protein	20	2.29428e-32	0.54	4	P:GO:0006810 C:GO:0005739 P:GO:0006811 F:GO:0005215	transport;mitochondrion;ion transport;transporter activity				K03454
PpolyN1a02h02.t7	no similarity	20	2.84807e-14	0.45	0			-					noIPR, noIPR	unintegrated, unintegrated	tmhmm (TMHMM),
contig02444_1.exp	ubiquitin c-terminal hydrolase of the cysteine proteinase fold	20	1.8553e-06	0.54	5	C:GO:0000228 P:GO:0006338 F:GO:0016787 F:GO:0004221 P:GO:0006511		-
contig02445_1.exp	glucose transporter	20	1.04019e-12	0.61	7	C:GO:0005737 P:GO:0008643 C:GO:0016021 C:GO:0016020 F:GO:0005351 F:GO:0005215 P:GO:0006810		-
contig02448_1.exp	ankyrin and tpr repeat domain protein	20	2.51369e-11	0.46	6	P:GO:0006952 F:GO:0005488 C:GO:0005871 F:GO:0003777 F:GO:0003774 C:GO:0005874		-			K10407	cytoskeleton	noIPR, noIPR	unintegrated, unintegrated	PTHR19959 (PANTHER),
contig02500_1.exp	fnip repeat-containing protein	20	1.09598e-06	0.57	0			-					IPR008615, IPR008615	FNIP, FNIP	PF05725 (PFAM),
contig02501_1.exp	dead (asp-glu-ala-asp) box polypeptide 56	20	8.39099e-14	0.59	2	C:GO:0005730 F:GO:0005488	nucleolus;binding				K01529		noIPR, noIPR	unintegrated, unintegrated	SignalP (SIGNALP),
contig04413_1.exp	protein phosphatase 2c	20	8.23707e-35	0.63	5	F:GO:0004721 C:GO:0005739 P:GO:0006464 C:GO:0005623 C:GO:0043234	phosphoprotein phosphatase activity;mitochondrion;protein modification process;cell;protein complex				K01090		IPR001932, IPR001932, IPR001932, IPR001932, IPR014045, IPR014045, IPR015655, IPR015655, noIPR, noIPR	Protein phosphatase 2C-related, Protein phosphatase 2C-related, Protein phosphatase 2C-related, Protein phosphatase 2C-related, Protein phosphatase 2C, N-terminal, Protein phosphatase 2C, N-terminal, Protein phosphatase 2C, Protein phosphatase 2C, unintegrated, unintegrated	G3DSA:3.60.40.10 (GENE3D), SM00332 (SMART), SSF81606 (SUPERFAMILY), GO:0003824, PF00481 (PFAM), , PTHR13832 (PANTHER), , PTHR13832:SF87 (PANTHER),
contig02504_1.exp	phosphoribosylaminoimidazolecarboxamide formyltransferase imp cyclohydrolase	20	3.41591e-40	0.78	6	F:GO:0016740 F:GO:0016787 P:GO:0006139 P:GO:0008152 C:GO:0043234 C:GO:0005739	transferase activity;hydrolase activity;nucleobase, nucleoside, nucleotide and nucleic acid metabolic process;metabolic process;protein complex;mitochondrion	EC:2.1.2.3, EC:3.5.4.10,	IMP cyclohydrolase;phosphoribosylaminoimidazolecarboxamide formyltransferase	Purine metabolismPurine metabolism;One carbon pool by folate	K01492		IPR002695, IPR002695, IPR002695, IPR002695, IPR013982, IPR013982, IPR013982, noIPR, noIPR	AICARFT/IMPCHase bienzyme, AICARFT/IMPCHase bienzyme, AICARFT/IMPCHase bienzyme, AICARFT/IMPCHase bienzyme, AICARFT/IMPCHase bienzyme, formylation region, AICARFT/IMPCHase bienzyme, formylation region, AICARFT/IMPCHase bienzyme, formylation region, unintegrated, unintegrated	PTHR11692 (PANTHER), GO:0003937, GO:0004643, GO:0006164, SSF64197 (SUPERFAMILY), GO:0003824, GO:0006188, G3DSA:3.40.140.20 (GENE3D),
contig02463_1.exp	excision repair cross-complementing rodent repaircomplementation group 8	20	9.63128e-11	0.51	5	P:GO:0009628 P:GO:0006139 C:GO:0005634 P:GO:0008152 P:GO:0006950	response to abiotic stimulus;nucleobase, nucleoside, nucleotide and nucleic acid metabolic process;nucleus;metabolic process;response to stress				K10570	ubiquitin syst	IPR001680, IPR001680, IPR001680, IPR001680, IPR001680, IPR001680, IPR011046, IPR011046, IPR015943, IPR015943, noIPR, noIPR, noIPR	WD40 repeat, WD40 repeat, WD40 repeat, WD40 repeat, WD40 repeat, WD40 repeat, WD40 repeat-like, WD40 repeat-like, WD40/YVTN repeat-like, WD40/YVTN repeat-like, unintegrated, unintegrated, unintegrated	PD000018 (PRODOM), PF00400 (PFAM), SM00320 (SMART), PS50082 (PROFILE), PS50294 (PROFILE), , SSF50978 (SUPERFAMILY), , G3DSA:2.130.10.10 (GENE3D), , PTHR22850 (PANTHER), PTHR22850:SF2 (PANTHER),
contig12090_1.exp	aldehyde dehydrogenase	20	8.33949e-57	0.78	2	F:GO:0003824 P:GO:0008152	catalytic activity;metabolic process				K00128		IPR015590, IPR015590, IPR015590, IPR015590, IPR016161, IPR016161, IPR016161, IPR016163, IPR016163, IPR016163, noIPR, noIPR	Aldehyde dehydrogenase, Aldehyde dehydrogenase, Aldehyde dehydrogenase, Aldehyde dehydrogenase, Aldehyde/histidinol dehydrogenase, Aldehyde/histidinol dehydrogenase, Aldehyde/histidinol dehydrogenase, Aldehyde dehydrogenase, C-terminal, Aldehyde dehydrogenase, C-terminal, Aldehyde dehydrogenase, C-terminal, unintegrated, unintegrated	PTHR11699 (PANTHER), PF00171 (PFAM), GO:0008152, GO:0016491, SSF53720 (SUPERFAMILY), GO:0008152, GO:0016491, G3DSA:3.40.309.10 (GENE3D), GO:0008152, GO:0016491, PTHR11699:SF30 (PANTHER),
contig02485_1.exp	villin 1	20	7.28015e-07	0.43	11	F:GO:0020037 C:GO:0005903 F:GO:0046914 P:GO:0051016 P:GO:0007010 C:GO:0005737 F:GO:0003779 C:GO:0005575 F:GO:0005515 F:GO:0005509 C:GO:0005856		-					IPR007122, IPR007122, noIPR, noIPR, noIPR	Gelsolin, Gelsolin, unintegrated, unintegrated, unintegrated	PTHR11977 (PANTHER), GO:0003779, G3DSA:3.40.20.10 (GENE3D), SSF55753 (SUPERFAMILY),
contig02491_1.exp	phosphatidylinositol-4-phosphate 5-	20	3.67487e-47	0.61	1	F:GO:0016301		-
contig02649_1.exp	yip1 domainmember 6	20	6.96205e-18	0.69	2	C:GO:0005623 C:GO:0005783	cell;endoplasmic reticulum						noIPR, noIPR	unintegrated, unintegrated	SignalP (SIGNALP),
contig08188_1.exp	prolyl oligopeptidase	20	3.21914e-22	0.79	0			-			K01322		IPR002155, IPR002155, noIPR, noIPR	Thiolase, Thiolase, unintegrated, unintegrated	PS00099 (PROSITE), , SignalP (SIGNALP),
contig02662_1.exp	protein	20	1.18553e-23	0.58	0			-			K07380		IPR000421, IPR000421, IPR000421, IPR000421, IPR008979, IPR008979, noIPR, noIPR, noIPR, noIPR	Coagulation factor 5/8 type, C-terminal, Coagulation factor 5/8 type, C-terminal, Coagulation factor 5/8 type, C-terminal, Coagulation factor 5/8 type, C-terminal, Galactose-binding like, Galactose-binding like, unintegrated, unintegrated, unintegrated, unintegrated	PF00754 (PFAM), SM00231 (SMART), PS50022 (PROFILE), GO:0007155, SSF49785 (SUPERFAMILY), , G3DSA:2.60.120.260 (GENE3D), PTHR10127 (PANTHER), PTHR10127:SF28 (PANTHER),
contig02634_1.exp	isoamyl alcohol oxidase	20	8.75994e-20	0.54	3	F:GO:0016491 F:GO:0003824 F:GO:0050660		-
PpolyN1d08e02.m13r	egf-like domain-containing protein	20	9.55534e-13	0.5	0			-					noIPR, noIPR, noIPR	unintegrated, unintegrated, unintegrated	SignalP (SIGNALP), tmhmm (TMHMM),
contig02641_1.exp	rap gtpase-activating	20	2.22455e-31	0.66	4	F:GO:0005096 F:GO:0005083 P:GO:0051056 C:GO:0005622		-					noIPR, noIPR	unintegrated, unintegrated	SignalP (SIGNALP),
PpolyN1d95c02.t7	small nuclear ribonucleoprotein polypeptide a	20	3.12429e-57	0.67	7	C:GO:0005737 C:GO:0005634 P:GO:0006950 P:GO:0009628 C:GO:0005654 F:GO:0005515 P:GO:0006139	cytoplasm;nucleus;response to stress;response to abiotic stimulus;nucleoplasm;protein binding;nucleobase, nucleoside, nucleotide and nucleic acid metabolic process				K11092		IPR001611, IPR001611, IPR001611, IPR003603, IPR003603, noIPR, noIPR, noIPR, noIPR	Leucine-rich repeat, Leucine-rich repeat, Leucine-rich repeat, U2A'/phosphoprotein 32 family A, C-terminal, U2A'/phosphoprotein 32 family A, C-terminal, unintegrated, unintegrated, unintegrated, unintegrated	PR00019 (PRINTS), PF00560 (PFAM), GO:0005515, SM00446 (SMART), , G3DSA:3.80.10.10 (GENE3D), PTHR10552 (PANTHER), SSF52058 (SUPERFAMILY),
contig12649_1.exp	fnip repeat-containing protein	20	3.11872e-09	0.54	0			-
contig02691_1.exp	phosphate transporter	20	4.06319e-17	0.7	3	C:GO:0005623 F:GO:0005215 P:GO:0006810	cell;transporter activity;transport				K08176
contig02697_1.exp	nuclear pore complex protein	20	8.15337e-10	0.51	4	P:GO:0006810 P:GO:0008150 C:GO:0005623 C:GO:0005634	transport;biological_process;cell;nucleus						noIPR, noIPR	unintegrated, unintegrated	SignalP (SIGNALP),
contig03990_1.exp	ankyrin repeat and fyve domain containing 1	20	2.00954e-08	0.59	1	C:GO:0005737	cytoplasm
contig02665_1.exp	methionyl-trna synthetase	20	1.91171e-43	0.77	7	P:GO:0006139 P:GO:0006412 P:GO:0006519 F:GO:0000166 F:GO:0003824 C:GO:0009536 F:GO:0003723	nucleobase, nucleoside, nucleotide and nucleic acid metabolic process;translation;amino acid and derivative metabolic process;nucleotide binding;catalytic activity;plastid;RNA binding	EC:6.1.1.10,	methionine---tRNA ligase	Methionine metabolism;Selenoamino acid metabolism;Aminoacyl-tRNA biosynthesis	K01874
contig02673_1.exp	coiled-coil domain containing 84	20	3.4601e-08	0.5	0			-
contig02675_1.exp	choline dehydrogenase	20	9.01188e-09	0.68	2	P:GO:0006066 F:GO:0050660		-					noIPR, noIPR	unintegrated, unintegrated	SignalP (SIGNALP),
contig11367_1.exp	ncs-1 frequenin-related protein	20	1.49362e-11	0.56	3	P:GO:0019722 F:GO:0005509 P:GO:0007417		-
PpolyN1a11b10.m13r	isoprenylcysteine carboxyl methyltransferase	20	4.26786e-54	0.67	19	P:GO:0007165 P:GO:0006519 C:GO:0005623 P:GO:0009653 P:GO:0007275 P:GO:0006464 P:GO:0040007 P:GO:0015031 F:GO:0016740 P:GO:0008152 P:GO:0050789 P:GO:0008283 P:GO:0009790 F:GO:0030528 F:GO:0005515 C:GO:0005783 C:GO:0005654 C:GO:0043234 P:GO:0006350	signal transduction;amino acid and derivative metabolic process;cell;anatomical structure morphogenesis;multicellular organismal development;protein modification process;growth;protein transport;transferase activity;metabolic process;regulation of biological process;cell proliferation;embryonic development;transcription regulator activity;protein binding;endoplasmic reticulum;nucleoplasm;protein …	EC:2.1.1.100,	protein-S-isoprenylcysteine O-methyltransferase		K00587		IPR007269, IPR007269, IPR007269, IPR007269, noIPR, noIPR, noIPR, noIPR	Isoprenylcysteine carboxyl methyltransferase, Isoprenylcysteine carboxyl methyltransferase, Isoprenylcysteine carboxyl methyltransferase, Isoprenylcysteine carboxyl methyltransferase, unintegrated, unintegrated, unintegrated, unintegrated	PF04140 (PFAM), GO:0004671, GO:0006481, GO:0016021, PTHR12714 (PANTHER), SignalP (SIGNALP), tmhmm (TMHMM),
PpolyN1d124b08.t7	pyridoxal-dependent decarboxylase	20	2.04227e-66	0.69	1	F:GO:0003824	catalytic activity	EC:4.1.1.0,
contig02595_1.exp	wd-40 repeat family protein	20	1.87295e-30	0.72	2	C:GO:0043234 C:GO:0005886	protein complex;plasma membrane	EC:3.6.5.1,	heterotrimeric G-protein GTPase				IPR015943, IPR015943, noIPR, noIPR, noIPR	WD40/YVTN repeat-like, WD40/YVTN repeat-like, unintegrated, unintegrated, unintegrated	G3DSA:2.130.10.10 (GENE3D), , PTHR22847 (PANTHER), SSF63829 (SUPERFAMILY),
contig02603_1.exp	major facilitator superfamily mfs_1	20	5.013e-07	0.62	6	F:GO:0015144 C:GO:0016021 C:GO:0016020 P:GO:0009624 F:GO:0005351 P:GO:0006810		-
contig02563_1.exp	actin	20	4.53407e-29	0.88	5	C:GO:0005856 C:GO:0005737 F:GO:0000166 F:GO:0005198 F:GO:0005515	cytoskeleton;cytoplasm;nucleotide binding;structural molecule activity;protein binding				K05692	cytoskeleton
contig02566_1.exp	leucine zipper transcription factor-like 1	20	3.58338e-05	0.61	0			-
contig02568_1.exp	alpha-amylase	20	4.30248e-11	0.54	1	F:GO:0003824	catalytic activity
contig02577_1.exp	glutathione s-transferase	20	9.41843e-14	0.7	2	F:GO:0016740 P:GO:0008152	transferase activity;metabolic process						noIPR, noIPR	unintegrated, unintegrated	SignalP (SIGNALP),
contig02619_1.exp	suppressor of variegation 3-9 homolog 1	20	9.77012e-16	0.71	6	C:GO:0000228 F:GO:0016740 F:GO:0005515 F:GO:0003682 P:GO:0006464 C:GO:0005694	nuclear chromosome;transferase activity;protein binding;chromatin binding;protein modification process;chromosome				K11419
contig02620_1.exp	abc transporter g family protein	20	9.67685e-19	0.57	7	F:GO:0005524 F:GO:0016887 F:GO:0000166 C:GO:0016021 F:GO:0042626 F:GO:0017111 P:GO:0006810		-
PpolyN1d53b03.t7	nhl repeat containing protein	20	5.10005e-07	0.58	0			-					noIPR, noIPR	unintegrated, unintegrated	SignalP (SIGNALP),
contig02633_1.exp	d-tyrosyl-trna deacylase 1 homolog	20	4.72442e-37	0.75	4	P:GO:0009056 P:GO:0006519 C:GO:0005737 F:GO:0016787	catabolic process;amino acid and derivative metabolic process;cytoplasm;hydrolase activity				K07560		IPR003732, IPR003732, IPR003732, IPR003732, IPR003732, IPR003732, IPR003732, noIPR, noIPR	D-tyrosyl-tRNA(Tyr) deacylase, D-tyrosyl-tRNA(Tyr) deacylase, D-tyrosyl-tRNA(Tyr) deacylase, D-tyrosyl-tRNA(Tyr) deacylase, D-tyrosyl-tRNA(Tyr) deacylase, D-tyrosyl-tRNA(Tyr) deacylase, D-tyrosyl-tRNA(Tyr) deacylase, unintegrated, unintegrated	PD005653 (PRODOM), G3DSA:3.50.80.10 (GENE3D), PTHR10472 (PANTHER), PF02580 (PFAM), SSF69500 (SUPERFAMILY), GO:0005737, GO:0019478, PTHR10472:SF3 (PANTHER),
PpolyN1a05c09.m13r	programmed cell death 2	20	1.27038e-07	0.61	9	F:GO:0004221 C:GO:0005634 F:GO:0003677 C:GO:0005739 P:GO:0006915 C:GO:0005737 F:GO:0008270 P:GO:0006511 F:GO:0046872		-					IPR002893, IPR002893, IPR002893, IPR002893, noIPR, noIPR, noIPR	Zinc finger, MYND-type, Zinc finger, MYND-type, Zinc finger, MYND-type, Zinc finger, MYND-type, unintegrated, unintegrated, unintegrated	PF01753 (PFAM), PS50865 (PROFILE), PS01360 (PROSITE), GO:0008270, PTHR12298 (PANTHER), PTHR12298:SF4 (PANTHER),
contig02611_1.exp	magnesium and cobalt transport protein	20	4.59099e-13	0.63	2	P:GO:0006811 F:GO:0005215	ion transport;transporter activity				K03284
contig01351_1.exp	2-nitropropane dioxygenase	20	3.4669e-16	0.61	5	F:GO:0016491 P:GO:0008152 F:GO:0016702 F:GO:0003824 P:GO:0006118		-
contig01350_1.exp	member ras oncogene family	20	1.01125e-66	0.72	4	P:GO:0006810 C:GO:0005623 F:GO:0000166 P:GO:0007165	transport;cell;nucleotide binding;signal transduction				K07976	GTP binding	IPR001806, IPR001806, IPR001806, IPR013753, IPR013753, noIPR, noIPR, noIPR, noIPR, noIPR	Ras GTPase, Ras GTPase, Ras GTPase, Ras, Ras, unintegrated, unintegrated, unintegrated, unintegrated, unintegrated	PR00449 (PRINTS), GO:0005525, GO:0007264, PF00071 (PFAM), , G3DSA:3.40.50.300 (GENE3D), PTHR11708 (PANTHER), PTHR11708:SF28 (PANTHER), SSF52540 (SUPERFAMILY),
contig02249_1.exp	guanine nucleotide binding protein (g protein)alpha inhibiting activity polypeptide 1	20	2.90189e-27	0.73	10	C:GO:0005737 F:GO:0000166 P:GO:0050789 P:GO:0007267 C:GO:0043234 C:GO:0005886 F:GO:0005515 C:GO:0005623 P:GO:0007165 F:GO:0016787	cytoplasm;nucleotide binding;regulation of biological process;cell-cell signaling;protein complex;plasma membrane;protein binding;cell;signal transduction;hydrolase activity	EC:3.6.5.1, EC:3.6.5.2, EC:3.6.5.3, EC:3.6.5.4,	signal-recognition-particle GTPase;protein-synthesizing GTPase;small monomeric GTPase;heterotrimeric G-protein GTPase		K04534	GTP binding	noIPR, noIPR	unintegrated, unintegrated	SignalP (SIGNALP),
contig02251_1.exp	23s rrna 5-methyluridine methyltransferase	20	3.10699e-25	0.7	4	F:GO:0016740 F:GO:0005488 P:GO:0006139 P:GO:0006996	transferase activity;binding;nucleobase, nucleoside, nucleotide and nucleic acid metabolic process;organelle organization and biogenesis				K00599		IPR010280, IPR010280	(Uracil-5)-methyltransferase, (Uracil-5)-methyltransferase	PS01231 (PROSITE),
contig02257_1.exp	u3 snornp protein	20	3.2748e-19	0.58	3	P:GO:0050789 P:GO:0008219 P:GO:0006139	regulation of biological process;cell death;nucleobase, nucleoside, nucleotide and nucleic acid metabolic process
PpolyN0a05a08.t7	copine i-like	20	1.4874e-06	0.58	8	C:GO:0005694 F:GO:0046872 F:GO:0016874 F:GO:0008270 P:GO:0016568 P:GO:0006512 F:GO:0005515 C:GO:0005634		-					IPR001841, IPR001841, IPR001841, IPR001841, IPR001841, noIPR, noIPR, noIPR, noIPR	Zinc finger, RING-type, Zinc finger, RING-type, Zinc finger, RING-type, Zinc finger, RING-type, Zinc finger, RING-type, unintegrated, unintegrated, unintegrated, unintegrated	SM00184 (SMART), PS50089 (PROFILE), PS00518 (PROSITE), GO:0005515, GO:0008270, PTHR23163 (PANTHER), SignalP (SIGNALP), SSF57850 (SUPERFAMILY),
contig02239_1.exp	acetyltransferase-like protein	20	1.41057e-09	0.58	2	F:GO:0003674 C:GO:0005575		-					noIPR, noIPR	unintegrated, unintegrated	SignalP (SIGNALP),
contig02244_1.exp	mannosyl-oligosaccharide alpha--mannosidase	20	5.91839e-16	0.81	6	C:GO:0005794 F:GO:0016787 P:GO:0006464 P:GO:0009058 F:GO:0005509 P:GO:0005975	Golgi apparatus;hydrolase activity;protein modification process;biosynthetic process;calcium ion binding;carbohydrate metabolic process	EC:3.2.1.113,	mannosyl-oligosaccharide 1,2-alpha-mannosidase	Glycan structures - biosynthesis 1;High-mannose type N-glycan biosynthesis;N-Glycan biosynthesis	K01230
contig01898_1.exp	valyl-trna synthetase	20	1.37886e-41	0.56	9	F:GO:0016874 F:GO:0004832 P:GO:0006418 F:GO:0000166 C:GO:0005737 P:GO:0006412 F:GO:0005524 P:GO:0006438 F:GO:0004812		-			K01873		IPR002303, IPR002303, IPR002303, IPR002303, IPR002303, IPR002303, IPR002303, IPR009080, IPR009080, IPR009080, IPR009080, IPR009080, IPR009080, IPR009080, IPR013155, IPR013155, IPR013155, IPR013155, IPR013155, IPR013155, IPR013155, noIPR, noIPR, noIPR	Valyl-tRNA synthetase, class Ia, Valyl-tRNA synthetase, class Ia, Valyl-tRNA synthetase, class Ia, Valyl-tRNA synthetase, class Ia, Valyl-tRNA synthetase, class Ia, Valyl-tRNA synthetase, class Ia, Valyl-tRNA synthetase, class Ia, Aminoacyl-tRNA synthetase, class 1a, anticodon-binding, Aminoacyl-tRNA synthetase, class 1a, anticodon-binding, Aminoacyl-tRNA synthetase, class 1a, anticodon-binding, …	PTHR11946:SF5 (PANTHER), GO:0000166, GO:0004832, GO:0005524, GO:0005737, GO:0006412, GO:0006438, SSF47323 (SUPERFAMILY), GO:0000166, GO:0004812, GO:0005524, GO:0005737, GO:0006412, GO:0006418, PF08264 (PFAM), GO:0000166, GO:0004812, GO:0005524, GO:0005737, GO:0006412, GO:0006418, G3DSA:1.10.730.10 (GENE3D), PTHR11946 (PANTHER),
contig02269_1.exp	member ras oncogene family	20	9.53493e-80	0.86	12	F:GO:0000166 C:GO:0005794 C:GO:0005886 P:GO:0006810 F:GO:0005515 C:GO:0005783 P:GO:0007165 P:GO:0050789 P:GO:0006350 P:GO:0015031 C:GO:0005654 C:GO:0043234	nucleotide binding;Golgi apparatus;plasma membrane;transport;protein binding;endoplasmic reticulum;signal transduction;regulation of biological process;transcription;protein transport;nucleoplasm;protein complex				K07976	GTP binding	IPR001806, IPR001806, IPR001806, IPR003579, IPR003579, IPR003579, IPR003579, IPR005225, IPR005225, IPR013753, IPR013753, noIPR, noIPR, noIPR, noIPR, noIPR	Ras GTPase, Ras GTPase, Ras GTPase, Ras small GTPase, Rab type, Ras small GTPase, Rab type, Ras small GTPase, Rab type, Ras small GTPase, Rab type, Small GTP-binding protein, Small GTP-binding protein, Ras, Ras, unintegrated, unintegrated, unintegrated, unintegrated, unintegrated	PR00449 (PRINTS), GO:0005525, GO:0007264, SM00175 (SMART), GO:0005525, GO:0007264, GO:0015031, TIGR00231 (TIGRFAMs), GO:0005525, PF00071 (PFAM), , G3DSA:3.40.50.300 (GENE3D), PTHR11708 (PANTHER), PTHR11708:SF233 (PANTHER), SSF52540 (SUPERFAMILY),
contig03204_1.exp	member ras oncogene family	20	1.32395e-37	0.64	4	C:GO:0005794 F:GO:0005515 F:GO:0000166 P:GO:0007165	Golgi apparatus;protein binding;nucleotide binding;signal transduction				K07976	GTP binding	IPR001806, IPR001806, IPR001806, IPR013753, IPR013753, IPR015598, IPR015598, noIPR, noIPR, noIPR, noIPR	Ras GTPase, Ras GTPase, Ras GTPase, Ras, Ras, Rab18, Rab18, unintegrated, unintegrated, unintegrated, unintegrated	PR00449 (PRINTS), GO:0005525, GO:0007264, PF00071 (PFAM), , PTHR11708:SF245 (PANTHER), , G3DSA:3.40.50.300 (GENE3D), PTHR11708 (PANTHER), SSF52540 (SUPERFAMILY),
contig04748_1.exp	tpr repeat-containing protein	20	2.33282e-12	0.66	5	P:GO:0006464 P:GO:0009058 F:GO:0016740 F:GO:0009055 F:GO:0005488	protein modification process;biosynthetic process;transferase activity;electron carrier activity;binding	EC:2.4.1.94,	protein N-acetylglucosaminyltransferase				IPR001450, IPR001450, IPR001450, IPR001450, IPR006058, IPR006058, IPR006058, IPR013032, IPR013032, noIPR, noIPR	4Fe-4S ferredoxin, iron-sulphur binding, 4Fe-4S ferredoxin, iron-sulphur binding, 4Fe-4S ferredoxin, iron-sulphur binding, 4Fe-4S ferredoxin, iron-sulphur binding, 2Fe-2S ferredoxin, iron-sulphur binding site, 2Fe-2S ferredoxin, iron-sulphur binding site, 2Fe-2S ferredoxin, iron-sulphur binding site, EGF-like region, conserved site, EGF-like region, conserved site, unintegrated, unintegrated	PS00198 (PROSITE), GO:0006118, GO:0009055, GO:0051536, PS00197 (PROSITE), GO:0006118, GO:0009055, PS00022 (PROSITE), , SignalP (SIGNALP),
contig02365_1.exp	glutathione-dependent formaldehyde-gfa	20	6.8837e-09	0.63	4	F:GO:0003674 P:GO:0008152 F:GO:0016846 C:GO:0005575		-					noIPR, noIPR	unintegrated, unintegrated	SignalP (SIGNALP),
contig02261_1.exp	arystal structure of cyclin-dependent kinase 2 with inhibitor	20	2.63692e-78	0.83	15	F:GO:0004672 C:GO:0005622 C:GO:0043234 P:GO:0006811 C:GO:0005654 F:GO:0005515 C:GO:0005694 P:GO:0008150 F:GO:0000166 P:GO:0007049 C:GO:0005737 P:GO:0006464 P:GO:0050789 P:GO:0006350 P:GO:0006519	protein kinase activity;intracellular;protein complex;ion transport;nucleoplasm;protein binding;chromosome;biological_process;nucleotide binding;cell cycle;cytoplasm;protein modification process;regulation of biological process;transcription;amino acid and derivative metabolic process	EC:2.7.11.23, EC:2.7.11.22,	[RNA-polymerase]-subunit kinase;cyclin-dependent kinase	Nucleotide excision repair;Axon guidance;Non-small cell lung cancer;Small cell lung cancer;Chronic myeloid leukemia;Bladder cancer;Melanoma;Prostate cancer;Glioma;Pancreatic cancer;Gap junction;Tight junction;Progesterone-mediated oocyte maturation;p53 signaling pathway;Cell cycle - yeast;Cell cycle;T cell receptor signaling pathway	K02087	kinase	IPR000719, IPR000719, IPR000719, IPR000719, IPR000719, IPR011009, IPR011009, IPR017442, IPR017442, IPR017442, IPR017442, noIPR, noIPR, noIPR, noIPR	Protein kinase, core, Protein kinase, core, Protein kinase, core, Protein kinase, core, Protein kinase, core, Protein kinase-like, Protein kinase-like, Serine/threonine protein kinase-related, Serine/threonine protein kinase-related, Serine/threonine protein kinase-related, Serine/threonine protein kinase-related, unintegrated, unintegrated, unintegrated, unintegrated	PD000001 (PRODOM), PS50011 (PROFILE), GO:0004672, GO:0005524, GO:0006468, SSF56112 (SUPERFAMILY), , PF00069 (PFAM), GO:0004672, GO:0005524, GO:0006468, G3DSA:1.10.510.10 (GENE3D), PTHR11295 (PANTHER), PTHR11295:SF110 (PANTHER),
contig07601_1.exp	dna polymerase theta (helicase domain only)	20	2.99711e-26	0.6	1	F:GO:0016787	hydrolase activity				K03726		noIPR, noIPR	unintegrated, unintegrated	SignalP (SIGNALP),
contig02264_1.exp	peptidyl-prolyl cis-trans isomerase	20	2.17256e-10	0.9	5	P:GO:0019538 P:GO:0000003 P:GO:0007610 P:GO:0050789 F:GO:0003824	protein metabolic process;reproduction;behavior;regulation of biological process;catalytic activity	EC:5.2.1.8,	peptidylprolyl isomerase	Calcium signaling pathway;Parkinson's disease;Ubiquitin mediated proteolysis	K01802
contig02265_1.exp	xylose isomerase	20	4.68587e-58	0.7	2	F:GO:0005488 P:GO:0005975	binding;carbohydrate metabolic process				K01805		IPR013022, IPR013022, IPR013022	Xylose isomerase-like, TIM barrel, Xylose isomerase-like, TIM barrel, Xylose isomerase-like, TIM barrel	G3DSA:3.20.20.150 (GENE3D), SSF51658 (SUPERFAMILY),
contig08086_1.exp	branched chain keto acid dehydrogenasebeta polypeptide	20	2.05582e-62	0.67	14	F:GO:0003824 P:GO:0009056 P:GO:0006519 C:GO:0005739 F:GO:0016740 P:GO:0009605 F:GO:0005515 C:GO:0005615 P:GO:0009719 C:GO:0043234 P:GO:0008150 P:GO:0006139 P:GO:0005975 P:GO:0008152	catalytic activity;catabolic process;amino acid and derivative metabolic process;mitochondrion;transferase activity;response to external stimulus;protein binding;extracellular space;response to endogenous stimulus;protein complex;biological_process;nucleobase, nucleoside, nucleotide and nucleic acid metabolic process;carbohydrate metabolic process;metabolic process	EC:2.2.1.1,	transketolase	Pentose phosphate pathway;Biosynthesis of ansamycins;Carbon fixation	K00167		IPR005476, IPR005476, IPR005476, noIPR, noIPR, noIPR	Transketolase, C-terminal, Transketolase, C-terminal, Transketolase, C-terminal, unintegrated, unintegrated, unintegrated	PF02780 (PFAM), GO:0003824, GO:0008152, PTHR11624 (PANTHER), PTHR11624:SF21 (PANTHER),
contig02206_1.exp	mgc80860 protein	20	1.38525e-17	0.64	1	F:GO:0005488	binding				K05699	cytoskeleton
contig02211_1.exp	amp deaminase	20	1.01831e-42	0.74	5	C:GO:0005623 P:GO:0000003 P:GO:0009790 P:GO:0006139 F:GO:0003824	cell;reproduction;embryonic development;nucleobase, nucleoside, nucleotide and nucleic acid metabolic process;catalytic activity				K01490		IPR001365, IPR001365, IPR001365, noIPR, noIPR, noIPR	Adenosine/AMP deaminase, Adenosine/AMP deaminase, Adenosine/AMP deaminase, unintegrated, unintegrated, unintegrated	PF00962 (PFAM), GO:0009168, GO:0019239, PTHR11359 (PANTHER), SSF51556 (SUPERFAMILY),
contig11017_1.exp	tumor protein p53 binding protein 1	20	2.56806e-14	0.51	6	C:GO:0005694 P:GO:0006139 F:GO:0003677 P:GO:0008152 F:GO:0005515 P:GO:0006950	chromosome;nucleobase, nucleoside, nucleotide and nucleic acid metabolic process;DNA binding;metabolic process;protein binding;response to stress						IPR001357, IPR001357, IPR001357, IPR001357, IPR001357, noIPR, noIPR, noIPR	BRCT, BRCT, BRCT, BRCT, BRCT, unintegrated, unintegrated, unintegrated	PF00533 (PFAM), SM00292 (SMART), PS50172 (PROFILE), SSF52113 (SUPERFAMILY), GO:0005622, G3DSA:3.40.50.10190 (GENE3D), PTHR15321 (PANTHER),
contig11012_1.exp	methionine-r-sulfoxide reductase	20	9.04395e-50	0.82	3	F:GO:0003824 P:GO:0044403 P:GO:0006464	catalytic activity;symbiosis, encompassing mutualism through parasitism;protein modification process	EC:1.8.4.11,	peptide-methionine (S)-S-oxide reductase		K07305		IPR002579, IPR002579, IPR002579, IPR011057, IPR011057, noIPR, noIPR	Methionine sulphoxide reductase B, Methionine sulphoxide reductase B, Methionine sulphoxide reductase B, Mss4-like, Mss4-like, unintegrated, unintegrated	PD004057 (PRODOM), PF01641 (PFAM), , SSF51316 (SUPERFAMILY), , PTHR10173 (PANTHER),
contig02188_1.exp	calcyclin binding protein	20	3.19087e-06	0.5	6	C:GO:0005737 C:GO:0005641 P:GO:0008150 F:GO:0005515 P:GO:0006512 C:GO:0005634		-					noIPR, noIPR	unintegrated, unintegrated	tmhmm (TMHMM),
PpolyN1a07h12.t7	smr domain protein	20	9.62806e-14	0.55	4	F:GO:0003674 P:GO:0044408 C:GO:0005829 C:GO:0005634		-					IPR002625, IPR002625, IPR002625	Smr protein/MutS2 C-terminal, Smr protein/MutS2 C-terminal, Smr protein/MutS2 C-terminal	PF01713 (PFAM), PS50828 (PROFILE),
contig11211_1.exp	zgc:92345 protein	20	9.53578e-27	0.91	2	F:GO:0003674 P:GO:0008150		-					noIPR, noIPR, noIPR	unintegrated, unintegrated, unintegrated	PTHR12377 (PANTHER), SignalP (SIGNALP),
contig02228_1.exp	microneme protein 4	20	3.02344e-28	0.68	0			-			K06825		noIPR, noIPR	unintegrated, unintegrated	SignalP (SIGNALP),
contig02229_1.exp	papain family cysteine protease containing protein	20	5.15138e-30	0.66	2	F:GO:0008233 P:GO:0019538	peptidase activity;protein metabolic process				K01365		noIPR, noIPR	unintegrated, unintegrated	SignalP (SIGNALP),
contig05413_1.exp	l-2-hydroxyglutarate dehydrogenase	20	6.62937e-12	0.67	3	C:GO:0005739 F:GO:0003824 P:GO:0019538	mitochondrion;catalytic activity;protein metabolic process	EC:1.1.99.2,	2-hydroxyglutarate dehydrogenase	Butanoate metabolism	K00109		noIPR, noIPR	unintegrated, unintegrated	SignalP (SIGNALP),
contig06395_1.exp	phosphatidylinositol--diphosphate 3-kinase	20	5.58433e-35	0.67	0			-			K00914		IPR000403, IPR000403, IPR000403, IPR000403, IPR011009, IPR011009, IPR015433, IPR015433, IPR015433, IPR015433, noIPR, noIPR	Phosphatidylinositol 3- and 4-kinase, catalytic, Phosphatidylinositol 3- and 4-kinase, catalytic, Phosphatidylinositol 3- and 4-kinase, catalytic, Phosphatidylinositol 3- and 4-kinase, catalytic, Protein kinase-like, Protein kinase-like, Phosphatidylinositol Kinase, Phosphatidylinositol Kinase, Phosphatidylinositol Kinase, Phosphatidylinositol Kinase, unintegrated, unintegrated	G3DSA:1.10.1070.11 (GENE3D), PF00454 (PFAM), PS50290 (PROFILE), , SSF56112 (SUPERFAMILY), , PTHR10048 (PANTHER), GO:0004428, GO:0046854, GO:0048015, PTHR10048:SF14 (PANTHER),
PpolyN1d17f08.t7	zinc finger (c3hc4-type ring finger) family protein	20	3.73975e-07	0.55	2	F:GO:0005488 F:GO:0005515	binding;protein binding						IPR002035, IPR002035	von Willebrand factor, type A, von Willebrand factor, type A	PF00092 (PFAM),
contig02220_1.exp	translocon-associated protein subunit alpha	20	1.29131e-08	0.59	1	C:GO:0005623	cell						IPR005595, IPR005595, noIPR, noIPR, noIPR	Translocon-associated protein (TRAP), alpha subunit, Translocon-associated protein (TRAP), alpha subunit, unintegrated, unintegrated, unintegrated	PF03896 (PFAM), , PTHR12924 (PANTHER), tmhmm (TMHMM),
PpolyN1d103d07.t7	aconitasemitochondrial	20	3.72492e-114	0.83	6	P:GO:0008152 F:GO:0005488 F:GO:0003824 C:GO:0005739 P:GO:0006091 P:GO:0009056	metabolic process;binding;catalytic activity;mitochondrion;generation of precursor metabolites and energy;catabolic process	EC:4.2.1.3,	aconitate hydratase	Glyoxylate and dicarboxylate metabolism;Citrate cycle (TCA cycle);Reductive carboxylate cycle (CO2 fixation)	K01681		IPR001030, IPR001030, IPR001030, IPR001030, IPR001030, IPR006248, IPR006248, IPR006248, IPR015931, IPR015931, IPR015932, IPR015932, IPR015937, IPR015937	Aconitase/3-isopropylmalate dehydratase large subunit, alpha/beta/alpha, Aconitase/3-isopropylmalate dehydratase large subunit, alpha/beta/alpha, Aconitase/3-isopropylmalate dehydratase large subunit, alpha/beta/alpha, Aconitase/3-isopropylmalate dehydratase large subunit, alpha/beta/alpha, Aconitase/3-isopropylmalate dehydratase large subunit, alpha/beta/alpha, Aconitase, mitochondrial-like, Aco…	PD000511 (PRODOM), PR00415 (PRINTS), PF00330 (PFAM), SSF53732 (SUPERFAMILY), GO:0008152, PTHR11670:SF5 (PANTHER), GO:0003994, GO:0006099, G3DSA:3.30.499.10 (GENE3D), GO:0008152, G3DSA:3.40.1060.10 (GENE3D), GO:0008152, PTHR11670 (PANTHER), GO:0008152
contig02224_1.exp	malate dehydrogenase	20	1.1364e-10	0.58	3	F:GO:0003824 F:GO:0005488 P:GO:0008152	catalytic activity;binding;metabolic process						IPR012302, IPR012302, IPR016040, IPR016040, IPR016040, IPR016040, IPR016040	Malic enzyme, NAD-binding, Malic enzyme, NAD-binding, NAD(P)-binding, NAD(P)-binding, NAD(P)-binding, NAD(P)-binding, NAD(P)-binding	PF03949 (PFAM), GO:0051287, G3DSA:3.40.50.720 (GENE3D), SSF51735 (SUPERFAMILY), GO:0003824, GO:0005488, GO:0008152
PpolyN1d31e05.t7	aldehyde dehydrogenase 7member a1	20	4.78359e-93	0.75	1	F:GO:0003824	catalytic activity				K00128
contig02371_1.exp	ubiquitin protein ligase e3 component n-recognin 4	20	1.33051e-08	0.6	2	F:GO:0005488 C:GO:0005623	binding;cell
PpolyN1d126c10.t7	dynamin-related gtpase	20	2.30614e-14	0.45	3	F:GO:0005525 F:GO:0003924 F:GO:0000166		-
contig02351_1.exp	ump phosphatase	20	5.61467e-36	0.65	4	P:GO:0005975 P:GO:0019538 F:GO:0008233 C:GO:0005623	carbohydrate metabolic process;protein metabolic process;peptidase activity;cell				K02566		IPR000223, IPR000223, IPR000223, IPR000223, noIPR, noIPR, noIPR, noIPR, noIPR	Peptidase S26A, signal peptidase I, Peptidase S26A, signal peptidase I, Peptidase S26A, signal peptidase I, Peptidase S26A, signal peptidase I, unintegrated, unintegrated, unintegrated, unintegrated, unintegrated	PS00761 (PROSITE), GO:0006508, GO:0008236, GO:0016020, G3DSA:3.40.50.1000 (GENE3D), PTHR19288 (PANTHER), PTHR19288:SF3 (PANTHER), SSF56784 (SUPERFAMILY),
PpolyN1a07h11.t7	intraflagellar transport protein ift20	20	8.20375e-10	0.72	7	C:GO:0005929 P:GO:0030030 C:GO:0019861 C:GO:0005794 C:GO:0042995 C:GO:0005814 F:GO:0005515		-
contig02353_1.exp	protein	20	4.33645e-27	0.84	0			-
contig02925_1.exp	mixed-lineage leukemiamll	20	1.65252e-06	0.54	10	F:GO:0043565 F:GO:0003700 F:GO:0003677 C:GO:0005634 F:GO:0008270 P:GO:0007275 P:GO:0006355 F:GO:0005515 F:GO:0046872 P:GO:0006350		-
PpolyN1d33d03.t7	viral a-type inclusion protein	20	5.08898e-08	0.46	0			-					noIPR, noIPR, noIPR	unintegrated, unintegrated, unintegrated	SignalP (SIGNALP), tmhmm (TMHMM),
contig02427_1.exp	origin recognition complex subunit orp3	20	1.84226e-09	0.51	10	P:GO:0030536 P:GO:0008355 F:GO:0004197 C:GO:0005664 F:GO:0003677 P:GO:0006260 P:GO:0007612 P:GO:0007611 P:GO:0006508 P:GO:0006270		-
contig02431_1.exp	acetyl-c- 3-ketoacyl-	20	3.76572e-44	0.78	8	F:GO:0016740 C:GO:0009536 P:GO:0044403 P:GO:0008152 P:GO:0009056 P:GO:0006519 P:GO:0009058 P:GO:0006629	transferase activity;plastid;symbiosis, encompassing mutualism through parasitism;metabolic process;catabolic process;amino acid and derivative metabolic process;biosynthetic process;lipid metabolic process	EC:2.3.1.9,	acetyl-CoA C-acetyltransferase	Lysine degradation;Synthesis and degradation of ketone bodies;Fatty acid metabolism;Butanoate metabolism;Propanoate metabolism;Benzoate degradation via CoA ligation;Pyruvate metabolism;Tryptophan metabolism;Two-component system - General;Valine, leucine and isoleucine degradation	K00626		IPR002155, IPR002155, IPR002155, IPR016039, IPR016039, IPR016039, noIPR, noIPR, noIPR	Thiolase, Thiolase, Thiolase, Thiolase-like, Thiolase-like, Thiolase-like, unintegrated, unintegrated, unintegrated	PTHR18919 (PANTHER), PF02803 (PFAM), , SSF53901 (SUPERFAMILY), GO:0003824, GO:0008152, G3DSA:3.40.47.20 (GENE3D), SignalP (SIGNALP),
contig02438_1.exp	transaldolase	20	1.29895e-40	0.69	5	F:GO:0016740 C:GO:0005737 P:GO:0006139 P:GO:0005975 P:GO:0009056	transferase activity;cytoplasm;nucleobase, nucleoside, nucleotide and nucleic acid metabolic process;carbohydrate metabolic process;catabolic process	EC:2.2.1.2,	transaldolase	Pentose phosphate pathway	K00616		IPR001585, IPR001585, IPR001585, IPR004730, IPR004730, IPR004730, IPR004730, IPR013785, IPR013785, IPR013785, noIPR, noIPR	Transaldolase, Transaldolase, Transaldolase, Transaldolase AB, Transaldolase AB, Transaldolase AB, Transaldolase AB, Aldolase-type TIM barrel, Aldolase-type TIM barrel, Aldolase-type TIM barrel, unintegrated, unintegrated	PTHR10683 (PANTHER), PF00923 (PFAM), GO:0005975, PTHR10683:SF3 (PANTHER), GO:0004801, GO:0005737, GO:0006098, G3DSA:3.20.20.70 (GENE3D), GO:0003824, GO:0008152, SSF51569 (SUPERFAMILY),
PpolyN1a07d05.t7	glucose-6-phosphate 1-dehydrogenase	20	3.31558e-28	0.69	2	F:GO:0003824 P:GO:0005975	catalytic activity;carbohydrate metabolic process	EC:1.1.1.49,	glucose-6-phosphate dehydrogenase	Pentose phosphate pathway;Glutathione metabolism	K00036		IPR001282, IPR001282, IPR001282, IPR001282, noIPR, noIPR, noIPR	Glucose-6-phosphate dehydrogenase, Glucose-6-phosphate dehydrogenase, Glucose-6-phosphate dehydrogenase, Glucose-6-phosphate dehydrogenase, unintegrated, unintegrated, unintegrated	PTHR23429 (PANTHER), PF02781 (PFAM), GO:0004345, GO:0006006, G3DSA:3.30.360.10 (GENE3D), SSF55347 (SUPERFAMILY),
contig02410_1.exp	pentapeptide repeat protein	20	9.96856e-11	0.61	0			-					IPR001646, IPR001646	Pentapeptide repeat, Pentapeptide repeat	PF00805 (PFAM),
contig02411_1.exp	4-alpha-glucanotransferase	20	9.34452e-38	0.66	4	P:GO:0005975 P:GO:0009056 F:GO:0016740 C:GO:0005829	carbohydrate metabolic process;catabolic process;transferase activity;cytosol	EC:2.4.1.25,	4-alpha-glucanotransferase	Starch and sucrose metabolism	K00705		IPR003385, IPR003385, IPR003385	Glycoside hydrolase, family 77, Glycoside hydrolase, family 77, Glycoside hydrolase, family 77	PF02446 (PFAM), GO:0004134, GO:0005975
contig02418_1.exp	sterol-c4-methyl oxidase-like	20	1.73781e-44	0.72	6	P:GO:0009058 P:GO:0006629 C:GO:0005886 C:GO:0005623 F:GO:0003824 C:GO:0005783	biosynthetic process;lipid metabolic process;plasma membrane;cell;catalytic activity;endoplasmic reticulum	EC:1.14.13.72,	methylsterol monooxygenase	Biosynthesis of steroids	K07750
contig01324_1.exp	wd repeat domain 77	20	2.9992e-31	0.47	1	F:GO:0004872		-					IPR001680, IPR001680, IPR001680, IPR001680, IPR001680, IPR001680, IPR001680, IPR011046, IPR011046, IPR015943, IPR015943, noIPR, noIPR	WD40 repeat, WD40 repeat, WD40 repeat, WD40 repeat, WD40 repeat, WD40 repeat, WD40 repeat, WD40 repeat-like, WD40 repeat-like, WD40/YVTN repeat-like, WD40/YVTN repeat-like, unintegrated, unintegrated	PD000018 (PRODOM), PR00320 (PRINTS), PF00400 (PFAM), SM00320 (SMART), PS50082 (PROFILE), PS50294 (PROFILE), , SSF50978 (SUPERFAMILY), , G3DSA:2.130.10.10 (GENE3D), , PTHR22850 (PANTHER),
contig07389_1.exp	nadh dehydrogenase	20	8.40852e-15	0.69	2	C:GO:0043234 C:GO:0005739	protein complex;mitochondrion				K03939
contig02310_1.exp	ribosomal protein l34	20	1.41922e-06	0.72	5	F:GO:0003735 P:GO:0006412 C:GO:0030529 C:GO:0005840 C:GO:0005622		-					noIPR, noIPR, noIPR	unintegrated, unintegrated, unintegrated	SignalP (SIGNALP), tmhmm (TMHMM),
contig02316_1.exp	adenylyl cyclase-associated protein	20	1.0735e-17	0.65	2	P:GO:0007010 P:GO:0016049	cytoskeleton organization and biogenesis;cell growth
contig06802_1.exp	rab gtpase	20	2.49312e-65	0.76	18	C:GO:0043226 C:GO:0005622 P:GO:0009790 P:GO:0008219 C:GO:0005737 P:GO:0009653 F:GO:0005515 P:GO:0000003 P:GO:0016043 P:GO:0030154 P:GO:0016049 C:GO:0005623 P:GO:0006810 P:GO:0008150 F:GO:0016787 P:GO:0015031 F:GO:0000166 P:GO:0007165	organelle;intracellular;embryonic development;cell death;cytoplasm;anatomical structure morphogenesis;protein binding;reproduction;cellular component organization and biogenesis;cell differentiation;cell growth;cell;transport;biological_process;hydrolase activity;protein transport;nucleotide binding;signal transduction	EC:3.6.5.1, EC:3.6.5.2, EC:3.6.5.3, EC:3.6.5.4,	signal-recognition-particle GTPase;protein-synthesizing GTPase;small monomeric GTPase;heterotrimeric G-protein GTPase		K07897	GTP binding	IPR001806, IPR001806, IPR001806, IPR003579, IPR003579, IPR003579, IPR003579, IPR005225, IPR005225, IPR013753, IPR013753, noIPR, noIPR, noIPR, noIPR, noIPR	Ras GTPase, Ras GTPase, Ras GTPase, Ras small GTPase, Rab type, Ras small GTPase, Rab type, Ras small GTPase, Rab type, Ras small GTPase, Rab type, Small GTP-binding protein, Small GTP-binding protein, Ras, Ras, unintegrated, unintegrated, unintegrated, unintegrated, unintegrated	PR00449 (PRINTS), GO:0005525, GO:0007264, SM00175 (SMART), GO:0005525, GO:0007264, GO:0015031, TIGR00231 (TIGRFAMs), GO:0005525, PF00071 (PFAM), , G3DSA:3.40.50.300 (GENE3D), PTHR11708 (PANTHER), PTHR11708:SF260 (PANTHER), SSF52540 (SUPERFAMILY),
contig02288_1.exp	fumarate reductase	20	7.20723e-27	0.8	10	F:GO:0003824 F:GO:0005488 P:GO:0044403 P:GO:0006091 P:GO:0008152 P:GO:0009056 C:GO:0005622 C:GO:0043234 P:GO:0009058 P:GO:0006519	catalytic activity;binding;symbiosis, encompassing mutualism through parasitism;generation of precursor metabolites and energy;metabolic process;catabolic process;intracellular;protein complex;biosynthetic process;amino acid and derivative metabolic process	EC:1.3.99.1, EC:4.2.3.5,	succinate dehydrogenase;chorismate synthase	Butanoate metabolism;Benzoate degradation via CoA ligation;Oxidative phosphorylation;Citrate cycle (TCA cycle);Two-component system - General;Reductive carboxylate cycle (CO2 fixation)Phenylalanine, tyrosine and tryptophan biosynthesis	K00101		noIPR, noIPR	unintegrated, unintegrated	tmhmm (TMHMM),
contig02290_1.exp	elac homolog 2	20	1.43366e-06	0.56	10	P:GO:0008033 C:GO:0005634 F:GO:0016787 F:GO:0008270 C:GO:0005575 F:GO:0005515 F:GO:0004519 F:GO:0046872 F:GO:0004518 P:GO:0008150		-					noIPR, noIPR	unintegrated, unintegrated	SignalP (SIGNALP),
PpolyN1d82e09.t7	2-isopropylmalate synthase	20	1.12609e-69	0.72	3	F:GO:0016740 P:GO:0009058 P:GO:0006519	transferase activity;biosynthetic process;amino acid and derivative metabolic process	EC:2.3.3.0,			K01649		noIPR, noIPR	unintegrated, unintegrated	SignalP (SIGNALP),
contig02333_1.exp	protein	20	8.66911e-08	0.57	5	P:GO:0045449 P:GO:0008150 P:GO:0010074 F:GO:0004722 C:GO:0005634		-
contig07133_1.exp	protein	20	1.95514e-11	0.6	2	P:GO:0008152 F:GO:0003824		-
contig02346_1.exp	tsa family protein	20	3.67869e-18	0.74	1	F:GO:0016491		-					noIPR, noIPR	unintegrated, unintegrated	SignalP (SIGNALP),
contig02350_1.exp	beta-d-glucoside glucohydrolase	20	1.04619e-14	0.63	2	F:GO:0016787 P:GO:0005975	hydrolase activity;carbohydrate metabolic process	EC:3.2.1.0,
contig08082_1.exp	echinoderm microtubule associated protein like 2	20	1.96217e-37	0.59	2	P:GO:0008150 F:GO:0005515	biological_process;protein binding
contig02326_1.exp	pyruvate dehydrogenase e1 beta subunit	20	4.47729e-61	0.83	8	F:GO:0003824 P:GO:0009058 P:GO:0005975 P:GO:0006091 P:GO:0009056 P:GO:0006519 C:GO:0005737 C:GO:0043234	catalytic activity;biosynthetic process;carbohydrate metabolic process;generation of precursor metabolites and energy;catabolic process;amino acid and derivative metabolic process;cytoplasm;protein complex	EC:1.2.4.1,	pyruvate dehydrogenase (acetyl-transferring)	Butanoate metabolism;Alanine and aspartate metabolism;Pyruvate metabolism;Glycolysis / Gluconeogenesis;Valine, leucine and isoleucine biosynthesis	K00162
contig02330_1.exp	succinyl--ligase alpha subunit	20	4.396e-56	0.91	7	F:GO:0003824 F:GO:0005488 F:GO:0016740 P:GO:0006091 P:GO:0009056 C:GO:0005737 C:GO:0043234	catalytic activity;binding;transferase activity;generation of precursor metabolites and energy;catabolic process;cytoplasm;protein complex	EC:6.2.1.5, EC:2.3.3.8, EC:6.2.1.4,	succinate---CoA ligase (ADP-forming);succinate---CoA ligase (GDP-forming);ATP citrate synthase	C5-Branched dibasic acid metabolism;Propanoate metabolism;Citrate cycle (TCA cycle);Reductive carboxylate cycle (CO2 fixation)Propanoate metabolism;Citrate cycle (TCA cycle)Citrate cycle (TCA cycle);Reductive carboxylate cycle (CO2 fixation)	K01902		IPR005810, IPR005810, IPR005810, IPR005810, IPR005811, IPR005811, IPR005811, IPR016102, IPR016102, IPR016102, noIPR, noIPR	Succinyl-CoA ligase, alpha subunit, Succinyl-CoA ligase, alpha subunit, Succinyl-CoA ligase, alpha subunit, Succinyl-CoA ligase, alpha subunit, ATP-citrate lyase/succinyl-CoA ligase, ATP-citrate lyase/succinyl-CoA ligase, ATP-citrate lyase/succinyl-CoA ligase, Succinyl-CoA synthetase-like, Succinyl-CoA synthetase-like, Succinyl-CoA synthetase-like, unintegrated, unintegrated	PR01798 (PRINTS), PS01216 (PROSITE), GO:0003824, GO:0008152, PF00549 (PFAM), GO:0003824, GO:0008152, G3DSA:3.40.50.261 (GENE3D), SSF52210 (SUPERFAMILY), , PTHR11117 (PANTHER),
contig02332_1.exp	fad binding family protein	20	5.38084e-14	0.63	2	F:GO:0003674 C:GO:0005575		-
PpolyN1a13c03.m13r	glutaredoxin	20	2.75397e-26	0.58	6	C:GO:0012505 P:GO:0045454 F:GO:0009055 F:GO:0030508 C:GO:0005783 F:GO:0015035		-					IPR002109, IPR002109, IPR002109, IPR002109, IPR004480, IPR004480, IPR012335, IPR012335, IPR012336, IPR012336, noIPR, noIPR	Glutaredoxin, Glutaredoxin, Glutaredoxin, Glutaredoxin, Glutaredoxin-related protein, Glutaredoxin-related protein, Thioredoxin fold, Thioredoxin fold, Thioredoxin-like fold, Thioredoxin-like fold, unintegrated, unintegrated	PF00462 (PFAM), GO:0009055, GO:0015035, GO:0045454, PTHR10293 (PANTHER), , G3DSA:3.40.30.10 (GENE3D), , SSF52833 (SUPERFAMILY), , PS51354 (PROFILE),
contig01137_1.exp	protein	20	6.13382e-10	0.7	0			-					noIPR, noIPR	unintegrated, unintegrated	SignalP (SIGNALP),
PpolyN1a06d02.m13r	tetratricopeptide repeat domain 4	20	4.60538e-32	0.54	3	F:GO:0005488 P:GO:0008150 C:GO:0005575		-					noIPR, noIPR, noIPR	unintegrated, unintegrated, unintegrated	PTHR22904 (PANTHER), PTHR22904:SF16 (PANTHER),
PpolyN1d115a11.t7	protein	20	1.17891e-48	0.52	3	C:GO:0012505 C:GO:0016023 F:GO:0004722		-
PpolyN1d108e11.t7	thioredoxin family protein	20	1.95828e-49	0.7	1	C:GO:0009536	plastid
contig01117_1.exp	aspartate carbamoyltransferase	20	7.346e-11	0.67	21	P:GO:0009653 P:GO:0016043 F:GO:0016740 P:GO:0008150 P:GO:0030154 P:GO:0007275 P:GO:0000003 F:GO:0000166 P:GO:0009790 F:GO:0016787 P:GO:0006139 P:GO:0009058 C:GO:0005811 P:GO:0050789 P:GO:0007165 F:GO:0003824 P:GO:0006519 C:GO:0005623 C:GO:0043234 C:GO:0005737 F:GO:0005488	anatomical structure morphogenesis;cellular component organization and biogenesis;transferase activity;biological_process;cell differentiation;multicellular organismal development;reproduction;nucleotide binding;embryonic development;hydrolase activity;nucleobase, nucleoside, nucleotide and nucleic acid metabolic process;biosynthetic process;lipid particle;regulation of biological process;signal …	EC:2.1.3.2, EC:3.5.2.3, EC:6.3.4.16,	dihydroorotase;aspartate carbamoyltransferase;carbamoyl-phosphate synthase (ammonia)	Pyrimidine metabolismAlanine and aspartate metabolism;Pyrimidine metabolismGlutamate metabolism;Urea cycle and metabolism of amino groups;Arginine and proline metabolism;Nitrogen metabolism	K11540		IPR002082, IPR002082, IPR002082, IPR006130, IPR006130, IPR006130, IPR006130, IPR006130, IPR006131, IPR006131, IPR006131, IPR006131, noIPR, noIPR, noIPR	Aspartate carbamoyltransferase, eukaryotic, Aspartate carbamoyltransferase, eukaryotic, Aspartate carbamoyltransferase, eukaryotic, Aspartate/ornithine carbamoyltransferase, Aspartate/ornithine carbamoyltransferase, Aspartate/ornithine carbamoyltransferase, Aspartate/ornithine carbamoyltransferase, Aspartate/ornithine carbamoyltransferase, Aspartate/ornithine carbamoyltransferase, Asp/Orn-binding…	PR00101 (PRINTS), GO:0004070, GO:0006207, PR00100 (PRINTS), SSF53671 (SUPERFAMILY), GO:0006520, GO:0016597, GO:0016743, PF00185 (PFAM), GO:0006520, GO:0016597, GO:0016743, G3DSA:3.40.50.1370 (GENE3D), PTHR11405 (PANTHER),
contig01130_1.exp	elegans proteinconfirmed by transcript evidence	20	2.64955e-34	0.49	1	F:GO:0005488	binding				K10226
contig01180_1.exp	rna methylase	20	3.17595e-19	0.47	2	F:GO:0008168 P:GO:0008152		-
contig01184_1.exp	ribonucleotide reductase small subunit	20	1.36925e-78	0.79	11	F:GO:0005488 P:GO:0007275 P:GO:0050789 P:GO:0007049 P:GO:0006139 P:GO:0008219 F:GO:0003824 P:GO:0006950 P:GO:0006259 C:GO:0043234 C:GO:0005737	binding;multicellular organismal development;regulation of biological process;cell cycle;nucleobase, nucleoside, nucleotide and nucleic acid metabolic process;cell death;catalytic activity;response to stress;DNA metabolic process;protein complex;cytoplasm	EC:1.17.4.1,	ribonucleoside-diphosphate reductase	Pyrimidine metabolism;Purine metabolism;p53 signaling pathway;Glutathione metabolism	K10808		IPR000358, IPR000358, IPR000358, IPR000358, IPR009078, IPR009078, IPR009078, IPR012348, IPR012348	Ribonucleotide reductase, Ribonucleotide reductase, Ribonucleotide reductase, Ribonucleotide reductase, Ferritin/ribonucleotide reductase-like, Ferritin/ribonucleotide reductase-like, Ferritin/ribonucleotide reductase-like, Ribonucleotide reductase-related, Ribonucleotide reductase-related	PTHR23409 (PANTHER), PF00268 (PFAM), GO:0004748, GO:0009186, SSF47240 (SUPERFAMILY), GO:0016491, GO:0046914, G3DSA:1.10.620.20 (GENE3D), GO:0016491
contig01189_1.exp	fidgetin-like 1	20	6.97225e-30	0.68	4	F:GO:0005515 P:GO:0006139 F:GO:0016787 F:GO:0005488	protein binding;nucleobase, nucleoside, nucleotide and nucleic acid metabolic process;hydrolase activity;binding
contig01881_1.exp	splicing factor 3a	20	1.54616e-52	0.66	6	C:GO:0016469 F:GO:0003676 F:GO:0046961 F:GO:0008270 F:GO:0046933 C:GO:0005634		-					IPR000690, IPR000690, IPR000690, IPR000690, IPR015880, IPR015880, IPR015880, noIPR, noIPR, noIPR	Zinc finger, C2H2-type matrin, Zinc finger, C2H2-type matrin, Zinc finger, C2H2-type matrin, Zinc finger, C2H2-type matrin, Zinc finger, C2H2-like, Zinc finger, C2H2-like, Zinc finger, C2H2-like, unintegrated, unintegrated, unintegrated	PS50171 (PROFILE), GO:0003676, GO:0005634, GO:0008270, SM00355 (SMART), GO:0005622, GO:0008270, PTHR12786 (PANTHER), PTHR12786:SF2 (PANTHER),
PpolyN0a03b05.t7	nad-dependent epimerase dehydratase	20	1.37416e-58	0.63	3	F:GO:0003824 P:GO:0008152 F:GO:0005488	catalytic activity;metabolic process;binding				K01710		IPR001509, IPR001509, IPR001509, IPR001509, IPR016040, IPR016040, IPR016040, IPR016040, IPR016040, noIPR, noIPR	NAD-dependent epimerase/dehydratase, NAD-dependent epimerase/dehydratase, NAD-dependent epimerase/dehydratase, NAD-dependent epimerase/dehydratase, NAD(P)-binding, NAD(P)-binding, NAD(P)-binding, NAD(P)-binding, NAD(P)-binding, unintegrated, unintegrated	PF01370 (PFAM), GO:0003824, GO:0044237, GO:0050662, G3DSA:3.40.50.720 (GENE3D), SSF51735 (SUPERFAMILY), GO:0003824, GO:0005488, GO:0008152, PTHR10366 (PANTHER),
contig01159_1.exp	asparagine-linked glycosylation 11 homolog (alpha--mannosyltransferase)	20	7.60132e-24	0.75	3	F:GO:0016740 F:GO:0005515 C:GO:0005623	transferase activity;protein binding;cell				K03844
contig01167_1.exp	solute carrier familymember 1	20	3.93559e-12	0.57	3	C:GO:0005623 P:GO:0006810 F:GO:0005215	cell;transport;transporter activity						noIPR, noIPR	unintegrated, unintegrated	SignalP (SIGNALP),
contig01169_1.exp	ectonucleotide pyrophosphatase phosphodiesterase 5	20	1.0464e-09	0.58	9	C:GO:0005886 P:GO:0006519 C:GO:0005623 C:GO:0005576 F:GO:0016787 P:GO:0007154 P:GO:0008152 P:GO:0009056 P:GO:0006629	plasma membrane;amino acid and derivative metabolic process;cell;extracellular region;hydrolase activity;cell communication;metabolic process;catabolic process;lipid metabolic process	EC:3.1.4.46,	glycerophosphodiester phosphodiesterase	Glycerophospholipid metabolism	K01175		noIPR, noIPR, noIPR	unintegrated, unintegrated, unintegrated	PTHR10151 (PANTHER), PTHR10151:SF25 (PANTHER),
contig03795_1.exp	inorganic phosphate transporter	20	8.79203e-19	0.53	0			-
PpolyN1a09a08.t7	protein	20	1.96416e-52	0.83	2	C:GO:0005739 C:GO:0009536	mitochondrion;plastid						noIPR, noIPR, noIPR	unintegrated, unintegrated, unintegrated	PTHR21737 (PANTHER), PTHR21737:SF4 (PANTHER),
contig01075_1.exp	atph+mitochondrial f1beta polypeptide	20	2.4886e-28	0.82	11	C:GO:0005622 C:GO:0043234 F:GO:0016787 F:GO:0005215 C:GO:0005623 C:GO:0005739 P:GO:0006091 P:GO:0006139 P:GO:0006811 F:GO:0005488 F:GO:0000166	intracellular;protein complex;hydrolase activity;transporter activity;cell;mitochondrion;generation of precursor metabolites and energy;nucleobase, nucleoside, nucleotide and nucleic acid metabolic process;ion transport;binding;nucleotide binding	EC:3.6.3.6, EC:3.6.3.14,	H+-exporting ATPase;H+-transporting two-sector ATPase	Oxidative phosphorylationEpithelial cell signaling in Helicobacter pylori infection;Vibrio cholerae infection;Photosynthesis;Oxidative phosphorylation;Parkinson's disease;Type III secretion system;Flagellar assembly	K02112		IPR000793, IPR000793, IPR000793, IPR000793, noIPR, noIPR	ATPase, F1/V1/A1 complex, alpha/beta subunit, C-terminal, ATPase, F1/V1/A1 complex, alpha/beta subunit, C-terminal, ATPase, F1/V1/A1 complex, alpha/beta subunit, C-terminal, ATPase, F1/V1/A1 complex, alpha/beta subunit, C-terminal, unintegrated, unintegrated	PF00306 (PFAM), SSF47917 (SUPERFAMILY), GO:0015078, GO:0016469, G3DSA:1.10.1140.10 (GENE3D),
contig01079_1.exp	cysteine-rich protein 2	20	4.60333e-32	0.49	7	F:GO:0046872 F:GO:0003674 P:GO:0006829 P:GO:0008284 F:GO:0008270 C:GO:0005575 P:GO:0030097		-					IPR001781, IPR001781, IPR001781, IPR001781, IPR001781, IPR001781, IPR001781, noIPR, noIPR, noIPR, noIPR	Zinc finger, LIM-type, Zinc finger, LIM-type, Zinc finger, LIM-type, Zinc finger, LIM-type, Zinc finger, LIM-type, Zinc finger, LIM-type, Zinc finger, LIM-type, unintegrated, unintegrated, unintegrated, unintegrated	PD000094 (PRODOM), G3DSA:2.10.110.10 (GENE3D), PF00412 (PFAM), SM00132 (SMART), PS50023 (PROFILE), PS00478 (PROSITE), GO:0008270, PTHR18973 (PANTHER), PTHR18973:SF73 (PANTHER), SSF57716 (SUPERFAMILY),
contig00884_1.exp	stress-induced protein sti1	20	1.96171e-11	0.64	3	C:GO:0005737 P:GO:0006950 P:GO:0009628	cytoplasm;response to stress;response to abiotic stimulus
Ppolya15c08.t7	ankyrin repeat protein	20	7.6187e-13	0.52	0			-					IPR002110, IPR002110, IPR002110, IPR002110, IPR002110, IPR002110, IPR002110, IPR002110, noIPR, noIPR, noIPR	Ankyrin, Ankyrin, Ankyrin, Ankyrin, Ankyrin, Ankyrin, Ankyrin, Ankyrin, unintegrated, unintegrated, unintegrated	PR01415 (PRINTS), G3DSA:1.25.40.20 (GENE3D), PF00023 (PFAM), SM00248 (SMART), PS50088 (PROFILE), PS50297 (PROFILE), SSF48403 (SUPERFAMILY), , PTHR18958 (PANTHER), PTHR18958:SF240 (PANTHER),
contig01059_1.exp	protein tyrosine phosphatase-like protein	20	4.01015e-52	0.62	5	P:GO:0016311 F:GO:0016791 P:GO:0006470 F:GO:0004725 F:GO:0008138		-			K01104		IPR000387, IPR000387, IPR000387, noIPR, noIPR, noIPR, noIPR, noIPR	Protein-tyrosine phosphatase, Protein-tyrosine phosphatase, Protein-tyrosine phosphatase, unintegrated, unintegrated, unintegrated, unintegrated, unintegrated	PS50056 (PROFILE), GO:0016311, GO:0016791, G3DSA:3.90.190.10 (GENE3D), PTHR23339 (PANTHER), PTHR23339:SF23 (PANTHER), SSF52799 (SUPERFAMILY),
contig01061_1.exp	carotenoid synthesis regulator	20	4.64986e-56	0.62	5	C:GO:0005623 F:GO:0003824 P:GO:0006464 P:GO:0050789 P:GO:0019538	cell;catalytic activity;protein modification process;regulation of biological process;protein metabolic process						IPR000608, IPR000608, IPR000608, IPR000608, noIPR, noIPR, noIPR, noIPR	Ubiquitin-conjugating enzyme, E2, Ubiquitin-conjugating enzyme, E2, Ubiquitin-conjugating enzyme, E2, Ubiquitin-conjugating enzyme, E2, unintegrated, unintegrated, unintegrated, unintegrated	PTHR11621 (PANTHER), GO:0019787, GO:0043687, GO:0051246, PTHR11621:SF1 (PANTHER), SignalP (SIGNALP), tmhmm (TMHMM),
contig01101_1.exp	protein	20	3.81569e-07	0.63	2	F:GO:0008270 C:GO:0005634		-
contig01102_1.exp	cyclase associated protein	20	3.2772e-48	0.68	2	P:GO:0016043 C:GO:0005623	cellular component organization and biogenesis;cell
contig10971_1.exp	26s proteasome non-atpase regulatory subunit 7	20	9.47262e-19	0.84	9	P:GO:0007010 P:GO:0007049 F:GO:0008233 C:GO:0005623 C:GO:0043234 C:GO:0005622 P:GO:0008283 P:GO:0019538 P:GO:0009056	cytoskeleton organization and biogenesis;cell cycle;peptidase activity;cell;protein complex;intracellular;cell proliferation;protein metabolic process;catabolic process				K03038
contig01106_1.exp	member of ras oncogene family	20	1.32821e-62	0.85	9	F:GO:0000166 C:GO:0005622 C:GO:0005886 F:GO:0005515 P:GO:0009653 P:GO:0007165 P:GO:0050789 P:GO:0007049 F:GO:0016787	nucleotide binding;intracellular;plasma membrane;protein binding;anatomical structure morphogenesis;signal transduction;regulation of biological process;cell cycle;hydrolase activity	EC:3.6.5.1, EC:3.6.5.2, EC:3.6.5.3, EC:3.6.5.4,	signal-recognition-particle GTPase;protein-synthesizing GTPase;small monomeric GTPase;heterotrimeric G-protein GTPase		K07974	GTP binding	IPR001806, IPR001806, IPR001806, IPR003577, IPR003577, IPR003577, IPR003577, IPR013753, IPR013753, noIPR, noIPR, noIPR, noIPR, noIPR	Ras GTPase, Ras GTPase, Ras GTPase, Ras small GTPase, Ras type, Ras small GTPase, Ras type, Ras small GTPase, Ras type, Ras small GTPase, Ras type, Ras, Ras, unintegrated, unintegrated, unintegrated, unintegrated, unintegrated	PR00449 (PRINTS), GO:0005525, GO:0007264, SM00173 (SMART), GO:0005525, GO:0005622, GO:0007264, PF00071 (PFAM), , G3DSA:3.40.50.300 (GENE3D), PTHR11708 (PANTHER), PTHR11708:SF126 (PANTHER), SSF52540 (SUPERFAMILY),
contig01082_1.exp	synaptosomal associated protein	20	7.48385e-16	0.58	0			-					noIPR, noIPR, noIPR	unintegrated, unintegrated, unintegrated	SignalP (SIGNALP), tmhmm (TMHMM),
contig02275_1.exp	acetyl-acyltransferases family protein	20	6.0359e-51	0.82	9	P:GO:0009719 P:GO:0008150 C:GO:0005777 F:GO:0016740 P:GO:0009056 P:GO:0006519 P:GO:0009058 P:GO:0006629 P:GO:0008152	response to endogenous stimulus;biological_process;peroxisome;transferase activity;catabolic process;amino acid and derivative metabolic process;biosynthetic process;lipid metabolic process;metabolic process	EC:2.3.1.16,	acetyl-CoA C-acyltransferase	Fatty acid metabolism;Fatty acid elongation in mitochondria;Ethylbenzene degradation;alpha-Linolenic acid metabolism;Biosynthesis of unsaturated fatty acids;PPAR signaling pathway;Benzoate degradation via hydroxylation;Bile acid biosynthesis;Geraniol degradation;Valine, leucine and isoleucine degradation	K00626		IPR002155, IPR002155, IPR002155, IPR002155, IPR002155, IPR016039, IPR016039, IPR016039, noIPR, noIPR, noIPR	Thiolase, Thiolase, Thiolase, Thiolase, Thiolase, Thiolase-like, Thiolase-like, Thiolase-like, unintegrated, unintegrated, unintegrated	PTHR18919 (PANTHER), PF02803 (PFAM), PS00099 (PROSITE), PS00737 (PROSITE), , SSF53901 (SUPERFAMILY), GO:0003824, GO:0008152, G3DSA:3.40.47.20 (GENE3D), PTHR18919:SF15 (PANTHER),
PpolyN1d42b08.t7	outer membrane autotransporter	20	1.06463e-09	0.44	3	F:GO:0005488 F:GO:0008415 C:GO:0019867		-
contig00280_1.exp	40s ribosomal protein s17	20	1.59993e-42	0.85	6	P:GO:0007275 F:GO:0005198 C:GO:0005840 C:GO:0005829 P:GO:0006412 P:GO:0006996	multicellular organismal development;structural molecule activity;ribosome;cytosol;translation;organelle organization and biogenesis	EC:3.6.5.3,	protein-synthesizing GTPase		K02962		IPR001210, IPR001210, IPR001210, IPR001210, IPR001210, IPR001210, IPR001210, noIPR, noIPR	Ribosomal protein S17e, Ribosomal protein S17e, Ribosomal protein S17e, Ribosomal protein S17e, Ribosomal protein S17e, Ribosomal protein S17e, Ribosomal protein S17e, unintegrated, unintegrated	PTHR10732 (PANTHER), PF00833 (PFAM), PS00712 (PROSITE), GO:0003735, GO:0005622, GO:0005840, GO:0006412, G3DSA:1.10.60.20 (GENE3D),
contig01244_1.exp	ste family protein kinase	20	9.44483e-36	0.7	3	F:GO:0004672 F:GO:0000166 P:GO:0006464	protein kinase activity;nucleotide binding;protein modification process				K04409	kinase	IPR000719, IPR000719, IPR000719, IPR000719, IPR000719, IPR011009, IPR011009, IPR017442, IPR017442, IPR017442, IPR017442, noIPR, noIPR, noIPR, noIPR	Protein kinase, core, Protein kinase, core, Protein kinase, core, Protein kinase, core, Protein kinase, core, Protein kinase-like, Protein kinase-like, Serine/threonine protein kinase-related, Serine/threonine protein kinase-related, Serine/threonine protein kinase-related, Serine/threonine protein kinase-related, unintegrated, unintegrated, unintegrated, unintegrated	PD000001 (PRODOM), PS50011 (PROFILE), GO:0004672, GO:0005524, GO:0006468, SSF56112 (SUPERFAMILY), , PF00069 (PFAM), GO:0004672, GO:0005524, GO:0006468, G3DSA:1.10.510.10 (GENE3D), PTHR22986 (PANTHER), PTHR22986:SF85 (PANTHER),
contig01246_1.exp	general transcription factorpolypeptide102kda	20	4.86639e-23	0.63	6	F:GO:0030528 P:GO:0006350 F:GO:0003677 C:GO:0005654 C:GO:0043234 P:GO:0050789	transcription regulator activity;transcription;DNA binding;nucleoplasm;protein complex;regulation of biological process
contig01247_1.exp	clr6 histone deacetylase complex subunit alp13	20	3.10606e-09	0.64	4	P:GO:0008150 C:GO:0005634 P:GO:0050789 P:GO:0016049	biological_process;nucleus;regulation of biological process;cell growth
PpolyN1d109a03.t7	frequenin homolog	20	2.29145e-21	0.57	8	C:GO:0005829 C:GO:0005623 P:GO:0006810 P:GO:0050789 P:GO:0009653 P:GO:0009790 F:GO:0005515 P:GO:0007165	cytosol;cell;transport;regulation of biological process;anatomical structure morphogenesis;embryonic development;protein binding;signal transduction				K06268		noIPR, noIPR	unintegrated, unintegrated	tmhmm (TMHMM),
contig01238_1.exp	gcn5-related n-acetyltransferase	20	6.74349e-12	0.49	3	F:GO:0016740 P:GO:0008152 F:GO:0008080		-					IPR000182, IPR000182, IPR000182, IPR000182, IPR016181, IPR016181, IPR016181	GCN5-related N-acetyltransferase, GCN5-related N-acetyltransferase, GCN5-related N-acetyltransferase, GCN5-related N-acetyltransferase, Acyl-CoA N-acyltransferase, Acyl-CoA N-acyltransferase, Acyl-CoA N-acyltransferase	PF00583 (PFAM), PS51186 (PROFILE), GO:0008080, GO:0008152, G3DSA:3.40.630.30 (GENE3D), SSF55729 (SUPERFAMILY),
contig01239_1.exp	ring-h2 finger protein rhg1a	20	6.62937e-12	0.66	1	F:GO:0005488	binding
contig01240_1.exp	pleckstrin homology domainfamily f (with fyve domain) member 2	20	5.20224e-16	0.63	2	F:GO:0005488 C:GO:0016023	binding;cytoplasmic membrane-bounded vesicle				K04679		IPR000306, IPR000306, IPR000306, IPR011011, IPR011011, IPR013083, IPR013083, IPR017455, IPR017455, noIPR, noIPR, noIPR	Zinc finger, FYVE-type, Zinc finger, FYVE-type, Zinc finger, FYVE-type, Zinc finger, FYVE/PHD-type, Zinc finger, FYVE/PHD-type, Zinc finger, RING/FYVE/PHD-type, Zinc finger, RING/FYVE/PHD-type, Zinc finger, FYVE-related, Zinc finger, FYVE-related, unintegrated, unintegrated, unintegrated	PF01363 (PFAM), SM00064 (SMART), , SSF57903 (SUPERFAMILY), GO:0008270, G3DSA:3.30.40.10 (GENE3D), , PS50178 (PROFILE), , PTHR22835 (PANTHER), PTHR22835:SF11 (PANTHER),
contig01256_1.exp	rna helicase	20	1.12094e-25	0.68	2	F:GO:0016787 F:GO:0003824	hydrolase activity;catalytic activity						noIPR, noIPR	unintegrated, unintegrated	PTHR15744 (PANTHER),
PpolyN0a03b09.t7	nad(+) adp-ribosyltransferase-3-like protein	20	8.92627e-38	0.49	4	F:GO:0003950 F:GO:0016740 P:GO:0006471 C:GO:0005634		-			K10799
contig01263_1.exp	nuclear polyadenylated rna-binding protein	20	2.04518e-16	0.54	4	F:GO:0004729 F:GO:0016491 P:GO:0006779 C:GO:0005575		-
PpolyN1a04g12.t7	lipoprotein	20	4.24703e-138	0.61	1	P:GO:0019538	protein metabolic process						IPR000209, IPR000209, IPR000209, IPR000209, IPR000209	Peptidase S8 and S53, subtilisin, kexin, sedolisin, Peptidase S8 and S53, subtilisin, kexin, sedolisin, Peptidase S8 and S53, subtilisin, kexin, sedolisin, Peptidase S8 and S53, subtilisin, kexin, sedolisin, Peptidase S8 and S53, subtilisin, kexin, sedolisin	G3DSA:3.40.50.200 (GENE3D), PS00138 (PROSITE), SSF52743 (SUPERFAMILY), GO:0004289, GO:0006508
contig03843_1.exp	protein	20	1.14588e-12	0.56	2	F:GO:0003674 P:GO:0008150		-					IPR010756, IPR010756, IPR010756, noIPR, noIPR	Hepatocellular carcinoma-associated antigen 59, Hepatocellular carcinoma-associated antigen 59, Hepatocellular carcinoma-associated antigen 59, unintegrated, unintegrated	PTHR13486 (PANTHER), PF07052 (PFAM), , PTHR13486:SF2 (PANTHER),
contig01250_1.exp	p21-activated protein kinase	20	1.89655e-85	0.77	4	P:GO:0006464 F:GO:0000166 F:GO:0004672 P:GO:0006519	protein modification process;nucleotide binding;protein kinase activity;amino acid and derivative metabolic process	EC:2.7.11.0,			K04409	kinase	IPR000719, IPR000719, IPR000719, IPR000719, IPR000719, IPR011009, IPR011009, IPR017442, IPR017442, IPR017442, IPR017442, noIPR, noIPR, noIPR, noIPR	Protein kinase, core, Protein kinase, core, Protein kinase, core, Protein kinase, core, Protein kinase, core, Protein kinase-like, Protein kinase-like, Serine/threonine protein kinase-related, Serine/threonine protein kinase-related, Serine/threonine protein kinase-related, Serine/threonine protein kinase-related, unintegrated, unintegrated, unintegrated, unintegrated	PD000001 (PRODOM), PS50011 (PROFILE), GO:0004672, GO:0005524, GO:0006468, SSF56112 (SUPERFAMILY), , PF00069 (PFAM), GO:0004672, GO:0005524, GO:0006468, G3DSA:1.10.510.10 (GENE3D), PTHR22986 (PANTHER), PTHR22986:SF85 (PANTHER),
contig01253_1.exp	elongation factor 1-alpha	20	8.0935e-49	0.87	6	F:GO:0008135 F:GO:0000166 F:GO:0016787 C:GO:0005840 P:GO:0050789 P:GO:0006412	translation factor activity, nucleic acid binding;nucleotide binding;hydrolase activity;ribosome;regulation of biological process;translation	EC:3.6.5.1, EC:3.6.5.2, EC:3.6.5.3, EC:3.6.5.4,	signal-recognition-particle GTPase;protein-synthesizing GTPase;small monomeric GTPase;heterotrimeric G-protein GTPase		K03231		IPR004160, IPR004160, IPR009001, IPR009001, noIPR, noIPR, noIPR, noIPR	Translation elongation factor EFTu/EF1A, C-terminal, Translation elongation factor EFTu/EF1A, C-terminal, Translation elongation factor EF1A/initiation factor IF2gamma, C-terminal, Translation elongation factor EF1A/initiation factor IF2gamma, C-terminal, unintegrated, unintegrated, unintegrated, unintegrated	PF03143 (PFAM), GO:0005525, SSF50465 (SUPERFAMILY), , G3DSA:2.40.30.10 (GENE3D), PTHR23115 (PANTHER), PTHR23115:SF37 (PANTHER),
Ppolya15e02.t7	replication factor c (activator 1) 3	20	9.43166e-77	0.78	9	P:GO:0006259 P:GO:0009058 F:GO:0016787 F:GO:0003677 C:GO:0005694 C:GO:0043234 F:GO:0005515 F:GO:0000166 C:GO:0005634	DNA metabolic process;biosynthetic process;hydrolase activity;DNA binding;chromosome;protein complex;protein binding;nucleotide binding;nucleus				K10756		noIPR, noIPR	unintegrated, unintegrated	tmhmm (TMHMM),
PpolyN1a04f06.t7	ring finger protein 12	20	8.25889e-20	0.5	4	P:GO:0008152 P:GO:0044238 F:GO:0005515 F:GO:0005488	metabolic process;primary metabolic process;protein binding;binding						IPR001841, IPR001841, IPR001841, IPR001841, IPR001841, IPR013083, IPR013083, noIPR, noIPR, noIPR, noIPR	Zinc finger, RING-type, Zinc finger, RING-type, Zinc finger, RING-type, Zinc finger, RING-type, Zinc finger, RING-type, Zinc finger, RING/FYVE/PHD-type, Zinc finger, RING/FYVE/PHD-type, unintegrated, unintegrated, unintegrated, unintegrated	PF00097 (PFAM), SM00184 (SMART), PS50089 (PROFILE), GO:0005515, GO:0008270, G3DSA:3.30.40.10 (GENE3D), , PTHR22937 (PANTHER), PTHR22937:SF6 (PANTHER), SSF57850 (SUPERFAMILY),
contig01208_1.exp	member ras oncogene family	20	8.06844e-85	0.88	28	P:GO:0007275 C:GO:0016023 C:GO:0005794 P:GO:0000003 P:GO:0030154 P:GO:0007010 P:GO:0009653 P:GO:0006996 P:GO:0050789 P:GO:0006350 F:GO:0000166 P:GO:0007028 P:GO:0015031 P:GO:0008150 P:GO:0007165 C:GO:0005815 P:GO:0016043 P:GO:0007267 P:GO:0006810 C:GO:0005768 P:GO:0009607 C:GO:0005811 F:GO:0016787 C:GO:0005623 C:GO:0005886 F:GO:0005515 C:GO:0005654 C:GO:0043234	multicellular organismal development;cytoplasmic membrane-bounded vesicle;Golgi apparatus;reproduction;cell differentiation;cytoskeleton organization and biogenesis;anatomical structure morphogenesis;organelle organization and biogenesis;regulation of biological process;transcription;nucleotide binding;cytoplasm organization and biogenesis;protein transport;biological_process;signal transduction;…	EC:3.6.5.1, EC:3.6.5.2, EC:3.6.5.3, EC:3.6.5.4,	signal-recognition-particle GTPase;protein-synthesizing GTPase;small monomeric GTPase;heterotrimeric G-protein GTPase		K07976	GTP binding	IPR013753, IPR013753, noIPR, noIPR, noIPR, noIPR, noIPR	Ras, Ras, unintegrated, unintegrated, unintegrated, unintegrated, unintegrated	PF00071 (PFAM), , G3DSA:3.40.50.300 (GENE3D), PTHR11708 (PANTHER), PTHR11708:SF302 (PANTHER), SSF52540 (SUPERFAMILY),
contig01210_1.exp	clathrin assembly protein	20	2.44971e-46	0.79	8	C:GO:0016023 C:GO:0043234 P:GO:0015031 C:GO:0005739 F:GO:0005215 F:GO:0005515 P:GO:0016043 P:GO:0006810	cytoplasmic membrane-bounded vesicle;protein complex;protein transport;mitochondrion;transporter activity;protein binding;cellular component organization and biogenesis;transport						IPR000804, IPR000804, IPR000804, IPR000804, IPR000804, IPR000804, IPR011012, IPR011012, IPR016635, IPR016635, noIPR, noIPR, noIPR, noIPR	Clathrin adaptor, sigma subunit/coatomer, zeta subunit, Clathrin adaptor, sigma subunit/coatomer, zeta subunit, Clathrin adaptor, sigma subunit/coatomer, zeta subunit, Clathrin adaptor, sigma subunit/coatomer, zeta subunit, Clathrin adaptor, sigma subunit/coatomer, zeta subunit, Clathrin adaptor, sigma subunit/coatomer, zeta subunit, Longin-like, Longin-like, Adaptor protein complex, sigma subuni…	PF01217 (PFAM), GO:0005515, GO:0006461, GO:0006886, GO:0016192, GO:0030117, SSF64356 (SUPERFAMILY), GO:0006810, PIRSF015588 (PIR), , G3DSA:3.30.450.60 (GENE3D), PTHR11753 (PANTHER), PTHR11753:SF4 (PANTHER),
contig04317_1.exp	component of the counting factorcomplex	20	4.91229e-31	0.57	1	F:GO:0016787	hydrolase activity	EC:3.1.3.2,	acid phosphatase	gamma-Hexachlorocyclohexane degradation;Riboflavin metabolism;Two-component system - General	K01078		IPR000560, IPR000560, noIPR, noIPR, noIPR, noIPR	Histidine acid phosphatase, Histidine acid phosphatase, unintegrated, unintegrated, unintegrated, unintegrated	PF00328 (PFAM), GO:0003993, G3DSA:3.40.50.1240 (GENE3D), PTHR11567 (PANTHER), SSF53254 (SUPERFAMILY),
contig01192_1.exp	polymeraseii (dna directed) polypeptide d	20	9.98972e-24	0.72	7	F:GO:0016740 C:GO:0005654 C:GO:0043234 P:GO:0006350 C:GO:0005730 P:GO:0006139 F:GO:0000166	transferase activity;nucleoplasm;protein complex;transcription;nucleolus;nucleobase, nucleoside, nucleotide and nucleic acid metabolic process;nucleotide binding	EC:2.7.7.6,	DNA-directed RNA polymerase	RNA polymerase;Pyrimidine metabolism;Purine metabolism;Two-component system - General	K03012		IPR005574, IPR005574, IPR005574, IPR006590, IPR006590, IPR010997, IPR010997, IPR010997, IPR010997, noIPR, noIPR	RNA polymerase II, Rpb4, RNA polymerase II, Rpb4, RNA polymerase II, Rpb4, RNA polymerase II, Rpb4, core, RNA polymerase II, Rpb4, core, HRDC-like, HRDC-like, HRDC-like, HRDC-like, unintegrated, unintegrated	PF03874 (PFAM), GO:0003899, GO:0006350, SM00657 (SMART), , SSF47819 (SUPERFAMILY), GO:0000166, GO:0003824, GO:0044237, PTHR21297 (PANTHER),
PpolyN1d60h11.t7	threonyl-trna synthetase	20	3.32726e-53	0.63	8	P:GO:0007275 F:GO:0003824 P:GO:0000003 P:GO:0009790 P:GO:0040007 P:GO:0006139 P:GO:0006412 P:GO:0006519	multicellular organismal development;catalytic activity;reproduction;embryonic development;growth;nucleobase, nucleoside, nucleotide and nucleic acid metabolic process;translation;amino acid and derivative metabolic process	EC:6.1.1.3,	threonine---tRNA ligase	Glycine, serine and threonine metabolism;Aminoacyl-tRNA biosynthesis	K01868		noIPR, noIPR, noIPR	unintegrated, unintegrated, unintegrated	SignalP (SIGNALP), tmhmm (TMHMM),
PpolyN1d12g02.t7	sulfate adenylyltransferase	20	1.05552e-101	0.69	4	P:GO:0008152 P:GO:0009058 P:GO:0006519 F:GO:0016740	metabolic process;biosynthetic process;amino acid and derivative metabolic process;transferase activity				K00958		noIPR, noIPR, noIPR	unintegrated, unintegrated, unintegrated	SignalP (SIGNALP), tmhmm (TMHMM),
contig01195_1.exp	phenylalanyl-trna synthetase beta-subunit	20	1.29849e-19	0.63	9	C:GO:0005623 F:GO:0003824 F:GO:0005488 C:GO:0005737 C:GO:0043234 P:GO:0006139 P:GO:0006412 P:GO:0006519 P:GO:0009058	cell;catalytic activity;binding;cytoplasm;protein complex;nucleobase, nucleoside, nucleotide and nucleic acid metabolic process;translation;amino acid and derivative metabolic process;biosynthetic process	EC:6.1.1.20,	phenylalanine---tRNA ligase	Aminoacyl-tRNA biosynthesis;Phenylalanine, tyrosine and tryptophan biosynthesis	K01890
PpolyN1a05e03.t7	rna-directed rna polymerase	20	4.92742e-10	0.45	4	F:GO:0016779 P:GO:0009615 F:GO:0016740 F:GO:0003968		-
contig01234_1.exp	lipopolysaccharide-induced tnf factor	20	3.2681e-11	0.63	1	P:GO:0006350	transcription						IPR006629, IPR006629, noIPR, noIPR, noIPR	LPS-induced tumor necrosis factor alpha factor, LPS-induced tumor necrosis factor alpha factor, unintegrated, unintegrated, unintegrated	SM00714 (SMART), , PTHR23292 (PANTHER), tmhmm (TMHMM),
contig01235_1.exp	villin 2 protein	20	3.99388e-25	0.66	1	F:GO:0003779	actin binding
contig12563_1.exp	actin binding protein	20	3.33207e-11	0.55	1	C:GO:0005623	cell						IPR001298, IPR001298, IPR001298, IPR001298, IPR013783, IPR013783, IPR014756, IPR014756, noIPR, noIPR, noIPR	Filamin/ABP280 repeat, Filamin/ABP280 repeat, Filamin/ABP280 repeat, Filamin/ABP280 repeat, Immunoglobulin-like fold, Immunoglobulin-like fold, Immunoglobulin E-set, Immunoglobulin E-set, unintegrated, unintegrated, unintegrated	PF00630 (PFAM), SM00557 (SMART), PS50194 (PROFILE), , G3DSA:2.60.40.10 (GENE3D), , SSF81296 (SUPERFAMILY), , PTHR11915 (PANTHER), PTHR11915:SF24 (PANTHER),
contig01219_1.exp	ras gtpase activating protein	20	3.65732e-10	0.7	13	P:GO:0050789 P:GO:0019538 P:GO:0007010 P:GO:0009653 P:GO:0030154 P:GO:0007275 P:GO:0008150 P:GO:0008219 F:GO:0005102 P:GO:0009790 P:GO:0007165 F:GO:0005515 C:GO:0005622	regulation of biological process;protein metabolic process;cytoskeleton organization and biogenesis;anatomical structure morphogenesis;cell differentiation;multicellular organismal development;biological_process;cell death;receptor binding;embryonic development;signal transduction;protein binding;intracellular				K04352		IPR008936, IPR008936, IPR008936, noIPR, noIPR, noIPR, noIPR	Rho GTPase activation protein, Rho GTPase activation protein, Rho GTPase activation protein, unintegrated, unintegrated, unintegrated, unintegrated	SSF48350 (SUPERFAMILY), GO:0005622, GO:0007165, G3DSA:1.10.506.10 (GENE3D), PTHR10194 (PANTHER), PTHR10194:SF19 (PANTHER),
contig01223_1.exp	transcriptional regulator family	20	3.30188e-15	0.58	5	C:GO:0005739 F:GO:0003674 P:GO:0008150 F:GO:0030528 C:GO:0005575		-
contig01226_1.exp	nifu-like n-terminal domain-containing protein	20	3.89505e-20	0.84	3	F:GO:0005488 P:GO:0009058 F:GO:0005515	binding;biosynthetic process;protein binding				K04488
contig08563_1.exp	acetyl-coenzyme a synthetase	20	3.93034e-20	0.78	2	P:GO:0008152 F:GO:0003824	metabolic process;catalytic activity				K01896		noIPR, noIPR	unintegrated, unintegrated	SignalP (SIGNALP),
PpolyN1d60f05.t7	small gtp-binding protein	20	3.20866e-26	0.52	4	F:GO:0005525 P:GO:0007264 F:GO:0005515 C:GO:0005622		-			K08844	kinase
contig11845_1.exp	cg12012 cg12012-pa	20	4.39691e-14	0.8	0			-					noIPR, noIPR	unintegrated, unintegrated	SignalP (SIGNALP),
contig00896_1.exp	asparagine synthetase domain containing 1	20	8.88876e-07	0.69	2	P:GO:0006529 F:GO:0004066		-
contig00872_1.exp	ring finger domain protein	20	7.02506e-14	0.51	5	F:GO:0046872 F:GO:0008270 F:GO:0005515 P:GO:0006512 C:GO:0005575		-
contig00876_1.exp	60s acidic ribosomal protein p0	20	2.49487e-19	0.79	4	C:GO:0005840 P:GO:0006996 F:GO:0005198 P:GO:0006412	ribosome;organelle organization and biogenesis;structural molecule activity;translation				K02941		noIPR, noIPR	unintegrated, unintegrated	SignalP (SIGNALP),
contig00838_1.exp	nucleoside diphosphate kinase	20	1.89804e-55	0.82	5	C:GO:0005737 P:GO:0006139 F:GO:0016301 F:GO:0000166 F:GO:0005488	cytoplasm;nucleobase, nucleoside, nucleotide and nucleic acid metabolic process;kinase activity;nucleotide binding;binding	EC:2.7.4.6,	nucleoside-diphosphate kinase	Pyrimidine metabolism;Purine metabolism	K00940		IPR001564, IPR001564, IPR001564, IPR001564, IPR001564, IPR001564, IPR001564, IPR001564, IPR001564, IPR001564, IPR001564, IPR001564	Nucleoside diphosphate kinase, core, Nucleoside diphosphate kinase, core, Nucleoside diphosphate kinase, core, Nucleoside diphosphate kinase, core, Nucleoside diphosphate kinase, core, Nucleoside diphosphate kinase, core, Nucleoside diphosphate kinase, core, Nucleoside diphosphate kinase, core, Nucleoside diphosphate kinase, core, Nucleoside diphosphate kinase, core, Nucleoside diphosphate kinase…	PD001018 (PRODOM), PR01243 (PRINTS), G3DSA:3.30.70.141 (GENE3D), PTHR11349 (PANTHER), PF00334 (PFAM), SM00562 (SMART), SSF54919 (SUPERFAMILY), GO:0004550, GO:0005524, GO:0006183, GO:0006228, GO:0006241
contig00882_1.exp	chromosome 17 open reading frame 75	20	3.36125e-11	0.61	3	F:GO:0003674 P:GO:0007283 C:GO:0005575		-
PpolyN1d98c12.t7	tripeptidyl peptidase i	20	4.33437e-86	0.48	3	F:GO:0005488 F:GO:0008233 P:GO:0008152	binding;peptidase activity;metabolic process				K01279
contig12708_1.exp	ribosomal protein l31	20	4.65891e-21	0.8	7	F:GO:0005198 F:GO:0003723 F:GO:0005515 C:GO:0005840 C:GO:0005829 P:GO:0006412 P:GO:0006996	structural molecule activity;RNA binding;protein binding;ribosome;cytosol;translation;organelle organization and biogenesis	EC:3.6.5.3,	protein-synthesizing GTPase		K02910		IPR000054, IPR000054, IPR000054, IPR000054, IPR000054, IPR000054, IPR000054, IPR000054, IPR000054	Ribosomal protein L31e, Ribosomal protein L31e, Ribosomal protein L31e, Ribosomal protein L31e, Ribosomal protein L31e, Ribosomal protein L31e, Ribosomal protein L31e, Ribosomal protein L31e, Ribosomal protein L31e	PD006030 (PRODOM), G3DSA:3.10.440.10 (GENE3D), PTHR10956 (PANTHER), PF01198 (PFAM), SSF54575 (SUPERFAMILY), GO:0003735, GO:0005622, GO:0005840, GO:0006412
contig00914_1.exp	ribosomal protein l27a	20	1.62483e-53	0.8	7	P:GO:0007010 P:GO:0007049 F:GO:0005198 C:GO:0005840 C:GO:0005829 P:GO:0006412 P:GO:0006996	cytoskeleton organization and biogenesis;cell cycle;structural molecule activity;ribosome;cytosol;translation;organelle organization and biogenesis	EC:3.6.5.3,	protein-synthesizing GTPase		K02900		IPR001196, IPR001196, IPR001196, IPR001196, IPR001196, IPR001196, noIPR, noIPR, noIPR, noIPR, noIPR	Ribosomal protein L15, Ribosomal protein L15, Ribosomal protein L15, Ribosomal protein L15, Ribosomal protein L15, Ribosomal protein L15, unintegrated, unintegrated, unintegrated, unintegrated, unintegrated	PF00256 (PFAM), PS00475 (PROSITE), GO:0003735, GO:0005622, GO:0005840, GO:0006412, PD540348 (PRODOM), G3DSA:3.100.10.10 (GENE3D), PTHR11721 (PANTHER), SSF52080 (SUPERFAMILY),
contig10869_1.exp	protein	20	6.56214e-36	0.92	5	C:GO:0005840 F:GO:0005198 F:GO:0005488 P:GO:0006412 P:GO:0006996	ribosome;structural molecule activity;binding;translation;organelle organization and biogenesis	EC:3.6.5.3,	protein-synthesizing GTPase		K02978		IPR000592, IPR000592, IPR000592, IPR000592, IPR000592, IPR000592, IPR000592, IPR000592, IPR011332, IPR011332, IPR011332, IPR011332, IPR011332	Ribosomal protein S27e, Ribosomal protein S27e, Ribosomal protein S27e, Ribosomal protein S27e, Ribosomal protein S27e, Ribosomal protein S27e, Ribosomal protein S27e, Ribosomal protein S27e, Ribosomal protein, zinc-binding, Ribosomal protein, zinc-binding, Ribosomal protein, zinc-binding, Ribosomal protein, zinc-binding, Ribosomal protein, zinc-binding	PD004466 (PRODOM), PTHR11594 (PANTHER), PF01667 (PFAM), PS01168 (PROSITE), GO:0003735, GO:0005622, GO:0005840, GO:0006412, SSF57829 (SUPERFAMILY), GO:0003735, GO:0005622, GO:0005840, GO:0006412
contig00901_1.exp	chymotrypsin inhibitor-2	20	1.65033e-10	0.67	4	F:GO:0005515 F:GO:0030234 P:GO:0009605 P:GO:0006950	protein binding;enzyme regulator activity;response to external stimulus;response to stress						IPR000864, IPR000864, IPR000864	Proteinase inhibitor I13, potato inhibitor I, Proteinase inhibitor I13, potato inhibitor I, Proteinase inhibitor I13, potato inhibitor I	PF00280 (PFAM), GO:0004867, GO:0009611
PpolyN1d57e08.t7	betalysosomal	20	7.55797e-24	0.54	3	F:GO:0016787 P:GO:0008152 P:GO:0005975	hydrolase activity;metabolic process;carbohydrate metabolic process	EC:3.2.1.0,			K01192		IPR008979, IPR008979, noIPR, noIPR, noIPR	Galactose-binding like, Galactose-binding like, unintegrated, unintegrated, unintegrated	SSF49785 (SUPERFAMILY), , SignalP (SIGNALP), tmhmm (TMHMM),
contig00904_1.exp	choline dehydrogenase	20	9.76168e-19	0.55	1	F:GO:0003824	catalytic activity				K00108		IPR007867, IPR007867, noIPR, noIPR, noIPR, noIPR, noIPR	Glucose-methanol-choline oxidoreductase, C-terminal, Glucose-methanol-choline oxidoreductase, C-terminal, unintegrated, unintegrated, unintegrated, unintegrated, unintegrated	PF05199 (PFAM), , G3DSA:3.50.50.60 (GENE3D), PTHR11552 (PANTHER), PTHR11552:SF13 (PANTHER), SSF51905 (SUPERFAMILY),
contig00911_1.exp	ring-box protein 1	20	2.82738e-47	1	3	P:GO:0006811 F:GO:0005488 F:GO:0005515	ion transport;binding;protein binding				K03868	ubiquitin syst	IPR001841, IPR001841, IPR001841, IPR001841, IPR001841, IPR013083, IPR013083, noIPR, noIPR, noIPR, noIPR	Zinc finger, RING-type, Zinc finger, RING-type, Zinc finger, RING-type, Zinc finger, RING-type, Zinc finger, RING-type, Zinc finger, RING/FYVE/PHD-type, Zinc finger, RING/FYVE/PHD-type, unintegrated, unintegrated, unintegrated, unintegrated	PF00097 (PFAM), SM00184 (SMART), PS50089 (PROFILE), GO:0005515, GO:0008270, G3DSA:3.30.40.10 (GENE3D), , PTHR11210 (PANTHER), PTHR11210:SF2 (PANTHER), SSF57850 (SUPERFAMILY),
contig00843_1.exp	calmodulin	20	8.33085e-28	0.65	2	C:GO:0005623 F:GO:0005509	cell;calcium ion binding				K02183		IPR002048, IPR002048, IPR002048, IPR002048, IPR002048, IPR002048, IPR011992, IPR011992, noIPR, noIPR, noIPR, noIPR	Calcium-binding EF-hand, Calcium-binding EF-hand, Calcium-binding EF-hand, Calcium-binding EF-hand, Calcium-binding EF-hand, Calcium-binding EF-hand, EF-Hand type, EF-Hand type, unintegrated, unintegrated, unintegrated, unintegrated	PD000012 (PRODOM), PF00036 (PFAM), SM00054 (SMART), PS50222 (PROFILE), PS00018 (PROSITE), GO:0005509, G3DSA:1.10.238.10 (GENE3D), GO:0005509, PTHR10891 (PANTHER), PTHR10891:SF40 (PANTHER), SSF47473 (SUPERFAMILY),
contig00845_1.exp	protein	20	4.99133e-17	0.6	2	C:GO:0005739 C:GO:0009507		-
contig06557_1.exp	sh3-domain binding protein 1	20	1.92085e-17	0.6	1	F:GO:0005515	protein binding
contig11465_1.exp	nad-dependent epimerase dehydratase	20	2.73371e-13	0.53	1	P:GO:0008152	metabolic process
contig00556_1.exp	pyruvate dehydrogenase e1 alpha subunit	20	5.91493e-37	0.7	3	F:GO:0003824 P:GO:0008152 C:GO:0005739	catalytic activity;metabolic process;mitochondrion	EC:1.2.4.0,			K00161		IPR001017, IPR001017, noIPR, noIPR, noIPR, noIPR	Dehydrogenase, E1 component, Dehydrogenase, E1 component, unintegrated, unintegrated, unintegrated, unintegrated	PF00676 (PFAM), GO:0008152, G3DSA:3.40.50.970 (GENE3D), PTHR11516 (PANTHER), SSF52518 (SUPERFAMILY),
contig00828_1.exp	poly (3-hydroxybutyrate) depolymerase	20	8.80266e-12	0.71	2	F:GO:0050526 F:GO:0016787		-
PpolyN1d26e03.t7	at3g04350 t6k12_3	20	3.3103e-11	0.42	3	F:GO:0003674 C:GO:0009507 P:GO:0008150		-
contig00837_1.exp	short-chain dehydrogenase reductase sdr	20	3.62135e-57	0.65	4	F:GO:0005488 F:GO:0016491 P:GO:0008152 F:GO:0003824		-			K00059		IPR002198, IPR002198, IPR002198, IPR002198, IPR002198, IPR002198, IPR002347, IPR002347, IPR002347, IPR016040, IPR016040, IPR016040, IPR016040, IPR016040, noIPR, noIPR	Short-chain dehydrogenase/reductase SDR, Short-chain dehydrogenase/reductase SDR, Short-chain dehydrogenase/reductase SDR, Short-chain dehydrogenase/reductase SDR, Short-chain dehydrogenase/reductase SDR, Short-chain dehydrogenase/reductase SDR, Glucose/ribitol dehydrogenase, Glucose/ribitol dehydrogenase, Glucose/ribitol dehydrogenase, NAD(P)-binding, NAD(P)-binding, NAD(P)-binding, NAD(P)-bindi…	PR00080 (PRINTS), PTHR19410 (PANTHER), PF00106 (PFAM), PS00061 (PROSITE), GO:0008152, GO:0016491, PR00081 (PRINTS), GO:0008152, GO:0016491, G3DSA:3.40.50.720 (GENE3D), SSF51735 (SUPERFAMILY), GO:0003824, GO:0005488, GO:0008152, PTHR19410:SF85 (PANTHER),
contig00863_1.exp	aldehyde dehydrogenase	20	4.30357e-53	0.76	3	F:GO:0003824 C:GO:0005739 P:GO:0008152	catalytic activity;mitochondrion;metabolic process				K00128		IPR015590, IPR015590, IPR015590, IPR015590, IPR016161, IPR016161, IPR016161, IPR016163, IPR016163, IPR016163, noIPR, noIPR	Aldehyde dehydrogenase, Aldehyde dehydrogenase, Aldehyde dehydrogenase, Aldehyde dehydrogenase, Aldehyde/histidinol dehydrogenase, Aldehyde/histidinol dehydrogenase, Aldehyde/histidinol dehydrogenase, Aldehyde dehydrogenase, C-terminal, Aldehyde dehydrogenase, C-terminal, Aldehyde dehydrogenase, C-terminal, unintegrated, unintegrated	PTHR11699 (PANTHER), PF00171 (PFAM), GO:0008152, GO:0016491, SSF53720 (SUPERFAMILY), GO:0008152, GO:0016491, G3DSA:3.40.309.10 (GENE3D), GO:0008152, GO:0016491, PTHR11699:SF46 (PANTHER),
PpolyN1d94d02.t7	dihydroxyacetone kinase	20	9.9953e-45	0.72	1	F:GO:0016301	kinase activity				K05878		noIPR, noIPR	unintegrated, unintegrated	SignalP (SIGNALP),
contig00868_1.exp	7 transmebrane protein gpr8	20	1.59034e-37	0.58	0			-
PpolyN1d124g10.t7	propionyl-coenzyme aalpha polypeptide	20	7.6385e-98	0.8	4	F:GO:0005488 P:GO:0008152 F:GO:0000166 F:GO:0003824	binding;metabolic process;nucleotide binding;catalytic activity				K01946		noIPR, noIPR	unintegrated, unintegrated	tmhmm (TMHMM),
contig07200_1.exp	wd repeat domain 24	20	7.18685e-22	0.73	0			-					noIPR, noIPR	unintegrated, unintegrated	SignalP (SIGNALP),
contig00857_1.exp	---NA---	20	7.346e-11	0.55	1	F:GO:0005515		-
contig00858_1.exp	importin-beta n-terminal domain containingexpressed	20	3.95439e-10	0.57	1	C:GO:0005634	nucleus
contig00860_1.exp	fkbp-type peptidyl-prolyl	20	1.14384e-13	0.75	1	F:GO:0003824	catalytic activity	EC:5.2.1.8,	peptidylprolyl isomerase	Calcium signaling pathway;Parkinson's disease;Ubiquitin mediated proteolysis
contig01007_1.exp	protein (auxin transport protein)	20	1.80535e-09	0.69	0			-
PpolyN1d96a07.t7	polymeraseiii (dna directed) polypeptide c	20	2.24387e-17	0.52	6	C:GO:0005666 F:GO:0003899 P:GO:0006350 P:GO:0006359 C:GO:0005634 F:GO:0003677		-
PpolyN1d02d09.t7	phg1a protein	20	1.03191e-19	0.5	1	C:GO:0005623	cell						IPR004240, IPR004240, IPR004240, noIPR, noIPR	Nonaspanin (TM9SF), Nonaspanin (TM9SF), Nonaspanin (TM9SF), unintegrated, unintegrated	PTHR10766 (PANTHER), PF02990 (PFAM), GO:0016021, SignalP (SIGNALP),
contig05463_1.exp	dual specificitycatalytic domain containing protein	20	3.29012e-11	0.66	0			-					noIPR, noIPR, noIPR	unintegrated, unintegrated, unintegrated	SignalP (SIGNALP), tmhmm (TMHMM),
contig00996_1.exp	protein	20	7.09796e-22	0.59	1	F:GO:0016301	kinase activity
contig05737_1.exp	cuticle-degrading serine protease	20	6.48745e-07	0.8	7	F:GO:0004289 P:GO:0006508 F:GO:0004252 F:GO:0016787 P:GO:0043086 F:GO:0008233 F:GO:0042802		-
contig01000_1.exp	proteasome subunit alpha type 4	20	3.39874e-41	0.77	7	C:GO:0005622 C:GO:0043234 F:GO:0008233 P:GO:0019538 P:GO:0009056 C:GO:0005634 C:GO:0005739	intracellular;protein complex;peptidase activity;protein metabolic process;catabolic process;nucleus;mitochondrion	EC:3.4.25.0,			K02728		IPR001353, IPR001353, IPR001353, IPR001353, noIPR, noIPR, noIPR, noIPR, noIPR	20S proteasome, A and B subunits, 20S proteasome, A and B subunits, 20S proteasome, A and B subunits, 20S proteasome, A and B subunits, unintegrated, unintegrated, unintegrated, unintegrated, unintegrated	PF00227 (PFAM), GO:0004298, GO:0005839, GO:0006511, G3DSA:3.60.20.10 (GENE3D), PTHR11599 (PANTHER), PTHR11599:SF13 (PANTHER), SSF56235 (SUPERFAMILY),
PpolyN1a01a02.t7	integral membrane protein	20	2.71752e-22	0.57	4	F:GO:0016301 C:GO:0005952 P:GO:0006468 F:GO:0008603		-					noIPR, noIPR, noIPR	unintegrated, unintegrated, unintegrated	PTHR11065 (PANTHER), tmhmm (TMHMM),
contig01050_1.exp	member ras oncogene family	20	8.91814e-33	0.67	5	C:GO:0005794 C:GO:0016023 F:GO:0005515 F:GO:0000166 P:GO:0007165	Golgi apparatus;cytoplasmic membrane-bounded vesicle;protein binding;nucleotide binding;signal transduction				K07976	GTP binding	IPR001806, IPR001806, IPR001806, IPR013753, IPR013753, noIPR, noIPR, noIPR, noIPR, noIPR, noIPR	Ras GTPase, Ras GTPase, Ras GTPase, Ras, Ras, unintegrated, unintegrated, unintegrated, unintegrated, unintegrated, unintegrated	PR00449 (PRINTS), GO:0005525, GO:0007264, PF00071 (PFAM), , G3DSA:3.40.50.300 (GENE3D), PTHR11708 (PANTHER), PTHR11708:SF302 (PANTHER), SignalP (SIGNALP), SSF52540 (SUPERFAMILY),
contig01005_1.exp	subfamilymember 8	20	4.71614e-23	0.62	3	P:GO:0008150 F:GO:0031072 C:GO:0005575		-			K09528		noIPR, noIPR	unintegrated, unintegrated	tmhmm (TMHMM),
contig01053_1.exp	alkyl hydroperoxide reductase thiol specific antioxidant mal allergen	20	2.65857e-31	0.62	5	C:GO:0009579 C:GO:0009536 F:GO:0005515 F:GO:0003824 F:GO:0016209	thylakoid;plastid;protein binding;catalytic activity;antioxidant activity	EC:1.11.1.15,	peroxiredoxin	Glutathione metabolism	K03564		IPR000866, IPR000866, IPR000866, IPR012335, IPR012335, IPR012336, IPR012336, noIPR, noIPR, noIPR, noIPR	Alkyl hydroperoxide reductase/ Thiol specific antioxidant/ Mal allergen, Alkyl hydroperoxide reductase/ Thiol specific antioxidant/ Mal allergen, Alkyl hydroperoxide reductase/ Thiol specific antioxidant/ Mal allergen, Thioredoxin fold, Thioredoxin fold, Thioredoxin-like fold, Thioredoxin-like fold, unintegrated, unintegrated, unintegrated, unintegrated	PF00578 (PFAM), GO:0016209, GO:0016491, G3DSA:3.40.30.10 (GENE3D), , SSF52833 (SUPERFAMILY), , PTHR10681 (PANTHER), PTHR10681:SF5 (PANTHER), PS51352 (PROFILE),
contig01330_1.exp	isopentenyl-diphosphate delta-isomerase family protein	20	8.31453e-23	0.58	1	F:GO:0016787	hydrolase activity
contig10156_1.exp	alpha-n-acetylglucosaminidase precursor	20	3.06612e-25	0.57	0			-			K01205
contig01035_1.exp	protein	20	2.9726e-32	0.63	0			-					noIPR, noIPR, noIPR, noIPR	unintegrated, unintegrated, unintegrated, unintegrated	PTHR10887 (PANTHER), PTHR10887:SF17 (PANTHER), SSF52540 (SUPERFAMILY),
contig03229_1.exp	protein disulfide isomerase associated 3	20	1.47107e-48	0.65	4	C:GO:0005615 P:GO:0050789 P:GO:0008219 C:GO:0005783	extracellular space;regulation of biological process;cell death;endoplasmic reticulum				K08056		IPR000886, IPR000886, IPR012335, IPR012335, IPR012336, IPR012336, IPR013766, IPR013766, noIPR, noIPR	Endoplasmic reticulum, targeting sequence, Endoplasmic reticulum, targeting sequence, Thioredoxin fold, Thioredoxin fold, Thioredoxin-like fold, Thioredoxin-like fold, Thioredoxin domain, Thioredoxin domain, unintegrated, unintegrated	PS00014 (PROSITE), GO:0005783, G3DSA:3.40.30.10 (GENE3D), , SSF52833 (SUPERFAMILY), , PF00085 (PFAM), , PTHR18929 (PANTHER),
contig00936_1.exp	nuclear pore complex protein	20	1.56183e-29	0.74	3	F:GO:0005515 P:GO:0008150 C:GO:0009536	protein binding;biological_process;plastid						noIPR, noIPR, noIPR	unintegrated, unintegrated, unintegrated	SignalP (SIGNALP), tmhmm (TMHMM),
contig00944_1.exp	sec13-like 1	20	1.94159e-35	0.64	3	F:GO:0003674 P:GO:0006886 P:GO:0008150		-
contig00947_1.exp	wd repeat domain 92	20	2.03982e-29	0.73	2	P:GO:0008150 F:GO:0000166	biological_process;nucleotide binding
contig10147_1.exp	protein	20	5.47519e-34	0.69	3	P:GO:0006508 C:GO:0005829 C:GO:0005838		-			K03031		IPR005062, IPR005062, IPR006746, IPR006746, IPR006746	SAC3/GANP/Nin1/mts3/eIF-3 p25, SAC3/GANP/Nin1/mts3/eIF-3 p25, 26S proteasome non-ATPase regulatory subunit Rpn12, 26S proteasome non-ATPase regulatory subunit Rpn12, 26S proteasome non-ATPase regulatory subunit Rpn12	PF03399 (PFAM), , PTHR12387 (PANTHER), GO:0005838, GO:0006508
contig00924_1.exp	major vault protein	20	2.10767e-25	0.78	2	C:GO:0005622 F:GO:0005509	intracellular;calcium ion binding						noIPR, noIPR, noIPR	unintegrated, unintegrated, unintegrated	PTHR14165 (PANTHER), tmhmm (TMHMM),
contig06419_1.exp	aldo keto reductase family	20	1.53646e-31	0.7	1	F:GO:0003824	catalytic activity				K00011		IPR001395, IPR001395, IPR001395, IPR001395, IPR001395, IPR001395, IPR001395, noIPR, noIPR	Aldo/keto reductase, Aldo/keto reductase, Aldo/keto reductase, Aldo/keto reductase, Aldo/keto reductase, Aldo/keto reductase, Aldo/keto reductase, unintegrated, unintegrated	PD000288 (PRODOM), PR00069 (PRINTS), G3DSA:3.20.20.100 (GENE3D), PTHR11732 (PANTHER), PF00248 (PFAM), SSF51430 (SUPERFAMILY), GO:0016491, PTHR11732:SF34 (PANTHER),
contig00933_1.exp	asparaginyl-trna synthetase	20	1.83518e-54	0.79	9	C:GO:0005737 C:GO:0005623 F:GO:0003676 P:GO:0006139 P:GO:0006412 P:GO:0006519 F:GO:0005515 F:GO:0003824 F:GO:0000166	cytoplasm;cell;nucleic acid binding;nucleobase, nucleoside, nucleotide and nucleic acid metabolic process;translation;amino acid and derivative metabolic process;protein binding;catalytic activity;nucleotide binding	EC:6.1.1.22, EC:6.1.1.12,	asparagine---tRNA ligase;aspartate---tRNA ligase	Alanine and aspartate metabolism;Aminoacyl-tRNA biosynthesisAlanine and aspartate metabolism;Aminoacyl-tRNA biosynthesis	K01893
contig00935_1.exp	swim-domain containing srs2 interacting protein 1	20	7.52518e-16	0.63	9	P:GO:0006310 C:GO:0005634 P:GO:0006974 F:GO:0008270 F:GO:0003674 P:GO:0006281 P:GO:0006829 F:GO:0046872 P:GO:0008150		-					noIPR, noIPR	unintegrated, unintegrated	SignalP (SIGNALP),
contig00978_1.exp	polymerase (dna directed)deltaregulatory subunit	20	7.21409e-45	0.7	7	F:GO:0016740 C:GO:0005634 F:GO:0005515 P:GO:0009058 P:GO:0006259 C:GO:0005622 C:GO:0043234	transferase activity;nucleus;protein binding;biosynthetic process;DNA metabolic process;intracellular;protein complex	EC:2.7.7.7,	DNA-directed DNA polymerase	DNA replication;Nucleotide excision repair;Base excision repair;Pyrimidine metabolism;Purine metabolism;Non-homologous end-joining;Homologous recombination;Mismatch repair	K02328		noIPR, noIPR	unintegrated, unintegrated	SignalP (SIGNALP),
contig00987_1.exp	mgc139367 protein	20	1.72443e-15	0.58	2	C:GO:0016021 C:GO:0016020		-					noIPR, noIPR	unintegrated, unintegrated	SignalP (SIGNALP),
contig00992_1.exp	extracellular signal-regulated protein kinase	20	6.08403e-21	0.78	6	F:GO:0004672 F:GO:0004871 P:GO:0006464 F:GO:0000166 P:GO:0007165 P:GO:0006519	protein kinase activity;signal transducer activity;protein modification process;nucleotide binding;signal transduction;amino acid and derivative metabolic process	EC:2.7.11.24,	mitogen-activated protein kinase	Natural killer cell mediated cytotoxicity;Epithelial cell signaling in Helicobacter pylori infection;Toll-like receptor signaling pathway;Regulation of actin cytoskeleton;VEGF signaling pathway;ErbB signaling pathway;MAPK signaling pathway - yeast;MAPK signaling pathway;Axon guidance;Non-small cell lung cancer;Acute myeloid leukemia;Chronic myeloid leukemia;TGF-beta signaling pathway;mTOR signali…	K04371	kinase
contig00993_1.exp	atp citrate lyase	20	8.37302e-56	0.77	10	P:GO:0009058 P:GO:0005975 F:GO:0005488 F:GO:0016740 F:GO:0003824 C:GO:0005829 P:GO:0006091 P:GO:0009056 C:GO:0005737 C:GO:0043234	biosynthetic process;carbohydrate metabolic process;binding;transferase activity;catalytic activity;cytosol;generation of precursor metabolites and energy;catabolic process;cytoplasm;protein complex	EC:2.3.3.8, EC:6.2.1.5,	succinate---CoA ligase (ADP-forming);ATP citrate synthase	C5-Branched dibasic acid metabolism;Propanoate metabolism;Citrate cycle (TCA cycle);Reductive carboxylate cycle (CO2 fixation)Citrate cycle (TCA cycle);Reductive carboxylate cycle (CO2 fixation)	K01648		IPR016141, IPR016141, noIPR, noIPR, noIPR	Citrate synthase-like, core, Citrate synthase-like, core, unintegrated, unintegrated, unintegrated	SSF48256 (SUPERFAMILY), GO:0044262, PTHR23118 (PANTHER), tmhmm (TMHMM),
contig07725_1.exp	had-superfamilysubfamilyvariant 1	20	3.64072e-09	0.52	4	F:GO:0008967 P:GO:0008152 F:GO:0016787 F:GO:0003824		-
contig00953_1.exp	suppressor of ty 5 homolog	20	3.54344e-05	0.67	6	F:GO:0003711 F:GO:0003674 P:GO:0006350 P:GO:0008150 P:GO:0006357 C:GO:0005634		-
contig00960_1.exp	acyl-:1-acylglycerol-3-phosphate acyltransferase	20	1.59044e-29	0.59	3	C:GO:0009536 P:GO:0008152 C:GO:0016020		-
contig00963_1.exp	unc-44 ankyrins	20	1.57785e-05	0.63	1	C:GO:0005575		-
contig01599_1.exp	cisplatin resistance related protein crr9p	20	1.88613e-52	0.82	1	C:GO:0005623	cell
contig01606_1.exp	proprotein convertase subtilisin kexin type 1	20	3.24328e-06	0.55	17	C:GO:0030141 F:GO:0004252 C:GO:0016021 C:GO:0016020 F:GO:0016787 F:GO:0043559 C:GO:0031410 C:GO:0005576 P:GO:0016486 F:GO:0008233 P:GO:0006508 F:GO:0051087 F:GO:0004289 P:GO:0043043 F:GO:0005509 F:GO:0004285 C:GO:0005615		-					IPR009020, IPR009020, IPR015500, IPR015500, noIPR, noIPR, noIPR	Proteinase inhibitor, propeptide, Proteinase inhibitor, propeptide, Peptidase S8, subtilisin-related, Peptidase S8, subtilisin-related, unintegrated, unintegrated, unintegrated	SSF54897 (SUPERFAMILY), , PTHR10795 (PANTHER), , G3DSA:3.30.70.850 (GENE3D), PTHR10795:SF14 (PANTHER),
contig01608_1.exp	structural maintenance of chromosomes 2	20	1.34848e-58	0.87	9	C:GO:0005737 P:GO:0006259 F:GO:0005515 P:GO:0006996 P:GO:0007049 F:GO:0000166 C:GO:0005694 C:GO:0005634 P:GO:0008150	cytoplasm;DNA metabolic process;protein binding;organelle organization and biogenesis;cell cycle;nucleotide binding;chromosome;nucleus;biological_process				K06674		IPR003395, IPR003395, IPR003395, IPR003395, noIPR, noIPR, noIPR, noIPR	RecF/RecN/SMC protein, N-terminal, RecF/RecN/SMC protein, N-terminal, RecF/RecN/SMC protein, N-terminal, RecF/RecN/SMC protein, N-terminal, unintegrated, unintegrated, unintegrated, unintegrated	PF02463 (PFAM), GO:0005524, GO:0005694, GO:0006259, G3DSA:3.40.50.300 (GENE3D), PTHR18937 (PANTHER), PTHR18937:SF9 (PANTHER),
contig01610_1.exp	excision repair cross-complementing rodent repaircomplementation group 4	20	1.23956e-26	0.6	12	P:GO:0009628 P:GO:0006950 F:GO:0005515 F:GO:0003677 F:GO:0004518 P:GO:0006259 P:GO:0009056 P:GO:0050789 P:GO:0006996 C:GO:0000228 C:GO:0005634 C:GO:0043234	response to abiotic stimulus;response to stress;protein binding;DNA binding;nuclease activity;DNA metabolic process;catabolic process;regulation of biological process;organelle organization and biogenesis;nuclear chromosome;nucleus;protein complex				K10848		noIPR, noIPR	unintegrated, unintegrated	SignalP (SIGNALP),
contig01590_1.exp	protein kinase domain containing protein	20	1.92231e-06	0.58	0			-
contig00891_1.exp	clathrin light chain	20	4.82994e-13	0.54	8	C:GO:0030130 P:GO:0006461 P:GO:0016192 F:GO:0005198 P:GO:0006886 F:GO:0005515 F:GO:0008565 C:GO:0030132		-					IPR000996, IPR000996, IPR000996, IPR000996, IPR000996, IPR000996, IPR000996, IPR000996, IPR000996, IPR000996	Clathrin light chain, Clathrin light chain, Clathrin light chain, Clathrin light chain, Clathrin light chain, Clathrin light chain, Clathrin light chain, Clathrin light chain, Clathrin light chain, Clathrin light chain	PTHR10639 (PANTHER), PS00581 (PROSITE), GO:0005198, GO:0005515, GO:0006461, GO:0006886, GO:0008565, GO:0016192, GO:0030130, GO:0030132
contig11960_1.exp	ribosomal protein l32	20	3.54335e-37	0.76	7	F:GO:0005198 F:GO:0003723 F:GO:0005515 C:GO:0005840 C:GO:0005829 P:GO:0006412 P:GO:0006996	structural molecule activity;RNA binding;protein binding;ribosome;cytosol;translation;organelle organization and biogenesis	EC:3.6.5.3,	protein-synthesizing GTPase		K02912		IPR001515, IPR001515, IPR001515, IPR001515, IPR001515, IPR001515, IPR001515, IPR001515, IPR001515, noIPR, noIPR	Ribosomal protein L32e, Ribosomal protein L32e, Ribosomal protein L32e, Ribosomal protein L32e, Ribosomal protein L32e, Ribosomal protein L32e, Ribosomal protein L32e, Ribosomal protein L32e, Ribosomal protein L32e, unintegrated, unintegrated	PD003823 (PRODOM), PTHR23413:SF1 (PANTHER), PF01655 (PFAM), PS00580 (PROSITE), SSF52042 (SUPERFAMILY), GO:0003735, GO:0005622, GO:0005840, GO:0006412, PTHR23413 (PANTHER),
contig01595_1.exp	mitochondrial phosphate	20	3.00982e-75	0.83	4	C:GO:0005739 C:GO:0005623 F:GO:0005488 P:GO:0006810	mitochondrion;cell;binding;transport						IPR001993, IPR001993, IPR001993, IPR001993, IPR001993, IPR001993, noIPR, noIPR	Mitochondrial substrate carrier, Mitochondrial substrate carrier, Mitochondrial substrate carrier, Mitochondrial substrate carrier, Mitochondrial substrate carrier, Mitochondrial substrate carrier, unintegrated, unintegrated	PTHR11896 (PANTHER), PS50920 (PROFILE), SSF103506 (SUPERFAMILY), GO:0005488, GO:0006810, GO:0016020, PTHR11896:SF22 (PANTHER),
PpolyN1a15b10.t7	coiled-coil domain containing 113	20	5.35156e-17	0.67	1	C:GO:0043234	protein complex
contig01645_1.exp	prohibitin	20	3.39317e-86	0.82	2	C:GO:0005811 C:GO:0005623	lipid particle;cell						noIPR, noIPR, noIPR	unintegrated, unintegrated, unintegrated	SignalP (SIGNALP), tmhmm (TMHMM),
contig01649_1.exp	ankyrin repeat domain protein	20	3.25743e-21	0.55	4	C:GO:0005737 C:GO:0005886 C:GO:0043226 C:GO:0005622	cytoplasm;plasma membrane;organelle;intracellular				K10380		IPR002110, IPR002110, IPR002110, IPR002110, IPR002110, IPR002110, IPR002110, IPR002110, noIPR, noIPR, noIPR	Ankyrin, Ankyrin, Ankyrin, Ankyrin, Ankyrin, Ankyrin, Ankyrin, Ankyrin, unintegrated, unintegrated, unintegrated	PR01415 (PRINTS), G3DSA:1.25.40.20 (GENE3D), PF00023 (PFAM), SM00248 (SMART), PS50088 (PROFILE), PS50297 (PROFILE), SSF48403 (SUPERFAMILY), , PTHR18958 (PANTHER), PTHR18958:SF302 (PANTHER),
contig10697_1.exp	fnip repeat-containing protein	20	7.50444e-11	0.59	0			-
contig01615_1.exp	protein	20	7.56715e-08	0.6	4	F:GO:0003674 P:GO:0044408 P:GO:0008150 C:GO:0005575		-
contig10285_1.exp	rho1 gtpase	20	2.58617e-24	0.66	6	F:GO:0005525 P:GO:0007264 F:GO:0000166 P:GO:0051301 C:GO:0016020 C:GO:0005622		-			K04393	GTP binding
contig01628_1.exp	spore coat protein	20	7.65773e-28	0.59	7	F:GO:0046872 C:GO:0019028 F:GO:0016491 F:GO:0005198 F:GO:0005507 F:GO:0047705 P:GO:0030435		-			K06324		noIPR, noIPR, noIPR	unintegrated, unintegrated, unintegrated	SignalP (SIGNALP), tmhmm (TMHMM),
PpolyN1d97a08.t7	aspartic peptidase a1	20	2.06182e-07	0.49	6	P:GO:0006629 F:GO:0004194 P:GO:0006508 F:GO:0004190 F:GO:0016787 F:GO:0008233		-					IPR001461, IPR001461, IPR001461, IPR009007, IPR009007, IPR009007, IPR009007, noIPR, noIPR	Peptidase A1, Peptidase A1, Peptidase A1, Peptidase aspartic, catalytic, Peptidase aspartic, catalytic, Peptidase aspartic, catalytic, Peptidase aspartic, catalytic, unintegrated, unintegrated	PTHR13683 (PANTHER), GO:0004194, GO:0006508, G3DSA:2.40.70.10 (GENE3D), SSF50630 (SUPERFAMILY), GO:0004190, GO:0006508, SignalP (SIGNALP),
contig10462_1.exp	histidine kinase	20	4.88113e-15	0.73	7	F:GO:0004871 P:GO:0008152 F:GO:0004672 P:GO:0007165 C:GO:0005623 P:GO:0044238 C:GO:0043234	signal transducer activity;metabolic process;protein kinase activity;signal transduction;cell;primary metabolic process;protein complex	EC:2.7.13.3,	histidine kinase	Vibrio cholerae pathogenic cycle;MAPK signaling pathway - yeast;Type II secretion system;Bacterial chemotaxis - Organism-specific;Bacterial chemotaxis - General;Two-component system - General	K11527
contig01551_1.exp	set domain containing 2	20	1.5224e-08	0.5	11	F:GO:0016740 F:GO:0046914 F:GO:0008168 C:GO:0005634 F:GO:0003677 F:GO:0018024 P:GO:0016568 F:GO:0016491 P:GO:0006355 F:GO:0005515 P:GO:0006350		-
contig10720_1.exp	hormone-sensitive lipase	20	1.07282e-09	0.61	1	C:GO:0005811	lipid particle
contig01554_1.exp	ccar1 protein	20	3.83912e-07	0.73	6	F:GO:0003676 F:GO:0003674 P:GO:0043065 C:GO:0005737 P:GO:0007049 C:GO:0005641		-
contig01349_1.exp	signal transducer and activator of transcriptionfamily protein	20	2.70336e-53	0.76	0			-					IPR000980, IPR000980, IPR000980, IPR000980, IPR000980, IPR000980, IPR001217, IPR001217, IPR001217, IPR001217, IPR001217, IPR008967, IPR008967, IPR008967, IPR008967, IPR011992, IPR011992, noIPR, noIPR, noIPR	SH2 motif, SH2 motif, SH2 motif, SH2 motif, SH2 motif, SH2 motif, STAT transcription factor, core, STAT transcription factor, core, STAT transcription factor, core, STAT transcription factor, core, STAT transcription factor, core, p53-like transcription factor, DNA-binding, p53-like transcription factor, DNA-binding, p53-like transcription factor, DNA-binding, p53-like transcription factor, DNA-b…	PD000093 (PRODOM), G3DSA:3.30.505.10 (GENE3D), PF00017 (PFAM), SM00252 (SMART), PS50001 (PROFILE), GO:0005515, PTHR11801 (PANTHER), GO:0003700, GO:0004871, GO:0005634, GO:0007165, SSF49417 (SUPERFAMILY), GO:0003700, GO:0005634, GO:0045449, G3DSA:1.10.238.10 (GENE3D), GO:0005509, PTHR11801:SF4 (PANTHER), SSF55550 (SUPERFAMILY),
contig08160_1.exp	isoamyl acetate-hydrolyzing esterase 1 homolog	20	2.57939e-11	0.65	1	F:GO:0003824	catalytic activity
contig00397_1.exp	ctive site motif family protein	20	1.44599e-16	0.46	2	P:GO:0008152 F:GO:0003824		-			K01115		IPR015679, IPR015679, noIPR, noIPR, noIPR	Phospholipase D, Phospholipase D, unintegrated, unintegrated, unintegrated	PTHR18896 (PANTHER), , PTHR18896:SF2 (PANTHER), SSF56024 (SUPERFAMILY),
contig10650_1.exp	signal sequencebeta	20	2.66684e-05	0.55	8	C:GO:0005789 P:GO:0006613 F:GO:0004872 C:GO:0005615 C:GO:0016021 C:GO:0016020 C:GO:0005783 F:GO:0005048		-
contig01569_1.exp	vacuolar atp synthase subunit d	20	1.00405e-31	0.79	8	C:GO:0005773 C:GO:0043234 F:GO:0016787 F:GO:0005215 P:GO:0006091 P:GO:0006139 P:GO:0006811 C:GO:0005622	vacuole;protein complex;hydrolase activity;transporter activity;generation of precursor metabolites and energy;nucleobase, nucleoside, nucleotide and nucleic acid metabolic process;ion transport;intracellular	EC:3.6.3.14, EC:3.6.3.6,	H+-exporting ATPase;H+-transporting two-sector ATPase	Oxidative phosphorylationEpithelial cell signaling in Helicobacter pylori infection;Vibrio cholerae infection;Photosynthesis;Oxidative phosphorylation;Parkinson's disease;Type III secretion system;Flagellar assembly	K02149
contig02804_1.exp	polymeraseii (dna directed) polypeptide h	20	5.41361e-47	0.75	7	F:GO:0003676 F:GO:0016740 F:GO:0005488 F:GO:0005515 C:GO:0005730 P:GO:0006139 P:GO:0006350	nucleic acid binding;transferase activity;binding;protein binding;nucleolus;nucleobase, nucleoside, nucleotide and nucleic acid metabolic process;transcription	EC:2.7.7.6,	DNA-directed RNA polymerase	RNA polymerase;Pyrimidine metabolism;Purine metabolism;Two-component system - General	K03016		IPR005570, IPR005570, IPR005570, IPR005570, IPR012340, IPR012340, IPR016027, IPR016027	RNA polymerase, Rpb8, RNA polymerase, Rpb8, RNA polymerase, Rpb8, RNA polymerase, Rpb8, Nucleic acid-binding, OB-fold, Nucleic acid-binding, OB-fold, Nucleic acid-binding, OB-fold-like, Nucleic acid-binding, OB-fold-like	PD010724 (PRODOM), PTHR10917 (PANTHER), PF03870 (PFAM), GO:0006350, G3DSA:2.40.50.140 (GENE3D), , SSF50249 (SUPERFAMILY),
contig01572_1.exp	eukaryotic initiation factor 4a-12	20	4.07222e-17	0.93	6	F:GO:0016787 F:GO:0003723 F:GO:0000166 P:GO:0006139 P:GO:0006996 C:GO:0005634	hydrolase activity;RNA binding;nucleotide binding;nucleobase, nucleoside, nucleotide and nucleic acid metabolic process;organelle organization and biogenesis;nucleus				K03257	transl.factor
contig12617_1.exp	potential peptide n-acetyl tranferase (gnat family)	20	2.96162e-12	0.81	2	F:GO:0016740 P:GO:0009058	transferase activity;biosynthetic process				K00680
contig03440_1.exp	dna ligase	20	1.28966e-15	0.48	6	P:GO:0006260 F:GO:0005524 F:GO:0016874 P:GO:0006281 F:GO:0003910 P:GO:0006310		-					IPR012310, IPR012310, IPR012310, IPR012310, IPR012310, noIPR, noIPR	ATP dependent DNA ligase, central, ATP dependent DNA ligase, central, ATP dependent DNA ligase, central, ATP dependent DNA ligase, central, ATP dependent DNA ligase, central, unintegrated, unintegrated	PF01068 (PFAM), GO:0005524, GO:0006260, GO:0006281, GO:0006310, SSF56091 (SUPERFAMILY),
contig01561_1.exp	citrate synthase	20	9.83939e-70	0.87	6	P:GO:0005975 C:GO:0005739 F:GO:0016740 P:GO:0006091 P:GO:0009056 P:GO:0008152	carbohydrate metabolic process;mitochondrion;transferase activity;generation of precursor metabolites and energy;catabolic process;metabolic process	EC:2.3.3.1,	citrate (Si)-synthase	Glyoxylate and dicarboxylate metabolism;Citrate cycle (TCA cycle)	K01647
PpolyN0a05e11.t7	dihydropteroate synthase	20	1.99344e-23	0.58	6	P:GO:0046656 F:GO:0004156 P:GO:0046677 F:GO:0016740 P:GO:0044237 P:GO:0009396		-			K00796		IPR000489, IPR000489, IPR000489, IPR000489, IPR000489, IPR006390, IPR006390, IPR006390, IPR011005, IPR011005, IPR013838, IPR013838, noIPR, noIPR	Dihydropteroate synthase, DHPS, Dihydropteroate synthase, DHPS, Dihydropteroate synthase, DHPS, Dihydropteroate synthase, DHPS, Dihydropteroate synthase, DHPS, Dihydropteroate synthase, Dihydropteroate synthase, Dihydropteroate synthase, Dihydropteroate synthase-like, Dihydropteroate synthase-like, Beta tubulin, autoregulation binding site, Beta tubulin, autoregulation binding site, unintegrated,…	G3DSA:3.20.20.20 (GENE3D), PF00809 (PFAM), PS50972 (PROFILE), GO:0004156, GO:0009396, PTHR20941:SF1 (PANTHER), GO:0004156, GO:0009396, SSF51717 (SUPERFAMILY), GO:0044237, PS00228 (PROSITE), , PTHR20941 (PANTHER),
contig01565_1.exp	protein phosphatase 2a scaffold subunit	20	1.25687e-47	0.71	4	F:GO:0005488 F:GO:0005515 P:GO:0008150 C:GO:0043234	binding;protein binding;biological_process;protein complex				K03456		IPR000357, IPR000357, IPR000357, IPR011989, IPR011989, IPR016024, IPR016024, noIPR, noIPR, noIPR	HEAT, HEAT, HEAT, Armadillo-like helical, Armadillo-like helical, Armadillo-type fold, Armadillo-type fold, unintegrated, unintegrated, unintegrated	PF02985 (PFAM), PS50077 (PROFILE), , G3DSA:1.25.10.10 (GENE3D), GO:0005488, SSF48371 (SUPERFAMILY), GO:0005488, PTHR10648 (PANTHER), SignalP (SIGNALP),
contig01730_1.exp	nudix family	20	8.92056e-38	0.66	1	C:GO:0009536	plastid
contig01733_1.exp	cytoskeleton assembly control protein	20	2.14024e-10	0.66	10	P:GO:0007047 P:GO:0000147 P:GO:0007015 C:GO:0051286 C:GO:0000935 P:GO:0006897 C:GO:0005737 F:GO:0003674 F:GO:0005515 C:GO:0005829		-
PpolyN1d115b10.t7	pleckstrin homologydomain-containing protein	20	1.43451e-16	0.54	4	P:GO:0007242 F:GO:0005089 P:GO:0035023 F:GO:0005085		-			K05721
contig01715_1.exp	7-alpha-cephem-methoxylase p8 chain	20	2.6069e-24	0.53	2	F:GO:0008168 F:GO:0016740		-
contig03136_1.exp	actin binding protein	20	2.46649e-16	0.51	2	F:GO:0005529 C:GO:0005576		-
contig01724_1.exp	cbs (cystathionine-beta-synthase) domain-containing protein	20	4.46609e-19	0.53	0			-
contig01725_1.exp	urocanate hydratase	20	6.82687e-09	0.77	0			-
contig01759_1.exp	cullin 3	20	6.36869e-13	0.72	3	C:GO:0031461 F:GO:0031625 P:GO:0006511		-			K03869	ubiquitin syst	noIPR, noIPR	unintegrated, unintegrated	SignalP (SIGNALP),
contig01760_1.exp	vacuolar protein sorting 29	20	3.19828e-72	0.84	7	C:GO:0005768 P:GO:0006810 C:GO:0005623 F:GO:0005488 F:GO:0016787 P:GO:0015031 P:GO:0006519	endosome;transport;cell;binding;hydrolase activity;protein transport;amino acid and derivative metabolic process	EC:3.1.3.3,	phosphoserine phosphatase		K07095		IPR000979, IPR000979, IPR000979, IPR004843, IPR004843, noIPR, noIPR, noIPR, noIPR	Protein of unknown function UPF0025, Protein of unknown function UPF0025, Protein of unknown function UPF0025, Metallophosphoesterase, Metallophosphoesterase, unintegrated, unintegrated, unintegrated, unintegrated	TIGR00040 (TIGRFAMs), PS01269 (PROSITE), , PF00149 (PFAM), GO:0016787, G3DSA:3.60.21.10 (GENE3D), PTHR11124 (PANTHER), SSF56300 (SUPERFAMILY),
contig03531_1.exp	methylglyoxal synthase	20	1.21575e-13	0.7	1	F:GO:0003824	catalytic activity				K01734
contig01763_1.exp	calmodulin-binding protein	20	9.81485e-16	0.53	0			-
contig01739_1.exp	hypothetical conserved protein	20	6.2049e-10	0.54	0			-
contig01743_1.exp	malonyl-:acp transacylase	20	9.00459e-09	0.6	1	F:GO:0003824	catalytic activity
PpolyN1a11g12.t7	alpha beta fold family protein	20	2.11243e-10	0.51	0			-
contig01748_1.exp	thimet oligopeptidase 1	20	7.41245e-60	0.73	7	C:GO:0005623 P:GO:0007165 F:GO:0005488 F:GO:0008233 F:GO:0005515 P:GO:0008152 P:GO:0019538	cell;signal transduction;binding;peptidase activity;protein binding;metabolic process;protein metabolic process	EC:3.4.24.0,			K01392
PpolyN1d09f05.t7	calcineurin a	20	1.01096e-95	0.77	1	F:GO:0016787	hydrolase activity				K04348		noIPR, noIPR	unintegrated, unintegrated	SignalP (SIGNALP),
contig01680_1.exp	suppressor of actin	20	1.41398e-22	0.58	8	C:GO:0005783 C:GO:0005794 F:GO:0016787 P:GO:0007165 P:GO:0006810 P:GO:0050789 C:GO:0005739 P:GO:0006629	endoplasmic reticulum;Golgi apparatus;hydrolase activity;signal transduction;transport;regulation of biological process;mitochondrion;lipid metabolic process	EC:3.1.3.62,	multiple inositol-polyphosphate phosphatase	Inositol phosphate metabolism			noIPR, noIPR, noIPR	unintegrated, unintegrated, unintegrated	SignalP (SIGNALP), tmhmm (TMHMM),
contig01687_1.exp	transketolase	20	1.14318e-118	0.77	5	F:GO:0016740 P:GO:0006139 P:GO:0005975 P:GO:0009056 P:GO:0008152	transferase activity;nucleobase, nucleoside, nucleotide and nucleic acid metabolic process;carbohydrate metabolic process;catabolic process;metabolic process	EC:2.2.1.1,	transketolase	Pentose phosphate pathway;Biosynthesis of ansamycins;Carbon fixation	K00615		IPR005478, IPR005478, IPR009014, IPR009014, IPR009014, IPR015941, IPR015941, IPR015941, noIPR, noIPR	Bacterial transketolase, Bacterial transketolase, Transketolase, C-terminal/Pyruvate-ferredoxin oxidoreductase, domain II, Transketolase, C-terminal/Pyruvate-ferredoxin oxidoreductase, domain II, Transketolase, C-terminal/Pyruvate-ferredoxin oxidoreductase, domain II, Transketolase C-terminal-like, Transketolase C-terminal-like, Transketolase C-terminal-like, unintegrated, unintegrated	PTHR11624:SF1 (PANTHER), GO:0004802, SSF52922 (SUPERFAMILY), GO:0003824, GO:0008152, G3DSA:3.40.50.920 (GENE3D), GO:0003824, GO:0008152, PTHR11624 (PANTHER),
contig01689_1.exp	calmodulin 2	20	2.99711e-26	0.65	1	F:GO:0005509	calcium ion binding				K02183		IPR001751, IPR001751, IPR002048, IPR002048, IPR002048, IPR002048, IPR002048, IPR002048, IPR011992, IPR011992, noIPR, noIPR, noIPR, noIPR	S100/CaBP-9k-type, calcium binding, S100/CaBP-9k-type, calcium binding, Calcium-binding EF-hand, Calcium-binding EF-hand, Calcium-binding EF-hand, Calcium-binding EF-hand, Calcium-binding EF-hand, Calcium-binding EF-hand, EF-Hand type, EF-Hand type, unintegrated, unintegrated, unintegrated, unintegrated	PD003407 (PRODOM), GO:0005509, PD000012 (PRODOM), PF00036 (PFAM), SM00054 (SMART), PS50222 (PROFILE), PS00018 (PROSITE), GO:0005509, G3DSA:1.10.238.10 (GENE3D), GO:0005509, PTHR10891 (PANTHER), PTHR10891:SF40 (PANTHER), SSF47473 (SUPERFAMILY),
PpolyN1a07e02.t7	g protein-coupled receptor 112	20	6.54308e-29	0.5	0			-					IPR000832, IPR000832, IPR000832, noIPR, noIPR, noIPR, noIPR	GPCR, family 2, secretin-like, GPCR, family 2, secretin-like, GPCR, family 2, secretin-like, unintegrated, unintegrated, unintegrated, unintegrated	PF00002 (PFAM), GO:0004930, GO:0016020, PTHR12011 (PANTHER), SignalP (SIGNALP), tmhmm (TMHMM),
contig01651_1.exp	rtcb protein	20	9.81236e-24	0.82	0			-					noIPR, noIPR	unintegrated, unintegrated	tmhmm (TMHMM),
contig01655_1.exp	protein kinase domain containing protein	20	1.9131e-11	0.93	5	P:GO:0006464 F:GO:0000166 F:GO:0004672 F:GO:0005515 P:GO:0006519	protein modification process;nucleotide binding;protein kinase activity;protein binding;amino acid and derivative metabolic process	EC:2.7.11.0,			K06660
contig01664_1.exp	gcc2 and gcc3 family protein	20	2.28926e-21	0.48	0			-
contig01702_1.exp	transcriptionalsir2 family protein	20	2.47517e-32	0.54	13	P:GO:0006476 P:GO:0006342 F:GO:0051287 F:GO:0003677 F:GO:0016787 C:GO:0005737 F:GO:0008270 F:GO:0017136 C:GO:0005575 P:GO:0006355 C:GO:0005677 F:GO:0046872 P:GO:0008150		-			K11416		IPR003000, IPR003000, IPR003000, IPR003000, IPR003000, IPR003000, IPR003000, IPR003000, IPR003000, noIPR, noIPR, noIPR, noIPR	NAD-dependent histone deacetylase, silent information regulator Sir2, NAD-dependent histone deacetylase, silent information regulator Sir2, NAD-dependent histone deacetylase, silent information regulator Sir2, NAD-dependent histone deacetylase, silent information regulator Sir2, NAD-dependent histone deacetylase, silent information regulator Sir2, NAD-dependent histone deacetylase, silent informa…	PTHR11085 (PANTHER), PS50305 (PROFILE), GO:0003677, GO:0005677, GO:0006342, GO:0006476, GO:0008270, GO:0017136, GO:0051287, G3DSA:3.40.50.1220 (GENE3D), tmhmm (TMHMM), SSF52467 (SUPERFAMILY),
contig00650_1.exp	wd repeat domain 51b	20	3.10393e-25	0.51	3	P:GO:0051726 F:GO:0003674 C:GO:0005575		-
contig01710_1.exp	acyl-	20	4.83207e-31	0.82	4	F:GO:0005488 F:GO:0000166 P:GO:0008152 F:GO:0003824	binding;nucleotide binding;metabolic process;catalytic activity	EC:1.3.99.3,	acyl-CoA dehydrogenase	Fatty acid metabolism;Propanoate metabolism;beta-Alanine metabolism;PPAR signaling pathway;Valine, leucine and isoleucine degradation			IPR006090, IPR006090, IPR009075, IPR009075, IPR013764, IPR013764, IPR013764	Acyl-CoA oxidase/dehydrogenase, type 1, Acyl-CoA oxidase/dehydrogenase, type 1, Acyl-CoA dehydrogenase/oxidase C-terminal, Acyl-CoA dehydrogenase/oxidase C-terminal, Acyl-CoA oxidase/dehydrogenase, type1/2, C-terminal, Acyl-CoA oxidase/dehydrogenase, type1/2, C-terminal, Acyl-CoA oxidase/dehydrogenase, type1/2, C-terminal	PF00441 (PFAM), GO:0006118, SSF47203 (SUPERFAMILY), GO:0006118, G3DSA:1.20.140.10 (GENE3D), GO:0006118, GO:0016491
contig05010_1.exp	phosphatidylinositol transfer protein retinal degeneration b protein	20	1.14401e-27	0.68	6	C:GO:0005623 F:GO:0008289 F:GO:0005215 F:GO:0005515 P:GO:0006810 C:GO:0005622	cell;lipid binding;transporter activity;protein binding;transport;intracellular						IPR001666, IPR001666, IPR001666, IPR001666, IPR001666, noIPR, noIPR, noIPR	Phosphatidylinositol transfer protein, Phosphatidylinositol transfer protein, Phosphatidylinositol transfer protein, Phosphatidylinositol transfer protein, Phosphatidylinositol transfer protein, unintegrated, unintegrated, unintegrated	PR00391 (PRINTS), PTHR10658 (PANTHER), PF02121 (PFAM), GO:0005622, GO:0006810, G3DSA:3.30.530.20 (GENE3D), SSF55961 (SUPERFAMILY),
contig01693_1.exp	fam108a1 protein	20	1.53353e-08	0.63	1	F:GO:0003824	catalytic activity						noIPR, noIPR	unintegrated, unintegrated	SignalP (SIGNALP),
contig01698_1.exp	ergic and golgi 3	20	7.0813e-38	0.78	6	C:GO:0005737 C:GO:0043226 C:GO:0005623 C:GO:0043234 P:GO:0006810 C:GO:0005783	cytoplasm;organelle;cell;protein complex;transport;endoplasmic reticulum						IPR012936, IPR012936, noIPR, noIPR, noIPR, noIPR	Protein of unknown function DUF1692, Protein of unknown function DUF1692, unintegrated, unintegrated, unintegrated, unintegrated	PF07970 (PFAM), , PTHR10984 (PANTHER), PTHR10984:SF6 (PANTHER), tmhmm (TMHMM),
PpolyN1a12f04.t7	polynucleotide kinase- 3-phosphatase	20	2.59646e-21	0.56	11	F:GO:0016740 F:GO:0016787 C:GO:0005634 F:GO:0046404 F:GO:0046403 F:GO:0000166 F:GO:0005524 F:GO:0016301 F:GO:0003824 P:GO:0045449 C:GO:0009507		-					noIPR, noIPR, noIPR	unintegrated, unintegrated, unintegrated	G3DSA:3.40.50.300 (GENE3D), SSF52540 (SUPERFAMILY),
contig01700_1.exp	tryptophan synthase	20	3.81811e-15	0.6	5	C:GO:0005737 F:GO:0003824 C:GO:0005634 P:GO:0009058 P:GO:0006519	cytoplasm;catalytic activity;nucleus;biosynthetic process;amino acid and derivative metabolic process	EC:4.2.1.20,	tryptophan synthase	Phenylalanine, tyrosine and tryptophan biosynthesis;Two-component system - General	K01695		noIPR, noIPR	unintegrated, unintegrated	SignalP (SIGNALP),
contig02403_1.exp	proteasomealpha type 6	20	2.10248e-61	0.74	7	C:GO:0005622 C:GO:0043234 F:GO:0003723 F:GO:0005515 P:GO:0019538 P:GO:0009056 F:GO:0008233	intracellular;protein complex;RNA binding;protein binding;protein metabolic process;catabolic process;peptidase activity	EC:3.4.25.0,			K02730		IPR001353, IPR001353, IPR001353, IPR001353, noIPR, noIPR, noIPR, noIPR, noIPR	20S proteasome, A and B subunits, 20S proteasome, A and B subunits, 20S proteasome, A and B subunits, 20S proteasome, A and B subunits, unintegrated, unintegrated, unintegrated, unintegrated, unintegrated	PF00227 (PFAM), GO:0004298, GO:0005839, GO:0006511, G3DSA:3.60.20.10 (GENE3D), PTHR11599 (PANTHER), PTHR11599:SF11 (PANTHER), SSF56235 (SUPERFAMILY),
contig00281_1.exp	adp-ribosylation factor-like 3	20	9.15145e-32	0.64	1	F:GO:0000166	nucleotide binding				K07977	GTP binding	IPR006689, IPR006689, IPR006689, IPR006689, noIPR, noIPR, noIPR, noIPR	ARF/SAR superfamily, ARF/SAR superfamily, ARF/SAR superfamily, ARF/SAR superfamily, unintegrated, unintegrated, unintegrated, unintegrated	PR00328 (PRINTS), PTHR11711 (PANTHER), PF00025 (PFAM), GO:0005525, G3DSA:3.40.50.300 (GENE3D), PTHR11711:SF30 (PANTHER), SSF52540 (SUPERFAMILY),
contig01359_1.exp	proteasome maturation protein	20	8.39525e-15	0.59	2	F:GO:0003674 C:GO:0005575		-
PpolyN1d78e10.t7	rab32	20	1.0526e-16	0.5	1	P:GO:0008150	biological_process				K07918	GTP binding
PpolyN0a02e02.t7	ornithine carbamoyltransferase	20	2.80027e-77	0.65	5	P:GO:0006519 F:GO:0016740 C:GO:0005737 C:GO:0043234 F:GO:0005488	amino acid and derivative metabolic process;transferase activity;cytoplasm;protein complex;binding	EC:2.1.3.3,	ornithine carbamoyltransferase	Urea cycle and metabolism of amino groups;Arginine and proline metabolism	K00611		IPR002292, IPR002292, IPR002292, IPR002292, IPR002292, IPR006130, IPR006130, IPR006130, IPR006130, IPR006130, IPR006131, IPR006131, IPR006131, IPR006131, IPR006132, IPR006132, IPR006132, noIPR, noIPR, noIPR, noIPR	Ornithine carbamoyltransferase, Ornithine carbamoyltransferase, Ornithine carbamoyltransferase, Ornithine carbamoyltransferase, Ornithine carbamoyltransferase, Aspartate/ornithine carbamoyltransferase, Aspartate/ornithine carbamoyltransferase, Aspartate/ornithine carbamoyltransferase, Aspartate/ornithine carbamoyltransferase, Aspartate/ornithine carbamoyltransferase, Aspartate/ornithine carbamoyl…	PR00102 (PRINTS), TIGR00658 (TIGRFAMs), GO:0004585, GO:0006520, GO:0009348, PR00100 (PRINTS), SSF53671 (SUPERFAMILY), GO:0006520, GO:0016597, GO:0016743, PF00185 (PFAM), GO:0006520, GO:0016597, GO:0016743, PF02729 (PFAM), GO:0006520, GO:0016743, G3DSA:3.40.50.1370 (GENE3D), PTHR11405 (PANTHER), PTHR11405:SF1 (PANTHER),
contig01344_1.exp	poly(adp-ribose) polymerase	20	3.32724e-19	0.54	2	P:GO:0006950 P:GO:0006259	response to stress;DNA metabolic process				K10798		noIPR, noIPR	unintegrated, unintegrated	tmhmm (TMHMM),
contig02638_1.exp	mgc83239 protein	20	1.48801e-12	0.51	5	P:GO:0006915 F:GO:0004872 C:GO:0016021 C:GO:0005783 P:GO:0006886		-
PpolyN1d48f12.t7	glucosidase ii	20	3.10064e-29	0.52	9	C:GO:0042470 C:GO:0017177 F:GO:0016787 C:GO:0005794 P:GO:0005975 F:GO:0033919 F:GO:0004553 F:GO:0005515 C:GO:0005783		-			K01187
contig01381_1.exp	proteasome subunit beta type 2	20	7.17518e-30	0.7	3	F:GO:0008233 C:GO:0043234 C:GO:0005829	peptidase activity;protein complex;cytosol				K02734		noIPR, noIPR, noIPR, noIPR, noIPR, noIPR	unintegrated, unintegrated, unintegrated, unintegrated, unintegrated, unintegrated	G3DSA:3.60.20.10 (GENE3D), PTHR11599 (PANTHER), PTHR11599:SF6 (PANTHER), SignalP (SIGNALP), SSF56235 (SUPERFAMILY),
contig01382_1.exp	dna-binding proteinchloroplast	20	3.97319e-25	0.71	0			-			K11449		noIPR, noIPR	unintegrated, unintegrated	SignalP (SIGNALP),
PpolyN1d102d04.t7	aldehyde dehydrogenase 6member a1	20	1.83231e-103	0.78	8	P:GO:0006139 P:GO:0009056 P:GO:0006519 F:GO:0003824 F:GO:0016787 F:GO:0008289 C:GO:0005739 P:GO:0008152	nucleobase, nucleoside, nucleotide and nucleic acid metabolic process;catabolic process;amino acid and derivative metabolic process;catalytic activity;hydrolase activity;lipid binding;mitochondrion;metabolic process	EC:1.2.1.27, EC:1.2.1.18, EC:3.1.2.0,	;methylmalonate-semialdehyde dehydrogenase (acylating);malonate-semialdehyde dehydrogenase (acetylating)	Propanoate metabolism;Inositol metabolism;Valine, leucine and isoleucine degradationAlanine and aspartate metabolism;Propanoate metabolism;Inositol metabolism;beta-Alanine metabolism	K00140		IPR010061, IPR010061, IPR015590, IPR015590, IPR015590, IPR015590, IPR016161, IPR016161, IPR016161, IPR016162, IPR016162, IPR016162	Methylmalonate-semialdehyde dehydrogenase, Methylmalonate-semialdehyde dehydrogenase, Aldehyde dehydrogenase, Aldehyde dehydrogenase, Aldehyde dehydrogenase, Aldehyde dehydrogenase, Aldehyde/histidinol dehydrogenase, Aldehyde/histidinol dehydrogenase, Aldehyde/histidinol dehydrogenase, Aldehyde dehydrogenase, N-terminal, Aldehyde dehydrogenase, N-terminal, Aldehyde dehydrogenase, N-terminal	PTHR11699:SF27 (PANTHER), GO:0006573, PTHR11699 (PANTHER), PF00171 (PFAM), GO:0008152, GO:0016491, SSF53720 (SUPERFAMILY), GO:0008152, GO:0016491, G3DSA:3.40.605.10 (GENE3D), GO:0008152, GO:0016491
PpolyN1d02c12.t7	kelch repeat-containing protein	20	3.67273e-46	0.51	1	C:GO:0005575		-					noIPR, noIPR	unintegrated, unintegrated	SignalP (SIGNALP),
contig01368_1.exp	hypothetical conserved protein	20	1.61563e-13	0.61	0			-
contig01369_1.exp	retinoblastoma binding protein 9	20	5.05393e-28	0.69	4	P:GO:0050789 P:GO:0008283 P:GO:0009058 P:GO:0005975	regulation of biological process;cell proliferation;biosynthetic process;carbohydrate metabolic process				K07002		noIPR, noIPR, noIPR	unintegrated, unintegrated, unintegrated	G3DSA:3.40.50.1820 (GENE3D), SSF53474 (SUPERFAMILY),
contig01375_1.exp	cortactin	20	1.95322e-11	0.59	5	C:GO:0005737 C:GO:0005623 F:GO:0005515 P:GO:0006810 P:GO:0016043	cytoplasm;cell;protein binding;transport;cellular component organization and biogenesis						IPR015503, IPR015503, noIPR, noIPR	Cortactin, Cortactin, unintegrated, unintegrated	PTHR10829:SF4 (PANTHER), , PTHR10829 (PANTHER),
contig02719_1.exp	family intracellular peptidase	20	7.72339e-21	0.69	1	F:GO:0016787	hydrolase activity				K05520
PpolyN1d80h03.t7	pre-mrna processing factor 8	20	1.66004e-98	0.91	4	C:GO:0005634 F:GO:0003723 F:GO:0005515 P:GO:0006139	nucleus;RNA binding;protein binding;nucleobase, nucleoside, nucleotide and nucleic acid metabolic process
contig01279_1.exp	sec10 (exocyst complex component sec10)	20	5.5931e-24	0.54	3	P:GO:0048278 C:GO:0005737 P:GO:0006887		-					noIPR, noIPR	unintegrated, unintegrated	tmhmm (TMHMM),
contig01282_1.exp	alcohol dehydrogenase	20	7.5379e-24	0.81	3	F:GO:0005488 P:GO:0008152 F:GO:0003824	binding;metabolic process;catalytic activity
contig01265_1.exp	prenylcysteine oxidase 1	20	5.2849e-24	0.5	3	F:GO:0016491 P:GO:0006118 F:GO:0016829		-			K05906		IPR013027, IPR013027, noIPR, noIPR, noIPR, noIPR, noIPR, noIPR	FAD-dependent pyridine nucleotide-disulphide oxidoreductase, FAD-dependent pyridine nucleotide-disulphide oxidoreductase, unintegrated, unintegrated, unintegrated, unintegrated, unintegrated, unintegrated	PF07992 (PFAM), , G3DSA:3.50.50.60 (GENE3D), PTHR10742 (PANTHER), SignalP (SIGNALP), tmhmm (TMHMM), SSF51905 (SUPERFAMILY),
PpolyN1d97g09.t7	rho gtpase activating protein 1	20	6.67177e-08	0.52	13	P:GO:0043087 P:GO:0007010 C:GO:0005737 P:GO:0007165 C:GO:0005622 F:GO:0005515 F:GO:0005070 P:GO:0007266 F:GO:0005096 C:GO:0001726 P:GO:0007264 F:GO:0030675 C:GO:0005886		-					IPR000198, IPR000198, IPR000198, IPR000198, IPR000198, IPR000198, IPR008936, IPR008936, IPR008936, noIPR, noIPR	RhoGAP, RhoGAP, RhoGAP, RhoGAP, RhoGAP, RhoGAP, Rho GTPase activation protein, Rho GTPase activation protein, Rho GTPase activation protein, unintegrated, unintegrated	G3DSA:1.10.555.10 (GENE3D), PF00620 (PFAM), SM00324 (SMART), PS50238 (PROFILE), GO:0005622, GO:0007165, SSF48350 (SUPERFAMILY), GO:0005622, GO:0007165, PTHR23176 (PANTHER),
contig01269_1.exp	thioesterase	20	8.05367e-09	0.47	4	P:GO:0009058 F:GO:0016788 F:GO:0004320 F:GO:0016787		-
contig01270_1.exp	atp--cobalamin adenosyltransferase	20	1.76835e-12	0.72	5	F:GO:0005524 P:GO:0009236 P:GO:0008150 F:GO:0008817 C:GO:0005575		-
contig01319_1.exp	3110003a17rik protein	20	2.59013e-24	0.82	0			-					noIPR, noIPR	unintegrated, unintegrated	PD022054 (PRODOM),
contig01322_1.exp	cg8128 cg8128-pa	20	4.71034e-26	0.58	1	F:GO:0005488	binding
PpolyN0a12c11.t7	trimethylguanosine synthase homolog	20	1.59778e-73	0.78	5	C:GO:0005737 F:GO:0016740 F:GO:0005515 P:GO:0006350 C:GO:0005634	cytoplasm;transferase activity;protein binding;transcription;nucleus						IPR000241, IPR000241, noIPR, noIPR, noIPR, noIPR, noIPR, noIPR	Putative RNA methylase, Putative RNA methylase, unintegrated, unintegrated, unintegrated, unintegrated, unintegrated, unintegrated	PF01170 (PFAM), , G3DSA:3.40.50.150 (GENE3D), PTHR14741 (PANTHER), PTHR14741:SF9 (PANTHER), SignalP (SIGNALP), SSF53335 (SUPERFAMILY),
contig01327_1.exp	rna-directed rna polymerase	20	2.22455e-15	0.5	3	F:GO:0003676 P:GO:0009615 F:GO:0003968		-
PpolyNOa02a13.m13r	protein kinase domain containing protein	20	2.31496e-58	0.54	1	F:GO:0005509	calcium ion binding						IPR002048, IPR002048, IPR002048, IPR002048, IPR002048, IPR011992, IPR011992, noIPR, noIPR, noIPR, noIPR, noIPR, noIPR	Calcium-binding EF-hand, Calcium-binding EF-hand, Calcium-binding EF-hand, Calcium-binding EF-hand, Calcium-binding EF-hand, EF-Hand type, EF-Hand type, unintegrated, unintegrated, unintegrated, unintegrated, unintegrated, unintegrated	PF00036 (PFAM), SM00054 (SMART), PS50222 (PROFILE), PS00018 (PROSITE), GO:0005509, G3DSA:1.10.238.10 (GENE3D), GO:0005509, PTHR10183 (PANTHER), PTHR10183:SF19 (PANTHER), SignalP (SIGNALP), tmhmm (TMHMM), SSF47473 (SUPERFAMILY),
contig01294_1.exp	proteintkl group	20	1.41158e-25	0.62	1	F:GO:0016301	kinase activity				K04419	kinase
contig03868_1.exp	gata-binding transcription factor	20	2.37933e-14	0.82	7	F:GO:0003677 F:GO:0003700 F:GO:0005488 P:GO:0050789 P:GO:0006350 C:GO:0005654 C:GO:0043234	DNA binding;transcription factor activity;binding;regulation of biological process;transcription;nucleoplasm;protein complex						noIPR, noIPR, noIPR, noIPR	unintegrated, unintegrated, unintegrated, unintegrated	PS51257 (PROFILE), SignalP (SIGNALP), tmhmm (TMHMM),
contig01316_1.exp	o-family 3	20	7.64931e-30	0.7	1	F:GO:0016740	transferase activity	EC:2.1.1.0,			K00599		noIPR, noIPR, noIPR	unintegrated, unintegrated, unintegrated	SignalP (SIGNALP), tmhmm (TMHMM),
PpolyN1a06f09.m13r	troponinfast skeletal	20	5.90504e-08	0.62	7	F:GO:0016301 P:GO:0007049 P:GO:0006950 F:GO:0005509 C:GO:0019861 C:GO:0009288 P:GO:0001539		-					IPR002048, IPR002048, IPR002048, IPR002048, IPR002048, IPR002048, IPR011992, IPR011992, noIPR, noIPR, noIPR	Calcium-binding EF-hand, Calcium-binding EF-hand, Calcium-binding EF-hand, Calcium-binding EF-hand, Calcium-binding EF-hand, Calcium-binding EF-hand, EF-Hand type, EF-Hand type, unintegrated, unintegrated, unintegrated	PD000012 (PRODOM), PF00036 (PFAM), SM00054 (SMART), PS50222 (PROFILE), PS00018 (PROSITE), GO:0005509, G3DSA:1.10.238.10 (GENE3D), GO:0005509, PTHR10891 (PANTHER), SSF47473 (SUPERFAMILY),
PpolyN1d112a10.t7	cytochrome p450	20	2.38095e-19	0.48	8	F:GO:0046872 F:GO:0009055 F:GO:0016491 F:GO:0020037 C:GO:0016020 F:GO:0005506 F:GO:0004497 P:GO:0006118		-			K07440		noIPR, noIPR	unintegrated, unintegrated	SignalP (SIGNALP),
contig01508_1.exp	transducer of1	20	2.84553e-23	0.59	0			-					noIPR, noIPR	unintegrated, unintegrated	SignalP (SIGNALP),
contig01477_1.exp	short-chain dehydrogenase reductase sdr	20	8.34736e-23	0.77	3	F:GO:0003824 P:GO:0008152 F:GO:0005488	catalytic activity;metabolic process;binding				K00540
contig01483_1.exp	peptidylprolyl isomerase d (cyclophilin d)	20	5.20307e-13	0.56	8	F:GO:0005488 P:GO:0006950 C:GO:0005737 F:GO:0003755 P:GO:0006457 F:GO:0005516 C:GO:0005575 F:GO:0016853		-			K01802		noIPR, noIPR	unintegrated, unintegrated	SignalP (SIGNALP),
contig12865_1.exp	nucleic acid binding	20	2.72044e-21	0.74	2	F:GO:0003676 P:GO:0008150		-
contig01493_1.exp	structural maintenance of chromosomes	20	2.18109e-15	0.7	9	C:GO:0000228 C:GO:0043234 P:GO:0006996 P:GO:0007049 P:GO:0000003 P:GO:0030154 F:GO:0016787 F:GO:0000166 P:GO:0006259	nuclear chromosome;protein complex;organelle organization and biogenesis;cell cycle;reproduction;cell differentiation;hydrolase activity;nucleotide binding;DNA metabolic process				K06669		IPR003395, IPR003395, IPR003395, IPR003395, noIPR, noIPR, noIPR, noIPR	RecF/RecN/SMC protein, N-terminal, RecF/RecN/SMC protein, N-terminal, RecF/RecN/SMC protein, N-terminal, RecF/RecN/SMC protein, N-terminal, unintegrated, unintegrated, unintegrated, unintegrated	PF02463 (PFAM), GO:0005524, GO:0005694, GO:0006259, G3DSA:3.40.50.300 (GENE3D), PTHR18937 (PANTHER), PTHR18937:SF8 (PANTHER),
contig01516_1.exp	poly (adp-ribose) glycohydrolase	20	8.8868e-13	0.51	2	C:GO:0005622 F:GO:0016787	intracellular;hydrolase activity				K07759		IPR007724, IPR007724, IPR007724	Poly glycohydrolase, Poly glycohydrolase, Poly glycohydrolase	PTHR12837 (PANTHER), PF05028 (PFAM),
contig06829_1.exp	vacuolar protein sorting-associated protein	20	1.20816e-13	0.67	0			-					noIPR, noIPR, noIPR	unintegrated, unintegrated, unintegrated	PTHR16166 (PANTHER), PTHR16166:SF25 (PANTHER),
contig01521_1.exp	wd repeat domain 40a	20	2.04379e-17	0.5	0			-					noIPR, noIPR	unintegrated, unintegrated	PTHR19860 (PANTHER),
contig01524_1.exp	actin binding protein	20	3.29757e-29	0.46	1	C:GO:0005623	cell				K04437	cytoskeleton	IPR001298, IPR001298, IPR001298, IPR001298, IPR013783, IPR013783, IPR014756, IPR014756, noIPR, noIPR, noIPR	Filamin/ABP280 repeat, Filamin/ABP280 repeat, Filamin/ABP280 repeat, Filamin/ABP280 repeat, Immunoglobulin-like fold, Immunoglobulin-like fold, Immunoglobulin E-set, Immunoglobulin E-set, unintegrated, unintegrated, unintegrated	PF00630 (PFAM), SM00557 (SMART), PS50194 (PROFILE), , G3DSA:2.60.40.10 (GENE3D), , SSF81296 (SUPERFAMILY), , PTHR11915 (PANTHER), PTHR11915:SF8 (PANTHER),
contig04338_1.exp	cullin 2	20	1.55246e-16	0.74	8	P:GO:0007049 P:GO:0019538 P:GO:0050789 P:GO:0008283 P:GO:0008219 F:GO:0005515 P:GO:0009056 F:GO:0009055	cell cycle;protein metabolic process;regulation of biological process;cell proliferation;cell death;protein binding;catabolic process;electron carrier activity				K03870	ubiquitin syst	IPR006058, IPR006058, IPR006058, IPR006207, IPR006207, IPR013032, IPR013032, noIPR, noIPR	2Fe-2S ferredoxin, iron-sulphur binding site, 2Fe-2S ferredoxin, iron-sulphur binding site, 2Fe-2S ferredoxin, iron-sulphur binding site, Cystine knot, C-terminal, Cystine knot, C-terminal, EGF-like region, conserved site, EGF-like region, conserved site, unintegrated, unintegrated	PS00197 (PROSITE), GO:0006118, GO:0009055, PS01185 (PROSITE), , PS00022 (PROSITE), , SignalP (SIGNALP),
contig01511_1.exp	talin 2	20	1.16097e-16	0.61	23	F:GO:0005200 P:GO:0000003 P:GO:0002119 P:GO:0002009 F:GO:0005198 P:GO:0030866 C:GO:0016020 P:GO:0009792 P:GO:0007016 P:GO:0008406 C:GO:0005925 P:GO:0007044 P:GO:0040007 P:GO:0040035 F:GO:0005488 F:GO:0003779 P:GO:0010171 C:GO:0001726 C:GO:0042995 C:GO:0005856 F:GO:0005515 P:GO:0040011 P:GO:0040010		-					IPR011993, IPR011993, IPR015710, IPR015710, IPR015711, IPR015711, noIPR, noIPR	Pleckstrin homology-type, Pleckstrin homology-type, Talin related, Talin related, Talin, Talin, unintegrated, unintegrated	G3DSA:2.30.29.30 (GENE3D), , PTHR19981 (PANTHER), , PTHR19981:SF1 (PANTHER), , SSF50729 (SUPERFAMILY),
PpolyN1d84f10.t7	3-octaprenyl-4-hydroxybenzoate carboxy-	20	5.16776e-79	0.61	1	C:GO:0005737	cytoplasm						IPR002830, IPR002830	Carboxylyase-related, Carboxylyase-related	PF01977 (PFAM),
contig01514_1.exp	electron transfer flavoprotein beta-subunit	20	4.2493e-54	0.73	4	C:GO:0043234 C:GO:0005739 F:GO:0009055 P:GO:0015031	protein complex;mitochondrion;electron carrier activity;protein transport				K03521		IPR000049, IPR000049, IPR000049, IPR012255, IPR012255, IPR012255, IPR014729, IPR014729, IPR014730, IPR014730, noIPR, noIPR	Electron transfer flavoprotein, beta-subunit, core, Electron transfer flavoprotein, beta-subunit, core, Electron transfer flavoprotein, beta-subunit, core, Electron transfer flavoprotein, beta subunit, Electron transfer flavoprotein, beta subunit, Electron transfer flavoprotein, beta subunit, Rossmann-like alpha/beta/alpha sandwich fold, Rossmann-like alpha/beta/alpha sandwich fold, Electron tran…	PD003528 (PRODOM), GO:0006118, GO:0009055, PTHR21294 (PANTHER), GO:0006118, GO:0009055, G3DSA:3.40.50.620 (GENE3D), , PF01012 (PFAM), , SSF52402 (SUPERFAMILY),
PpolyN1d53e12.t7	pre-mrna processing factor 8	20	8.92093e-120	0.95	2	C:GO:0005634 P:GO:0006139	nucleus;nucleobase, nucleoside, nucleotide and nucleic acid metabolic process						noIPR, noIPR, noIPR	unintegrated, unintegrated, unintegrated	SignalP (SIGNALP), tmhmm (TMHMM),
contig01420_1.exp	dna-directed rna polymerase ia polypeptide	20	3.49882e-21	0.74	8	C:GO:0005654 C:GO:0043234 F:GO:0016740 C:GO:0005730 P:GO:0006139 P:GO:0006350 F:GO:0003677 F:GO:0005515	nucleoplasm;protein complex;transferase activity;nucleolus;nucleobase, nucleoside, nucleotide and nucleic acid metabolic process;transcription;DNA binding;protein binding	EC:2.7.7.6,	DNA-directed RNA polymerase	RNA polymerase;Pyrimidine metabolism;Purine metabolism;Two-component system - General	K03008		IPR009025, IPR009025, IPR009025, IPR009025, IPR011261, IPR011261, IPR011261, IPR011261, noIPR, noIPR, noIPR, noIPR	DNA-directed RNA polymerase, RBP11-like, DNA-directed RNA polymerase, RBP11-like, DNA-directed RNA polymerase, RBP11-like, DNA-directed RNA polymerase, RBP11-like, DNA-directed RNA polymerase, dimerisation, DNA-directed RNA polymerase, dimerisation, DNA-directed RNA polymerase, dimerisation, DNA-directed RNA polymerase, dimerisation, unintegrated, unintegrated, unintegrated, unintegrated	SSF55257 (SUPERFAMILY), GO:0003677, GO:0003899, GO:0006350, PF01193 (PFAM), GO:0003899, GO:0006350, GO:0046983, G3DSA:3.30.1360.10 (GENE3D), PTHR13946 (PANTHER), PTHR13946:SF16 (PANTHER),
contig01422_1.exp	histidine kinase	20	3.57756e-13	0.7	8	F:GO:0016301 F:GO:0004871 P:GO:0006950 P:GO:0009628 F:GO:0004872 P:GO:0008152 P:GO:0007165 F:GO:0030528	kinase activity;signal transducer activity;response to stress;response to abiotic stimulus;receptor activity;metabolic process;signal transduction;transcription regulator activity				K11527		IPR001789, IPR001789, IPR001789, IPR001789, IPR011006, IPR011006, noIPR, noIPR, noIPR, noIPR	Signal transduction response regulator, receiver region, Signal transduction response regulator, receiver region, Signal transduction response regulator, receiver region, Signal transduction response regulator, receiver region, CheY-like, CheY-like, unintegrated, unintegrated, unintegrated, unintegrated	PD000039 (PRODOM), PF00072 (PFAM), PS50110 (PROFILE), GO:0000156, SSF52172 (SUPERFAMILY), , G3DSA:3.40.50.2300 (GENE3D), PTHR23283 (PANTHER), PTHR23283:SF49 (PANTHER),
contig01988_1.exp	enoyl-hydratase isomerase	20	2.31427e-41	0.84	2	F:GO:0003824 P:GO:0008152	catalytic activity;metabolic process				K01692
contig02219_1.exp	p21-activated protein kinase	20	5.59644e-11	0.58	1	F:GO:0016740	transferase activity
contig07279_1.exp	atp-bindingsub-family amember 1	20	8.95986e-09	0.62	48	P:GO:0015914 F:GO:0030349 C:GO:0005887 C:GO:0005886 P:GO:0043691 C:GO:0016021 P:GO:0060155 P:GO:0007040 C:GO:0045335 F:GO:0016887 P:GO:0033700 F:GO:0008509 P:GO:0045332 P:GO:0032367 P:GO:0007584 C:GO:0005624 P:GO:0033344 P:GO:0055091 F:GO:0017127 F:GO:0005524 P:GO:0050702 P:GO:0006508 P:GO:0030301 P:GO:0030819 P:GO:0032488 F:GO:0000166 P:GO:0042158 P:GO:0042157 C:GO:0043231 P:GO:0006497 F:GO:0008…		-					noIPR, noIPR, noIPR	unintegrated, unintegrated, unintegrated	PTHR19229 (PANTHER), PTHR19229:SF29 (PANTHER),
contig11614_1.exp	ras guanine nucleotide exchange factor	20	1.03939e-13	0.53	5	P:GO:0051056 P:GO:0007264 P:GO:0051301 F:GO:0005085 C:GO:0005622		-					IPR001895, IPR001895, IPR001895, IPR001895, IPR001895, IPR008937, IPR008937, IPR008937, IPR008937, IPR008937, noIPR, noIPR	Guanine-nucleotide dissociation stimulator CDC25, Guanine-nucleotide dissociation stimulator CDC25, Guanine-nucleotide dissociation stimulator CDC25, Guanine-nucleotide dissociation stimulator CDC25, Guanine-nucleotide dissociation stimulator CDC25, Ras guanine nucleotide exchange factor, Ras guanine nucleotide exchange factor, Ras guanine nucleotide exchange factor, Ras guanine nucleotide exchan…	G3DSA:1.10.840.10 (GENE3D), PS50009 (PROFILE), GO:0005085, GO:0005622, GO:0007264, PTHR23113 (PANTHER), SSF48366 (SUPERFAMILY), GO:0005085, GO:0005622, GO:0007264, PTHR23113:SF44 (PANTHER),
contig01414_1.exp	coiled-coil domain containing 37	20	1.92692e-11	0.66	0			-
contig01457_1.exp	-like protein	20	2.75368e-05	0.73	10	P:GO:0015031 C:GO:0016021 C:GO:0016020 F:GO:0003674 F:GO:0031072 F:GO:0004872 P:GO:0006457 C:GO:0005783 P:GO:0008150 F:GO:0051082		-
contig01466_1.exp	syntaxin 12	20	5.19414e-09	0.64	3	F:GO:0005515 C:GO:0005623 P:GO:0006810	protein binding;cell;transport						IPR000727, IPR000727, IPR000727, IPR010989, IPR010989, IPR010989, IPR010989, noIPR, noIPR, noIPR, noIPR	Target SNARE coiled-coil region, Target SNARE coiled-coil region, Target SNARE coiled-coil region, t-SNARE, t-SNARE, t-SNARE, t-SNARE, unintegrated, unintegrated, unintegrated, unintegrated	PF05739 (PFAM), PS50192 (PROFILE), , SSF47661 (SUPERFAMILY), GO:0005515, GO:0016020, GO:0016192, G3DSA:1.20.5.110 (GENE3D), SignalP (SIGNALP), tmhmm (TMHMM),
contig01470_1.exp	glutaredoxin-related protein	20	1.76426e-20	0.66	5	P:GO:0045454 F:GO:0009055 F:GO:0015035 P:GO:0006118 P:GO:0006810		-					IPR002109, IPR002109, IPR002109, IPR002109, IPR012335, IPR012335, IPR012336, IPR012336, noIPR, noIPR, noIPR, noIPR	Glutaredoxin, Glutaredoxin, Glutaredoxin, Glutaredoxin, Thioredoxin fold, Thioredoxin fold, Thioredoxin-like fold, Thioredoxin-like fold, unintegrated, unintegrated, unintegrated, unintegrated	PF00462 (PFAM), GO:0009055, GO:0015035, GO:0045454, G3DSA:3.40.30.10 (GENE3D), , SSF52833 (SUPERFAMILY), , PTHR10168 (PANTHER), PTHR10168:SF16 (PANTHER), PS51354 (PROFILE),
PpolyN1a07c01.t7	phospholipid-transporting atpase	20	1.13123e-77	0.71	5	F:GO:0005488 F:GO:0005215 P:GO:0006810 C:GO:0005623 F:GO:0016787	binding;transporter activity;transport;cell;hydrolase activity				K01530		noIPR, noIPR	unintegrated, unintegrated	tmhmm (TMHMM),
contig03714_1.exp	protein	20	3.84198e-12	0.68	1	C:GO:0009536	plastid
PpolyN1a08f08.t7	protein	20	1.17552e-33	0.68	2	F:GO:0003674 P:GO:0008150		-					IPR007590, IPR007590, IPR007590	Protein of unknown function DUF572, Protein of unknown function DUF572, Protein of unknown function DUF572	PTHR12111 (PANTHER), PF04502 (PFAM),
contig01450_1.exp	protein	20	4.26845e-11	0.52	0			-					noIPR, noIPR	unintegrated, unintegrated	SignalP (SIGNALP),
contig01453_1.exp	rhamnose biosynthetic enzymeexpressed	20	6.36303e-50	0.7	8	C:GO:0005623 F:GO:0003824 P:GO:0000003 P:GO:0007275 P:GO:0006139 P:GO:0009058 P:GO:0005975 F:GO:0005488	cell;catalytic activity;reproduction;multicellular organismal development;nucleobase, nucleoside, nucleotide and nucleic acid metabolic process;biosynthetic process;carbohydrate metabolic process;binding	EC:4.2.1.76,	UDP-glucose 4,6-dehydratase	Nucleotide sugars metabolism	K01710		IPR016040, IPR016040, IPR016040, IPR016040, noIPR, noIPR, noIPR	NAD(P)-binding, NAD(P)-binding, NAD(P)-binding, NAD(P)-binding, unintegrated, unintegrated, unintegrated	SSF51735 (SUPERFAMILY), GO:0003824, GO:0005488, GO:0008152, PTHR10366 (PANTHER), PTHR10366:SF41 (PANTHER),
contig04527_1.exp	propionyl-alpha subunit	20	2.02989e-21	0.55	11	F:GO:0016874 F:GO:0009374 P:GO:0009102 C:GO:0005739 F:GO:0000166 F:GO:0005524 F:GO:0003824 C:GO:0005759 C:GO:0005575 F:GO:0004658 P:GO:0008152		-			K01965		IPR000089, IPR000089, IPR000089, IPR011053, IPR011053, noIPR, noIPR, noIPR, noIPR	Biotin/lipoyl attachment, Biotin/lipoyl attachment, Biotin/lipoyl attachment, Single hybrid motif, Single hybrid motif, unintegrated, unintegrated, unintegrated, unintegrated	PF00364 (PFAM), PS50968 (PROFILE), , SSF51230 (SUPERFAMILY), , G3DSA:2.40.50.100 (GENE3D), PTHR18866 (PANTHER), PTHR18866:SF13 (PANTHER),
contig03999_1.exp	fatty acid elongase	20	7.20483e-06	0.58	2	P:GO:0000038 C:GO:0016021		-					noIPR, noIPR	unintegrated, unintegrated	SignalP (SIGNALP),
contig00228_1.exp	dnadoiisoform cra_b	20	1.79045e-13	0.49	0			-
PpolyN1d86f09.t7	exported protein	20	4.60953e-35	0.59	0			-
contig10141_1.exp	calcium calmodulin-dependent protein kinase i	20	2.40966e-62	0.71	10	C:GO:0043234 C:GO:0005622 F:GO:0004672 P:GO:0006464 P:GO:0008150 F:GO:0005515 P:GO:0006810 P:GO:0007165 P:GO:0006519 F:GO:0000166	protein complex;intracellular;protein kinase activity;protein modification process;biological_process;protein binding;transport;signal transduction;amino acid and derivative metabolic process;nucleotide binding	EC:2.7.11.17,	Ca2+/calmodulin-dependent protein kinase	Calcium signaling pathway;ErbB signaling pathway;Glioma;Olfactory transduction;Adipocytokine signaling pathway;Long-term potentiation;Melanogenesis;GnRH signaling pathway;Wnt signaling pathway	K08794	kinase	IPR000719, IPR000719, IPR000719, IPR000719, IPR000719, IPR011009, IPR011009, IPR015734, IPR015734, IPR017442, IPR017442, IPR017442, IPR017442, noIPR, noIPR, noIPR, noIPR	Protein kinase, core, Protein kinase, core, Protein kinase, core, Protein kinase, core, Protein kinase, core, Protein kinase-like, Protein kinase-like, Calcium/calmodulin-dependent protein kinase 1, Calcium/calmodulin-dependent protein kinase 1, Serine/threonine protein kinase-related, Serine/threonine protein kinase-related, Serine/threonine protein kinase-related, Serine/threonine protein kinas…	PD000001 (PRODOM), PS50011 (PROFILE), GO:0004672, GO:0005524, GO:0006468, SSF56112 (SUPERFAMILY), , PTHR22982:SF34 (PANTHER), , PF00069 (PFAM), GO:0004672, GO:0005524, GO:0006468, G3DSA:1.10.510.10 (GENE3D), PTHR22982 (PANTHER), tmhmm (TMHMM),
contig06330_1.exp	serine threonine protein kinase	20	5.13593e-34	0.57	3	F:GO:0000166 P:GO:0006464 F:GO:0004672	nucleotide binding;protein modification process;protein kinase activity	EC:2.7.10.0, EC:2.7.11.0,	;		K08892	kinase	IPR000719, IPR000719, IPR000719, IPR000719, IPR000719, IPR001245, IPR001245, IPR001245, IPR001245, IPR001245, IPR008271, IPR008271, IPR008271, IPR011009, IPR011009, noIPR, noIPR, noIPR	Protein kinase, core, Protein kinase, core, Protein kinase, core, Protein kinase, core, Protein kinase, core, Tyrosine protein kinase, Tyrosine protein kinase, Tyrosine protein kinase, Tyrosine protein kinase, Tyrosine protein kinase, Serine/threonine protein kinase, active site, Serine/threonine protein kinase, active site, Serine/threonine protein kinase, active site, Protein kinase-like, Prote…	PD000001 (PRODOM), PS50011 (PROFILE), GO:0004672, GO:0005524, GO:0006468, PR00109 (PRINTS), PF07714 (PFAM), GO:0004713, GO:0005524, GO:0006468, PS00108 (PROSITE), GO:0004674, GO:0006468, SSF56112 (SUPERFAMILY), , G3DSA:1.10.510.10 (GENE3D), PTHR23257 (PANTHER),
contig03989_1.exp	nicotinate phosphoribosyltransferase-like protein	20	2.39858e-62	0.73	3	F:GO:0016740 P:GO:0006139 P:GO:0009058	transferase activity;nucleobase, nucleoside, nucleotide and nucleic acid metabolic process;biosynthetic process	EC:2.4.2.11,	nicotinate phosphoribosyltransferase	Nicotinate and nicotinamide metabolism	K00763		IPR007229, IPR007229, IPR007229, noIPR, noIPR	Nicotinate phosphoribosyltransferase-related, Nicotinate phosphoribosyltransferase-related, Nicotinate phosphoribosyltransferase-related, unintegrated, unintegrated	PTHR11098:SF1 (PANTHER), GO:0004516, GO:0019363, PTHR11098 (PANTHER),
contig04015_1.exp	vacuolar protein sorting-associated protein	20	2.1916e-07	0.62	4	P:GO:0030259 P:GO:0005975 F:GO:0016758 C:GO:0005575		-
PpolyN1d51e06.t7	cln3 protein	20	3.47337e-35	0.52	6	C:GO:0005774 C:GO:0005773 P:GO:0006865 C:GO:0016021 C:GO:0016020 P:GO:0006810		-					IPR003492, IPR003492, IPR003492, noIPR, noIPR, noIPR	Batten's disease protein Cln3, Batten's disease protein Cln3, Batten's disease protein Cln3, unintegrated, unintegrated, unintegrated	PR01315 (PRINTS), PTHR10981 (PANTHER), GO:0016020, SignalP (SIGNALP), tmhmm (TMHMM),
contig04030_1.exp	xanthine dehydrogenase	20	4.2043e-30	0.65	7	F:GO:0005488 P:GO:0000003 F:GO:0003824 P:GO:0009653 P:GO:0030154 P:GO:0050789 P:GO:0006139	binding;reproduction;catalytic activity;anatomical structure morphogenesis;cell differentiation;regulation of biological process;nucleobase, nucleoside, nucleotide and nucleic acid metabolic process	EC:1.17.1.4,	xanthine dehydrogenase	Purine metabolism	K00087		IPR008274, IPR008274, IPR008274, IPR008274, IPR008274, noIPR, noIPR, noIPR	Aldehyde oxidase and xanthine dehydrogenase, molybdopterin binding, Aldehyde oxidase and xanthine dehydrogenase, molybdopterin binding, Aldehyde oxidase and xanthine dehydrogenase, molybdopterin binding, Aldehyde oxidase and xanthine dehydrogenase, molybdopterin binding, Aldehyde oxidase and xanthine dehydrogenase, molybdopterin binding, unintegrated, unintegrated, unintegrated	G3DSA:3.30.365.10 (GENE3D), PF02738 (PFAM), SSF56003 (SUPERFAMILY), GO:0006118, GO:0016491, PTHR11908 (PANTHER), PTHR11908:SF5 (PANTHER),
contig04093_1.exp	glycine cleavage system h protein	20	1.11072e-26	0.71	5	P:GO:0009056 P:GO:0006519 C:GO:0005739 C:GO:0005737 C:GO:0043234	catabolic process;amino acid and derivative metabolic process;mitochondrion;cytoplasm;protein complex				K02437		IPR002930, IPR002930, IPR002930, IPR002930, IPR003016, IPR003016, IPR011053, IPR011053, noIPR, noIPR	Glycine cleavage H-protein, Glycine cleavage H-protein, Glycine cleavage H-protein, Glycine cleavage H-protein, 2-oxo acid dehydrogenase, lipoyl-binding site, 2-oxo acid dehydrogenase, lipoyl-binding site, Single hybrid motif, Single hybrid motif, unintegrated, unintegrated	PTHR11715 (PANTHER), PF01597 (PFAM), GO:0005960, GO:0006546, PS00189 (PROSITE), , SSF51230 (SUPERFAMILY), , G3DSA:2.40.50.100 (GENE3D),
contig04002_1.exp	polyphosphoinositide phosphatase	20	1.88734e-06	0.58	0			-
contig04003_1.exp	galactokinase 2	20	1.07779e-31	0.62	3	F:GO:0016301 F:GO:0016740 P:GO:0008152	kinase activity;transferase activity;metabolic process	EC:2.7.1.0,			K00849
contig04007_1.exp	zn-dependent protease with chaperone function	20	1.15777e-11	0.65	1	F:GO:0008233	peptidase activity
contig04012_1.exp	small gtp-binding protein	20	9.00001e-17	0.75	3	F:GO:0000166 C:GO:0005623 P:GO:0006810	nucleotide binding;cell;transport				K07976	GTP binding
contig03922_1.exp	ubiquitin conjugation factor e4 a	20	8.70971e-20	0.79	4	F:GO:0003824 C:GO:0005622 C:GO:0043234 P:GO:0006464	catalytic activity;intracellular;protein complex;protein modification process	EC:6.3.2.19,	ubiquitin---protein ligase	Jak-STAT signaling pathway;Neurodegenerative Diseases;Dentatorubropallidoluysian atrophy (DRPLA);Huntington's disease;ErbB signaling pathway;Chronic myeloid leukemia;TGF-beta signaling pathway;Bladder cancer;Melanoma;Prostate cancer;Glioma;Parkinson's disease;Ubiquitin mediated proteolysis;Insulin signaling pathway;Wnt signaling pathway;p53 signaling pathway;Cell cycle;T cell receptor signaling p…	K10597
contig08482_1.exp	heat shock protein	20	7.48295e-16	0.65	2	P:GO:0019538 F:GO:0005515	protein metabolic process;protein binding				K09517		noIPR, noIPR	unintegrated, unintegrated	tmhmm (TMHMM),
PpolyN1d49a08.t7	ankyrin unc44	20	1.31934e-07	0.52	0			-
PpolyN1d130c10.t7	mgc83197 protein	20	2.01776e-35	0.49	4	P:GO:0045449 F:GO:0008270 F:GO:0030528 C:GO:0005634		-
contig03736_1.exp	cyclophilin	20	3.65604e-50	0.87	5	P:GO:0019538 C:GO:0005623 C:GO:0005829 F:GO:0003824 C:GO:0005739	protein metabolic process;cell;cytosol;catalytic activity;mitochondrion	EC:5.2.1.8,	peptidylprolyl isomerase	Calcium signaling pathway;Parkinson's disease;Ubiquitin mediated proteolysis	K01802		noIPR, noIPR, noIPR	unintegrated, unintegrated, unintegrated	SignalP (SIGNALP), tmhmm (TMHMM),
contig11117_1.exp	endonuclease v family protein	20	4.10531e-09	0.78	3	F:GO:0004518 P:GO:0006950 P:GO:0006259	nuclease activity;response to stress;DNA metabolic process
PpolyN1d128a05.t7	exo-beta--glucanase exg0	20	1.6493e-61	0.61	5	P:GO:0008152 F:GO:0016787 F:GO:0016798 C:GO:0005575 F:GO:0004338		-
contig05360_1.exp	nedd8-activating enzyme e1 catalytic subunit	20	1.04991e-25	0.84	4	F:GO:0005488 F:GO:0003824 P:GO:0050789 P:GO:0006464	binding;catalytic activity;regulation of biological process;protein modification process				K10686
contig03961_1.exp	glutaryl-coenzyme a dehydrogenase	20	6.82228e-40	0.83	3	P:GO:0008152 F:GO:0003824 F:GO:0000166	metabolic process;catalytic activity;nucleotide binding	EC:1.3.99.3,	acyl-CoA dehydrogenase	Fatty acid metabolism;Propanoate metabolism;beta-Alanine metabolism;PPAR signaling pathway;Valine, leucine and isoleucine degradation	K00252
contig00588_1.exp	arginyl-trna synthetase	20	6.29599e-18	0.73	6	F:GO:0003824 P:GO:0006139 P:GO:0006412 P:GO:0006519 C:GO:0005739 F:GO:0000166	catalytic activity;nucleobase, nucleoside, nucleotide and nucleic acid metabolic process;translation;amino acid and derivative metabolic process;mitochondrion;nucleotide binding	EC:6.1.1.19,	arginine---tRNA ligase	Aminoacyl-tRNA biosynthesis;Arginine and proline metabolism	K01887		IPR008909, IPR008909, IPR008909, IPR008909, noIPR, noIPR	DALR anticodon binding, DALR anticodon binding, DALR anticodon binding, DALR anticodon binding, unintegrated, unintegrated	PF05746 (PFAM), GO:0004814, GO:0005524, GO:0006420, SignalP (SIGNALP),
PpolyN1d51g04.t7	peptidase s9 prolyl oligopeptidase active site domain protein	20	4.86727e-46	0.48	1	F:GO:0008233	peptidase activity
contig03913_1.exp	potential pheromone response pathway g protein subunit	20	2.65317e-08	0.66	10	F:GO:0019001 P:GO:0006471 F:GO:0000166 P:GO:0006972 F:GO:0005525 C:GO:0043025 P:GO:0007165 F:GO:0004871 P:GO:0007186 P:GO:0042048		-
contig01353_1.exp	classes i and ii	20	1.40444e-09	0.71	1	F:GO:0016740	transferase activity
PpolyN1a05a01.m13r	b-gal alpha peptide	20	1.46674e-54	0.99	0			-			K01190		noIPR, noIPR	unintegrated, unintegrated	tmhmm (TMHMM),
contig03953_1.exp	gtp binding protein 4	20	4.67351e-13	0.72	13	P:GO:0050789 P:GO:0006259 P:GO:0009058 P:GO:0019538 P:GO:0008283 F:GO:0005515 P:GO:0008150 F:GO:0016787 P:GO:0006464 C:GO:0005737 P:GO:0007049 C:GO:0005634 F:GO:0000166	regulation of biological process;DNA metabolic process;biosynthetic process;protein metabolic process;cell proliferation;protein binding;biological_process;hydrolase activity;protein modification process;cytoplasm;cell cycle;nucleus;nucleotide binding	EC:3.6.5.1, EC:3.6.5.2, EC:3.6.5.3, EC:3.6.5.4,	signal-recognition-particle GTPase;protein-synthesizing GTPase;small monomeric GTPase;heterotrimeric G-protein GTPase				noIPR, noIPR, noIPR	unintegrated, unintegrated, unintegrated	PTHR11702 (PANTHER), PTHR11702:SF4 (PANTHER),
PpolyNOa11.rm13e12.s1	actin	20	4.11874e-44	0.99	6	C:GO:0005856 C:GO:0005737 F:GO:0000166 F:GO:0005198 F:GO:0005515 P:GO:0006464	cytoskeleton;cytoplasm;nucleotide binding;structural molecule activity;protein binding;protein modification process				K05692	cytoskeleton	IPR004000, IPR004000, IPR004000, IPR004000, IPR004001, IPR004001, noIPR, noIPR, noIPR, noIPR	Actin/actin-like, Actin/actin-like, Actin/actin-like, Actin/actin-like, Actin, conserved site, Actin, conserved site, unintegrated, unintegrated, unintegrated, unintegrated	PR00190 (PRINTS), PTHR11937 (PANTHER), PF00022 (PFAM), GO:0005515, PS00406 (PROSITE), GO:0005524, G3DSA:3.30.420.40 (GENE3D), SignalP (SIGNALP), SSF53067 (SUPERFAMILY),
PpolyN1d30g11.t7	diacylglycerol acyltransferase	20	3.63574e-19	0.58	1	C:GO:0005623	cell				K11155		noIPR, noIPR	unintegrated, unintegrated	SignalP (SIGNALP),
contig04102_1.exp	protein	20	1.11115e-14	0.56	8	F:GO:0046872 P:GO:0008150 F:GO:0008270 C:GO:0000151 F:GO:0005515 F:GO:0004842 P:GO:0016567 C:GO:0005575		-
contig12394_1.exp	ribosomal protein l11	20	3.28256e-60	0.85	9	C:GO:0005730 F:GO:0005198 F:GO:0005515 P:GO:0015031 C:GO:0005840 C:GO:0005829 P:GO:0006412 F:GO:0003723 P:GO:0006996	nucleolus;structural molecule activity;protein binding;protein transport;ribosome;cytosol;translation;RNA binding;organelle organization and biogenesis	EC:3.6.5.3,	protein-synthesizing GTPase		K02868		IPR002132, IPR002132, IPR002132, IPR002132, IPR002132, IPR002132, IPR002132, IPR002132, IPR002132, IPR002132, IPR002132, IPR002132, noIPR, noIPR	Ribosomal protein L5, Ribosomal protein L5, Ribosomal protein L5, Ribosomal protein L5, Ribosomal protein L5, Ribosomal protein L5, Ribosomal protein L5, Ribosomal protein L5, Ribosomal protein L5, Ribosomal protein L5, Ribosomal protein L5, Ribosomal protein L5, unintegrated, unintegrated	PD013434 (PRODOM), G3DSA:3.30.1440.10 (GENE3D), PIRSF002161 (PIR), PTHR11994 (PANTHER), PF00281 (PFAM), PF00673 (PFAM), PS00358 (PROSITE), SSF55282 (SUPERFAMILY), GO:0003735, GO:0005622, GO:0005840, GO:0006412, PTHR11994:SF2 (PANTHER),
contig11663_1.exp	light intermediate chain 1	20	5.57316e-51	0.87	6	P:GO:0008150 C:GO:0005856 C:GO:0043234 P:GO:0000003 F:GO:0003774 P:GO:0007010	biological_process;cytoskeleton;protein complex;reproduction;motor activity;cytoskeleton organization and biogenesis				K10410	cytoskeleton	noIPR, noIPR	unintegrated, unintegrated	PTHR13183 (PANTHER),
contig00059_1.exp	multidrug resistance	20	6.61397e-36	0.84	7	P:GO:0006464 F:GO:0016787 F:GO:0005215 F:GO:0004672 P:GO:0006810 F:GO:0000166 C:GO:0005623	protein modification process;hydrolase activity;transporter activity;protein kinase activity;transport;nucleotide binding;cell				K06147		noIPR, noIPR, noIPR, noIPR, noIPR	unintegrated, unintegrated, unintegrated, unintegrated, unintegrated	G3DSA:3.40.50.300 (GENE3D), PTHR19242 (PANTHER), PTHR19242:SF32 (PANTHER), SSF52540 (SUPERFAMILY),
PpolyN1d19a03.t7	at3g09470 f11f8_4	20	1.05288e-40	0.53	3	F:GO:0003674 P:GO:0008150 C:GO:0005575		-					noIPR, noIPR	unintegrated, unintegrated	tmhmm (TMHMM),
PpolyN1d64e09.t7	chu large protein gliding motility-related protein possible adhesin-related	20	1.37015e-12	0.5	0			-
PpolyNOa03p09.m13r	fructose--bisphosphate 2-phosphatase	20	7.91115e-50	0.73	3	F:GO:0016301 P:GO:0008152 F:GO:0000166	kinase activity;metabolic process;nucleotide binding				K01103		IPR003094, IPR003094, IPR003094, IPR013078, IPR013078, noIPR, noIPR, noIPR	Fructose-2,6-bisphosphatase, Fructose-2,6-bisphosphatase, Fructose-2,6-bisphosphatase, Phosphoglycerate mutase, Phosphoglycerate mutase, unintegrated, unintegrated, unintegrated	PTHR10606 (PANTHER), GO:0003824, GO:0005524, PF00300 (PFAM), , G3DSA:3.40.50.1240 (GENE3D), SSF53254 (SUPERFAMILY),
PpolyN0a05g12.t7	advillin	20	1.97047e-47	0.54	10	P:GO:0006950 P:GO:0051016 C:GO:0015629 P:GO:0007010 C:GO:0005737 F:GO:0003779 F:GO:0005515 P:GO:0007399 F:GO:0005509 P:GO:0030036		-			K08017	cytoskeleton	noIPR, noIPR	unintegrated, unintegrated	SignalP (SIGNALP),
contig04117_1.exp	dna helicase	20	7.21775e-06	0.71	6	F:GO:0004386 F:GO:0005524 F:GO:0016787 F:GO:0017111 C:GO:0005634 F:GO:0003677		-
contig04119_1.exp	lactoylglutathione lyase	20	5.01743e-28	0.72	1	F:GO:0003824	catalytic activity				K01759
contig04105_1.exp	ribosomal protein l3	20	9.9114e-47	0.68	5	C:GO:0005840 F:GO:0005198 P:GO:0006412 C:GO:0005739 P:GO:0006996	ribosome;structural molecule activity;translation;mitochondrion;organelle organization and biogenesis	EC:3.6.5.3,	protein-synthesizing GTPase		K02906
contig04107_1.exp	pa14 domain protein	20	3.3137e-11	0.69	5	F:GO:0004553 F:GO:0016787 P:GO:0005975 F:GO:0003824 F:GO:0043169		-
PpolyN1d90e07.t7	zinc protease	20	1.20199e-21	0.63	2	F:GO:0005488 F:GO:0008233	binding;peptidase activity				K07263
contig04111_1.exp	enzyme of the cupin	20	2.10842e-10	0.55	2	P:GO:0008150 C:GO:0005575		-
contig04045_1.exp	glutamate transporter	20	6.13902e-13	0.82	5	P:GO:0006810 F:GO:0005215 C:GO:0005886 C:GO:0005623 P:GO:0006811	transport;transporter activity;plasma membrane;cell;ion transport				K05618
contig04046_1.exp	rhbdf1 protein	20	1.49093e-11	0.46	1	C:GO:0016020		-
contig04050_1.exp	moloney leukemia virus 10-likehomolog	20	5.72031e-36	0.67	4	P:GO:0007275 P:GO:0050789 P:GO:0007049 P:GO:0008283	multicellular organismal development;regulation of biological process;cell cycle;cell proliferation				K01529		noIPR, noIPR, noIPR	unintegrated, unintegrated, unintegrated	PTHR10887 (PANTHER), PTHR10887:SF17 (PANTHER),
PpolyN1a08c03.t7	e2f-associated phosphoprotein	20	1.51981e-32	0.58	2	C:GO:0005737 C:GO:0005634		-					noIPR, noIPR	unintegrated, unintegrated	PTHR15967 (PANTHER),
contig04034_1.exp	cation chloride	20	2.20109e-12	0.49	2	C:GO:0016020 P:GO:0006810		-
contig04039_1.exp	molybdopterin cofactor biosynthetic protein	20	1.13628e-27	0.75	4	F:GO:0005488 P:GO:0009058 C:GO:0005623 C:GO:0043234	binding;biosynthetic process;cell;protein complex						IPR010505, IPR010505, IPR010505, noIPR, noIPR, noIPR	Molybdenum cofactor synthesis C-terminal, Molybdenum cofactor synthesis C-terminal, Molybdenum cofactor synthesis C-terminal, unintegrated, unintegrated, unintegrated	PF06463 (PFAM), GO:0006777, GO:0019008, PTHR22960 (PANTHER), SSF102114 (SUPERFAMILY),
contig04042_1.exp	transmembrane protein 167	20	1.61173e-13	0.76	1	C:GO:0005623	cell
contig01678_1.exp	kiaa0556 protein	20	1.12697e-24	0.57	0			-					noIPR, noIPR	unintegrated, unintegrated	tmhmm (TMHMM),
contig04071_1.exp	fnip repeat-containing protein	20	2.23243e-07	0.64	0			-					IPR001007, IPR001007, noIPR, noIPR	von Willebrand factor, type C, von Willebrand factor, type C, unintegrated, unintegrated	PS01208 (PROSITE), , SignalP (SIGNALP),
PpolyN1d36h06.t7	peptidase s9 prolyl oligopeptidase active site domain protein	20	2.7331e-41	0.61	4	F:GO:0004254 P:GO:0006508 F:GO:0008236 F:GO:0016787		-					noIPR, noIPR	unintegrated, unintegrated	SignalP (SIGNALP),
contig04075_1.exp	beta-amylase	20	6.4427e-15	0.54	4	P:GO:0005975 P:GO:0009056 F:GO:0016787 F:GO:0005488	carbohydrate metabolic process;catabolic process;hydrolase activity;binding	EC:3.2.1.2,	beta-amylase	Starch and sucrose metabolism			IPR001554, IPR001554, IPR001554, IPR013781, IPR013781, IPR013781, IPR013781, IPR017853, IPR017853	Glycoside hydrolase, family 14, Glycoside hydrolase, family 14, Glycoside hydrolase, family 14, Glycoside hydrolase, subgroup, catalytic core, Glycoside hydrolase, subgroup, catalytic core, Glycoside hydrolase, subgroup, catalytic core, Glycoside hydrolase, subgroup, catalytic core, Glycoside hydrolase, catalytic core, Glycoside hydrolase, catalytic core	PF01373 (PFAM), GO:0000272, GO:0016161, G3DSA:3.20.20.80 (GENE3D), GO:0003824, GO:0005975, GO:0043169, SSF51445 (SUPERFAMILY),
contig04076_1.exp	tyrosine aminotransferase	20	7.68382e-24	0.63	7	P:GO:0009056 P:GO:0006519 F:GO:0016740 C:GO:0005739 P:GO:0009058 P:GO:0008152 P:GO:0019748	catabolic process;amino acid and derivative metabolic process;transferase activity;mitochondrion;biosynthetic process;metabolic process;secondary metabolic process	EC:2.6.1.5,	tyrosine transaminase	Methionine metabolism;Novobiocin biosynthesis;Phenylalanine, tyrosine and tryptophan biosynthesis;Phenylalanine metabolism;Alkaloid biosynthesis I;Tyrosine metabolism	K00815
contig00980_1.exp	glutaredoxin type i	20	2.2332e-23	0.7	2	F:GO:0030508 P:GO:0006118	thiol-disulfide exchange intermediate activity;electron transport				K03676
PpolyN1d07e11.t7	phospholipase c	20	2.1884e-16	0.43	3	F:GO:0016788 F:GO:0016787 F:GO:0004629		-
contig04064_1.exp	l-threonine dehydrogenase	20	3.35738e-11	0.73	3	P:GO:0008152 F:GO:0003824 F:GO:0005488	metabolic process;catalytic activity;binding						noIPR, noIPR	unintegrated, unintegrated	SignalP (SIGNALP),
PpolyN1d13e05.t7	duf255 family protein	20	5.35338e-92	0.69	3	F:GO:0005515 P:GO:0019538 F:GO:0005488	protein binding;protein metabolic process;binding	EC:3.4.17.1,	carboxypeptidase A	Renin-angiotensin system	K06888		IPR000834, IPR000834, IPR000834, IPR000834, IPR004879, IPR004879, IPR012335, IPR012335, IPR012336, IPR012336, noIPR, noIPR	Peptidase M14, carboxypeptidase A, Peptidase M14, carboxypeptidase A, Peptidase M14, carboxypeptidase A, Peptidase M14, carboxypeptidase A, Protein of unknown function DUF255, Protein of unknown function DUF255, Thioredoxin fold, Thioredoxin fold, Thioredoxin-like fold, Thioredoxin-like fold, unintegrated, unintegrated	PS00133 (PROSITE), GO:0004182, GO:0006508, GO:0008270, PF03190 (PFAM), , G3DSA:3.40.30.10 (GENE3D), , SSF52833 (SUPERFAMILY), , PTHR12145 (PANTHER),
PpolyN1d75d09.t7	dihydroxy-acid dehydratase	20	1.88178e-49	0.65	4	F:GO:0005488 P:GO:0009058 P:GO:0006519 F:GO:0003824	binding;biosynthetic process;amino acid and derivative metabolic process;catalytic activity				K01687
contig02632_1.exp	vacuolar protein sorting 26 homolog b	20	8.42458e-58	0.95	6	C:GO:0005623 C:GO:0043234 F:GO:0005515 P:GO:0006810 C:GO:0005829 P:GO:0015031	cell;protein complex;protein binding;transport;cytosol;protein transport						IPR005377, IPR005377, IPR005377, IPR005377, noIPR, noIPR	Vacuolar protein sorting-associated protein 26, Vacuolar protein sorting-associated protein 26, Vacuolar protein sorting-associated protein 26, Vacuolar protein sorting-associated protein 26, unintegrated, unintegrated	PTHR12233:SF1 (PANTHER), PF03643 (PFAM), GO:0007034, GO:0030904, PTHR12233 (PANTHER),
PpolyN1d116h10.t7	peptidase s8 and s53 domain-containing protein	20	8.15958e-30	0.52	3	F:GO:0008233 P:GO:0008150 C:GO:0005623	peptidase activity;biological_process;cell				K01279
contig06372_1.exp	2-methylisocitrate lyase	20	1.20638e-13	0.78	2	F:GO:0003824 P:GO:0008152	catalytic activity;metabolic process				K03417		noIPR, noIPR	unintegrated, unintegrated	SignalP (SIGNALP),
contig03726_1.exp	acyl-	20	1.61646e-78	0.8	4	F:GO:0005488 F:GO:0000166 P:GO:0008152 F:GO:0003824	binding;nucleotide binding;metabolic process;catalytic activity	EC:1.3.99.3,	acyl-CoA dehydrogenase	Fatty acid metabolism;Propanoate metabolism;beta-Alanine metabolism;PPAR signaling pathway;Valine, leucine and isoleucine degradation	K00257		IPR006090, IPR006090, IPR009075, IPR009075, IPR013764, IPR013764, IPR013764, noIPR, noIPR, noIPR	Acyl-CoA oxidase/dehydrogenase, type 1, Acyl-CoA oxidase/dehydrogenase, type 1, Acyl-CoA dehydrogenase/oxidase C-terminal, Acyl-CoA dehydrogenase/oxidase C-terminal, Acyl-CoA oxidase/dehydrogenase, type1/2, C-terminal, Acyl-CoA oxidase/dehydrogenase, type1/2, C-terminal, Acyl-CoA oxidase/dehydrogenase, type1/2, C-terminal, unintegrated, unintegrated, unintegrated	PF00441 (PFAM), GO:0006118, SSF47203 (SUPERFAMILY), GO:0006118, G3DSA:1.20.140.10 (GENE3D), GO:0006118, GO:0016491, PTHR10909 (PANTHER), PTHR10909:SF10 (PANTHER),
contig03727_1.exp	ammecr1 protein	20	1.30543e-37	0.71	3	F:GO:0003674 P:GO:0008150 C:GO:0005575		-
contig03731_1.exp	cg18177-isoform b	20	1.59243e-13	0.56	4	F:GO:0008415 F:GO:0016740 P:GO:0008152 F:GO:0008080		-
contig03769_1.exp	polynucleotide kinase 3-isoform cra_b	20	3.50748e-29	0.63	7	F:GO:0016301 P:GO:0006950 P:GO:0008152 F:GO:0016787 C:GO:0005634 P:GO:0006139 P:GO:0006259	kinase activity;response to stress;metabolic process;hydrolase activity;nucleus;nucleobase, nucleoside, nucleotide and nucleic acid metabolic process;DNA metabolic process	EC:2.7.1.78, EC:3.1.3.32,	polynucleotide 3'-phosphatase;polynucleotide 5'-hydroxyl-kinase		K08073
PpolyN1d78a09.t7	mitochondrial translation initiation	20	2.81523e-18	0.54	11	P:GO:0006413 C:GO:0005737 F:GO:0000166 P:GO:0006412 F:GO:0005525 F:GO:0008270 P:GO:0044408 C:GO:0005622 F:GO:0003743 F:GO:0003924 P:GO:0007264		-			K02519
PpolyN1d113e02.t7	glycoside hydrolase family 16	20	2.7508e-41	0.53	6	F:GO:0004553 P:GO:0008152 F:GO:0016787 P:GO:0005975 F:GO:0016798 F:GO:0033903		-					noIPR, noIPR	unintegrated, unintegrated	SignalP (SIGNALP),
contig01362_1.exp	glycine dehydrogenase	20	1.85708e-62	0.82	1	C:GO:0005739	mitochondrion				K00283		noIPR, noIPR	unintegrated, unintegrated	tmhmm (TMHMM),
PpolyN0a10d08.t7	ras guanine nucleotide exchange factor	20	6.66402e-27	0.51	4	P:GO:0051056 P:GO:0007264 F:GO:0005085 C:GO:0005622		-					IPR001895, IPR001895, IPR001895, IPR001895, IPR001895, IPR001895, IPR001895, IPR008937, IPR008937, IPR008937, IPR008937, IPR008937, noIPR, noIPR	Guanine-nucleotide dissociation stimulator CDC25, Guanine-nucleotide dissociation stimulator CDC25, Guanine-nucleotide dissociation stimulator CDC25, Guanine-nucleotide dissociation stimulator CDC25, Guanine-nucleotide dissociation stimulator CDC25, Guanine-nucleotide dissociation stimulator CDC25, Guanine-nucleotide dissociation stimulator CDC25, Ras guanine nucleotide exchange factor, Ras guani…	G3DSA:1.10.840.10 (GENE3D), PF00617 (PFAM), SM00147 (SMART), PS50009 (PROFILE), GO:0005085, GO:0005622, GO:0007264, PTHR23113 (PANTHER), SSF48366 (SUPERFAMILY), GO:0005085, GO:0005622, GO:0007264, SignalP (SIGNALP),
contig03760_1.exp	uncharacterized-likecog2120 containing protein	20	1.60626e-13	0.57	1	C:GO:0005623	cell				K03434		noIPR, noIPR	unintegrated, unintegrated	SignalP (SIGNALP),
contig03762_1.exp	bone marrow stromal cell antigen 1	20	2.54867e-13	0.47	1	C:GO:0005623	cell				K01242	antigen
contig08413_1.exp	zfand1 protein	20	9.28779e-06	0.6	5	F:GO:0046872 F:GO:0003674 F:GO:0008270 P:GO:0008150 C:GO:0005575		-
contig03681_1.exp	alcoholironisoform cra_a	20	2.03333e-55	0.72	3	P:GO:0008152 F:GO:0003824 F:GO:0005488	metabolic process;catalytic activity;binding				K11173		IPR001670, IPR001670, IPR001670, IPR001670, noIPR, noIPR, noIPR, noIPR	Iron-containing alcohol dehydrogenase, Iron-containing alcohol dehydrogenase, Iron-containing alcohol dehydrogenase, Iron-containing alcohol dehydrogenase, unintegrated, unintegrated, unintegrated, unintegrated	PF00465 (PFAM), GO:0008152, GO:0016491, GO:0046872, G3DSA:1.20.1090.10 (GENE3D), PTHR11496 (PANTHER), SSF56796 (SUPERFAMILY),
PpolyN1d07e07.m13r	ankyrin unc44	20	1.13378e-23	0.53	0			-			K10380		IPR002110, IPR002110, IPR002110, IPR002110, IPR002110, IPR002110, IPR002110, IPR002110, noIPR, noIPR, noIPR	Ankyrin, Ankyrin, Ankyrin, Ankyrin, Ankyrin, Ankyrin, Ankyrin, Ankyrin, unintegrated, unintegrated, unintegrated	PR01415 (PRINTS), G3DSA:1.25.40.20 (GENE3D), PF00023 (PFAM), SM00248 (SMART), PS50088 (PROFILE), PS50297 (PROFILE), SSF48403 (SUPERFAMILY), , PTHR18958 (PANTHER), PTHR18958:SF302 (PANTHER),
contig03685_1.exp	replication factor c (activator 1)40kda	20	7.20529e-27	0.73	9	P:GO:0009058 P:GO:0006259 C:GO:0005694 C:GO:0043234 F:GO:0005515 F:GO:0000166 C:GO:0005634 F:GO:0003677 F:GO:0016787	biosynthetic process;DNA metabolic process;chromosome;protein complex;protein binding;nucleotide binding;nucleus;DNA binding;hydrolase activity				K10755		IPR008921, IPR008921, IPR008921, IPR008921, IPR013748, IPR013748, IPR013748, IPR013748, IPR013748, noIPR, noIPR, noIPR	DNA polymerase III clamp loader subunit, C-terminal, DNA polymerase III clamp loader subunit, C-terminal, DNA polymerase III clamp loader subunit, C-terminal, DNA polymerase III clamp loader subunit, C-terminal, Replication factor C, Replication factor C, Replication factor C, Replication factor C, Replication factor C, unintegrated, unintegrated, unintegrated	SSF48019 (SUPERFAMILY), GO:0003677, GO:0005634, GO:0006260, PF08542 (PFAM), GO:0003689, GO:0005524, GO:0005663, GO:0006260, G3DSA:1.20.272.10 (GENE3D), tmhmm (TMHMM),
PpolyN1d102b07.t7	actin binding protein	20	1.69803e-12	0.45	0			-			K04437	cytoskeleton
PpolyN1d76h12.t7	3-hydroxy-3-methylglutaryl-coenzyme a synthase 1	20	1.64101e-96	0.84	8	C:GO:0005623 C:GO:0005739 F:GO:0016740 P:GO:0009058 P:GO:0006629 P:GO:0008152 P:GO:0009056 P:GO:0006519	cell;mitochondrion;transferase activity;biosynthetic process;lipid metabolic process;metabolic process;catabolic process;amino acid and derivative metabolic process	EC:2.3.3.10,	hydroxymethylglutaryl-CoA synthase	Synthesis and degradation of ketone bodies;Butanoate metabolism;Valine, leucine and isoleucine degradation	K01641		IPR010122, IPR010122, IPR010122, IPR013528, IPR013528, IPR013528, IPR013746, IPR013746, IPR013746, IPR016039, IPR016039, IPR016039, noIPR, noIPR	Hydroxymethylglutaryl-CoA synthase, eukaryotic, Hydroxymethylglutaryl-CoA synthase, eukaryotic, Hydroxymethylglutaryl-CoA synthase, eukaryotic, Hydroxymethylglutaryl-coenzyme A synthase, N-terminal, Hydroxymethylglutaryl-coenzyme A synthase, N-terminal, Hydroxymethylglutaryl-coenzyme A synthase, N-terminal, Hydroxymethylglutaryl-coenzyme A synthase C-terminal, Hydroxymethylglutaryl-coenzyme A syn…	TIGR01833 (TIGRFAMs), GO:0004421, GO:0008299, PF01154 (PFAM), GO:0004421, GO:0008299, PF08540 (PFAM), GO:0004421, GO:0008299, SSF53901 (SUPERFAMILY), GO:0003824, GO:0008152, PTHR11877 (PANTHER),
contig03668_1.exp	ubiquitin hydrolase b	20	2.75074e-10	0.59	1	F:GO:0016787	hydrolase activity
contig03671_1.exp	cytochrome b5	20	4.53371e-37	0.83	1	F:GO:0005488	binding						noIPR, noIPR	unintegrated, unintegrated	tmhmm (TMHMM),
PpolyN1a10e02.t7	family transcription regulator	20	2.90656e-23	0.56	0			-			K03707		IPR004305, IPR004305, IPR016084, IPR016084, IPR016084, noIPR, noIPR, noIPR	TENA/THI-4 protein/Coenzyme PQQ biosynthesis protein C, TENA/THI-4 protein/Coenzyme PQQ biosynthesis protein C, Haem oxygenase-like, multi-helical, Haem oxygenase-like, multi-helical, Haem oxygenase-like, multi-helical, unintegrated, unintegrated, unintegrated	PF03070 (PFAM), , G3DSA:1.20.910.10 (GENE3D), SSF48613 (SUPERFAMILY), , PTHR20858 (PANTHER), PTHR20858:SF3 (PANTHER),
contig03707_1.exp	leucine aminopeptidase	20	3.30256e-19	0.6	4	P:GO:0006508 F:GO:0004177 F:GO:0008233 C:GO:0005575		-
contig03222_1.exp	cathepsin l	20	3.90008e-73	0.75	2	F:GO:0008233 P:GO:0019538	peptidase activity;protein metabolic process	EC:3.4.22.0,			K01365		IPR000169, IPR000169, IPR000169, IPR000668, IPR000668, IPR000668, IPR000668, IPR013128, IPR013128, noIPR, noIPR, noIPR, noIPR	Peptidase, cysteine peptidase active site, Peptidase, cysteine peptidase active site, Peptidase, cysteine peptidase active site, Peptidase C1A, papain C-terminal, Peptidase C1A, papain C-terminal, Peptidase C1A, papain C-terminal, Peptidase C1A, papain C-terminal, Peptidase C1A, papain, Peptidase C1A, papain, unintegrated, unintegrated, unintegrated, unintegrated	PS00639 (PROSITE), GO:0004197, GO:0006508, PF00112 (PFAM), SM00645 (SMART), GO:0006508, GO:0008234, PTHR12411 (PANTHER), GO:0008234, G3DSA:3.90.70.10 (GENE3D), PTHR12411:SF48 (PANTHER), SSF54001 (SUPERFAMILY),
contig03711_1.exp	heat shock protein hsp20	20	1.04595e-21	0.69	1	P:GO:0006950		-
contig01995_1.exp	phenylalanine hydroxylase	20	5.57303e-43	0.85	5	F:GO:0003824 F:GO:0005488 P:GO:0009056 P:GO:0006519 P:GO:0009058	catalytic activity;binding;catabolic process;amino acid and derivative metabolic process;biosynthetic process	EC:1.14.16.1,	phenylalanine 4-monooxygenase	Phenylalanine, tyrosine and tryptophan biosynthesis	K00500		IPR001273, IPR001273, IPR001273, IPR001273, IPR001273, IPR001273, IPR001273, IPR001273	Aromatic amino acid hydroxylase, Aromatic amino acid hydroxylase, Aromatic amino acid hydroxylase, Aromatic amino acid hydroxylase, Aromatic amino acid hydroxylase, Aromatic amino acid hydroxylase, Aromatic amino acid hydroxylase, Aromatic amino acid hydroxylase	PD002559 (PRODOM), G3DSA:1.10.800.10 (GENE3D), PTHR11473 (PANTHER), PF00351 (PFAM), SSF56534 (SUPERFAMILY), GO:0004497, GO:0005506, GO:0009072
PpolyN1d74e03.t7	aldehyde dehydrogenase familysubfamily a2	20	2.28374e-47	0.66	3	C:GO:0005739 F:GO:0003824 C:GO:0005623	mitochondrion;catalytic activity;cell				K00128		noIPR, noIPR	unintegrated, unintegrated	tmhmm (TMHMM),
PpolyN1a04g06.m13r	calmodulin	20	9.26268e-47	0.79	4	F:GO:0005509 F:GO:0005515 P:GO:0019538 P:GO:0009056	calcium ion binding;protein binding;protein metabolic process;catabolic process				K02183		IPR002048, IPR002048, IPR002048, IPR002048, IPR002048, IPR002048, IPR011992, IPR011992, noIPR, noIPR, noIPR, noIPR	Calcium-binding EF-hand, Calcium-binding EF-hand, Calcium-binding EF-hand, Calcium-binding EF-hand, Calcium-binding EF-hand, Calcium-binding EF-hand, EF-Hand type, EF-Hand type, unintegrated, unintegrated, unintegrated, unintegrated	PD000012 (PRODOM), PF00036 (PFAM), SM00054 (SMART), PS50222 (PROFILE), PS00018 (PROSITE), GO:0005509, G3DSA:1.10.238.10 (GENE3D), GO:0005509, PTHR23050 (PANTHER), PTHR23050:SF20 (PANTHER), SSF47473 (SUPERFAMILY),
contig03694_1.exp	serine carboxypeptidase family protein	20	4.98344e-07	0.53	1	C:GO:0005615		-
PpolyNOa10.rm13a12.s1	major facilitator superfamily mfs_1	20	2.40597e-24	0.57	3	C:GO:0016021 F:GO:0005215 P:GO:0006810		-					IPR011701, IPR011701, IPR016196, IPR016196, noIPR, noIPR, noIPR	Major facilitator superfamily MFS-1, Major facilitator superfamily MFS-1, MFS general substrate transporter, MFS general substrate transporter, unintegrated, unintegrated, unintegrated	PF07690 (PFAM), , SSF103473 (SUPERFAMILY), , SignalP (SIGNALP), tmhmm (TMHMM),
contig03866_1.exp	branched-chain-amino-acid aminotransferase	20	1.65493e-10	0.77	2	P:GO:0008152 F:GO:0003824	metabolic process;catalytic activity
contig03871_1.exp	rab6 -family small gtpase	20	6.0778e-56	0.83	3	P:GO:0015031 F:GO:0000166 P:GO:0007165	protein transport;nucleotide binding;signal transduction				K07976	GTP binding	IPR013753, IPR013753, noIPR, noIPR, noIPR, noIPR, noIPR	Ras, Ras, unintegrated, unintegrated, unintegrated, unintegrated, unintegrated	PF00071 (PFAM), , G3DSA:3.40.50.300 (GENE3D), PTHR11708 (PANTHER), PTHR11708:SF28 (PANTHER), SSF52540 (SUPERFAMILY),
contig03874_1.exp	inositol-phosphate phosphatase	20	1.04004e-28	0.61	1	F:GO:0004437		-			K01092
contig01135_1.exp	enolase	20	3.3896e-62	0.87	10	F:GO:0016740 C:GO:0005829 C:GO:0043234 F:GO:0003824 F:GO:0005488 P:GO:0006091 P:GO:0005975 P:GO:0009056 P:GO:0009058 P:GO:0006519	transferase activity;cytosol;protein complex;catalytic activity;binding;generation of precursor metabolites and energy;carbohydrate metabolic process;catabolic process;biosynthetic process;amino acid and derivative metabolic process	EC:4.2.1.11,	phosphopyruvate hydratase	Glycolysis / Gluconeogenesis	K01689		noIPR, noIPR, noIPR	unintegrated, unintegrated, unintegrated	SignalP (SIGNALP), tmhmm (TMHMM),
contig03855_1.exp	adp-ribosylarginine hydrolase	20	1.45643e-22	0.73	2	F:GO:0016787 P:GO:0006464	hydrolase activity;protein modification process	EC:3.2.2.19,	[protein ADP-ribosylarginine] hydrolase		K01245		noIPR, noIPR	unintegrated, unintegrated	SignalP (SIGNALP),
contig03858_1.exp	kelch repeat protein	20	1.32466e-07	0.57	4	F:GO:0016301 F:GO:0005524 F:GO:0003674 P:GO:0016310		-
PpolyN0a12d02.t7	uracil phosphoribosyltransferase	20	1.94166e-70	0.8	6	F:GO:0016301 F:GO:0016740 F:GO:0000166 C:GO:0005737 P:GO:0009058 P:GO:0006139	kinase activity;transferase activity;nucleotide binding;cytoplasm;biosynthetic process;nucleobase, nucleoside, nucleotide and nucleic acid metabolic process	EC:2.7.1.48, EC:2.4.2.9,	uracil phosphoribosyltransferase;uridine kinase	Pyrimidine metabolismPyrimidine metabolism;Drug metabolism - other enzymes	K00761		IPR000836, IPR000836, noIPR, noIPR, noIPR, noIPR, noIPR	Phosphoribosyltransferase, Phosphoribosyltransferase, unintegrated, unintegrated, unintegrated, unintegrated, unintegrated	PF00156 (PFAM), GO:0009116, G3DSA:3.40.50.2020 (GENE3D), PTHR10285 (PANTHER), PTHR10285:SF1 (PANTHER), SSF53271 (SUPERFAMILY),
contig03888_1.exp	tao kinase 1	20	1.26484e-18	0.53	3	F:GO:0004672 F:GO:0000166 P:GO:0006464	protein kinase activity;nucleotide binding;protein modification process				K08838	kinase	IPR000719, IPR000719, IPR000719, IPR000719, IPR000719, IPR011009, IPR011009, IPR017442, IPR017442, IPR017442, IPR017442, noIPR, noIPR, noIPR	Protein kinase, core, Protein kinase, core, Protein kinase, core, Protein kinase, core, Protein kinase, core, Protein kinase-like, Protein kinase-like, Serine/threonine protein kinase-related, Serine/threonine protein kinase-related, Serine/threonine protein kinase-related, Serine/threonine protein kinase-related, unintegrated, unintegrated, unintegrated	PD000001 (PRODOM), PS50011 (PROFILE), GO:0004672, GO:0005524, GO:0006468, SSF56112 (SUPERFAMILY), , PF00069 (PFAM), GO:0004672, GO:0005524, GO:0006468, G3DSA:1.10.510.10 (GENE3D), PTHR22986 (PANTHER),
contig03894_1.exp	solute carrier family 30 (zinc transporter)member 5	20	2.78827e-18	0.74	11	F:GO:0005215 C:GO:0016023 F:GO:0005488 P:GO:0006811 P:GO:0019725 C:GO:0005615 C:GO:0005623 P:GO:0050789 C:GO:0005886 P:GO:0008150 C:GO:0005794	transporter activity;cytoplasmic membrane-bounded vesicle;binding;ion transport;cellular homeostasis;extracellular space;cell;regulation of biological process;plasma membrane;biological_process;Golgi apparatus
PpolyN1a10e06.t7	mgc81626 protein	20	2.293e-26	0.72	2	F:GO:0008270 C:GO:0005622		-					noIPR, noIPR	unintegrated, unintegrated	PTHR12805 (PANTHER),
contig03903_1.exp	aldehyde dehydrogenase	20	1.0191e-59	0.78	10	F:GO:0003824 P:GO:0006950 P:GO:0009628 P:GO:0008152 P:GO:0009058 P:GO:0005975 P:GO:0006091 P:GO:0009056 P:GO:0006519 P:GO:0006629	catalytic activity;response to stress;response to abiotic stimulus;metabolic process;biosynthetic process;carbohydrate metabolic process;generation of precursor metabolites and energy;catabolic process;amino acid and derivative metabolic process;lipid metabolic process	EC:1.2.1.3,	aldehyde dehydrogenase (NAD+)	Lysine degradation;Limonene and pinene degradation;Fatty acid metabolism;Butanoate metabolism;Ascorbate and aldarate metabolism;3-Chloroacrylic acid degradation;Propanoate metabolism;1,2-Dichloroethane degradation;Pyruvate metabolism;Urea cycle and metabolism of amino groups;Tryptophan metabolism;beta-Alanine metabolism;Glycolysis / Gluconeogenesis;Glycerolipid metabolism;Histidine metabolism;Bil…	K00128		IPR015590, IPR015590, IPR015590, IPR015590, IPR016161, IPR016161, IPR016161, IPR016163, IPR016163, IPR016163, noIPR, noIPR	Aldehyde dehydrogenase, Aldehyde dehydrogenase, Aldehyde dehydrogenase, Aldehyde dehydrogenase, Aldehyde/histidinol dehydrogenase, Aldehyde/histidinol dehydrogenase, Aldehyde/histidinol dehydrogenase, Aldehyde dehydrogenase, C-terminal, Aldehyde dehydrogenase, C-terminal, Aldehyde dehydrogenase, C-terminal, unintegrated, unintegrated	PTHR11699 (PANTHER), PF00171 (PFAM), GO:0008152, GO:0016491, SSF53720 (SUPERFAMILY), GO:0008152, GO:0016491, G3DSA:3.40.309.10 (GENE3D), GO:0008152, GO:0016491, PTHR11699:SF26 (PANTHER),
PpolyNOa06e01.t7	sec23 homolog a	20	4.76996e-53	0.74	11	P:GO:0006810 P:GO:0007275 C:GO:0043234 F:GO:0005488 P:GO:0009653 C:GO:0043226 C:GO:0005737 C:GO:0005783 P:GO:0009790 P:GO:0015031 C:GO:0005794	transport;multicellular organismal development;protein complex;binding;anatomical structure morphogenesis;organelle;cytoplasm;endoplasmic reticulum;embryonic development;protein transport;Golgi apparatus						IPR007123, IPR007123, noIPR, noIPR, noIPR, noIPR	Gelsolin region, Gelsolin region, unintegrated, unintegrated, unintegrated, unintegrated	PF00626 (PFAM), , PTHR11141 (PANTHER), tmhmm (TMHMM), SSF82754 (SUPERFAMILY),
contig03878_1.exp	growth factor receptor-bound protein 2	20	9.62837e-11	0.72	12	F:GO:0005089 P:GO:0035023 F:GO:0005085 F:GO:0043560 F:GO:0000166 F:GO:0005524 F:GO:0005154 C:GO:0016459 F:GO:0003774 C:GO:0005622 P:GO:0008286 P:GO:0001568		-
contig10119_1.exp	chromatin modifying protein 2a	20	9.72629e-17	0.65	2	C:GO:0005623 P:GO:0015031	cell;protein transport						IPR005024, IPR005024, noIPR, noIPR, noIPR	Snf7, Snf7, unintegrated, unintegrated, unintegrated	PF03357 (PFAM), GO:0015031, PTHR10476 (PANTHER), PTHR10476:SF4 (PANTHER),
contig03883_1.exp	nif3l1 protein	20	4.16889e-14	0.76	5	P:GO:0050789 P:GO:0006350 F:GO:0005515 C:GO:0005654 C:GO:0043234	regulation of biological process;transcription;protein binding;nucleoplasm;protein complex
contig03792_1.exp	gtp cyclohydrolase i	20	1.12454e-51	0.89	4	C:GO:0005737 F:GO:0016787 P:GO:0008152 P:GO:0009058	cytoplasm;hydrolase activity;metabolic process;biosynthetic process	EC:3.5.4.16,	GTP cyclohydrolase I	Folate biosynthesis	K01495
contig01063_1.exp	wd repeat domain 5	20	3.4705e-13	0.52	1	C:GO:0005622	intracellular						noIPR, noIPR	unintegrated, unintegrated	SignalP (SIGNALP),
contig03809_1.exp	ino eighty subunit 6	20	2.12765e-18	0.7	1	C:GO:0009536	plastid
contig03816_1.exp	ap-2 adaptor complex subunit	20	1.40417e-46	0.75	9	C:GO:0016023 C:GO:0043234 P:GO:0015031 F:GO:0005515 P:GO:0016043 F:GO:0005215 P:GO:0006810 C:GO:0005737 C:GO:0005886	cytoplasmic membrane-bounded vesicle;protein complex;protein transport;protein binding;cellular component organization and biogenesis;transporter activity;transport;cytoplasm;plasma membrane						IPR008968, IPR008968, IPR008968, IPR008968, IPR008968, IPR008968, IPR008968, IPR008968, IPR008968, IPR015629, IPR015629, IPR015629, IPR015629, IPR015629, IPR015629, IPR015629, noIPR, noIPR, noIPR	Clathrin adaptor, mu subunit, C-terminal, Clathrin adaptor, mu subunit, C-terminal, Clathrin adaptor, mu subunit, C-terminal, Clathrin adaptor, mu subunit, C-terminal, Clathrin adaptor, mu subunit, C-terminal, Clathrin adaptor, mu subunit, C-terminal, Clathrin adaptor, mu subunit, C-terminal, Clathrin adaptor, mu subunit, C-terminal, Clathrin adaptor, mu subunit, C-terminal, Clathrin coat associa…	PF00928 (PFAM), PS51072 (PROFILE), SSF49447 (SUPERFAMILY), GO:0005515, GO:0006461, GO:0006886, GO:0008565, GO:0016192, GO:0030131, PTHR11998:SF12 (PANTHER), GO:0005515, GO:0006461, GO:0006886, GO:0016192, GO:0030131, GO:0030132, G3DSA:2.60.40.1170 (GENE3D), PTHR11998 (PANTHER),
PpolyN1d59h08.t7	carbohydrate binding family 6	20	2.81745e-14	0.49	2	P:GO:0007155 F:GO:0016829		-					IPR011050, IPR011050, noIPR, noIPR, noIPR	Pectin lyase fold/virulence factor, Pectin lyase fold/virulence factor, unintegrated, unintegrated, unintegrated	SSF51126 (SUPERFAMILY), , SignalP (SIGNALP), tmhmm (TMHMM),
contig03785_1.exp	ganab protein	20	7.36432e-49	0.62	7	F:GO:0016787 P:GO:0005975 F:GO:0005515 C:GO:0005783 C:GO:0043234 P:GO:0006464 P:GO:0009058	hydrolase activity;carbohydrate metabolic process;protein binding;endoplasmic reticulum;protein complex;protein modification process;biosynthetic process				K05546		IPR000322, IPR000322, noIPR, noIPR	Glycoside hydrolase, family 31, Glycoside hydrolase, family 31, unintegrated, unintegrated	PTHR22762 (PANTHER), GO:0005975, PTHR22762:SF7 (PANTHER),
contig10016_1.exp	protein	20	1.40746e-17	0.74	1	P:GO:0006412	translation	EC:3.6.5.3,	protein-synthesizing GTPase		K03252	transl.factor	noIPR, noIPR	unintegrated, unintegrated	SignalP (SIGNALP),
contig03126_1.exp	zinc finger (c3hc4-type ring finger) family protein	20	3.13167e-22	0.63	1	F:GO:0005488	binding
PpolyN1a14c04.t7	dna-binding chaperone	20	1.45337e-27	0.69	1	F:GO:0005488	binding				K09522
contig03833_1.exp	aspartyl aminopeptidase	20	6.08145e-52	0.78	5	C:GO:0005773 P:GO:0019538 C:GO:0005739 F:GO:0008233 F:GO:0005488	vacuole;protein metabolic process;mitochondrion;peptidase activity;binding	EC:3.4.11.0,			K01267		IPR001948, IPR001948, IPR001948, IPR001948, IPR001948, noIPR, noIPR, noIPR	Peptidase M18, aminopeptidase I, Peptidase M18, aminopeptidase I, Peptidase M18, aminopeptidase I, Peptidase M18, aminopeptidase I, Peptidase M18, aminopeptidase I, unintegrated, unintegrated, unintegrated	PF02127 (PFAM), GO:0004177, GO:0005773, GO:0006508, GO:0008270, G3DSA:3.40.630.10 (GENE3D), SSF53187 (SUPERFAMILY),
contig03845_1.exp	protein (peptidyl-prolyl cis trans isomerase) nima-4	20	7.30534e-19	0.72	1	F:GO:0003824	catalytic activity				K09579
contig03415_1.exp	chromosome 10 open reading frame 11	20	4.50005e-34	0.56	2	P:GO:0008150 F:GO:0005515		-					noIPR, noIPR, noIPR	unintegrated, unintegrated, unintegrated	PTHR10588 (PANTHER), PTHR10588:SF26 (PANTHER),
contig03819_1.exp	sphingomyelinacid-like 3a	20	1.52333e-08	0.52	5	C:GO:0005615 P:GO:0008152 F:GO:0016798 F:GO:0005515 C:GO:0005576		-					noIPR, noIPR, noIPR	unintegrated, unintegrated, unintegrated	PTHR10340 (PANTHER), PTHR10340:SF14 (PANTHER),
contig03820_1.exp	copper radical oxidase	20	1.3649e-17	0.51	2	F:GO:0004872 C:GO:0016021		-
contig00456_1.exp	dual specificity phosphatase 19	20	1.1719e-24	0.68	5	C:GO:0005737 F:GO:0004721 F:GO:0005515 P:GO:0007165 P:GO:0006464	cytoplasm;phosphoprotein phosphatase activity;protein binding;signal transduction;protein modification process				K05766
contig03824_1.exp	ankyrin repeat protein	20	2.06352e-05	0.6	20	P:GO:0043065 P:GO:0042325 C:GO:0005634 F:GO:0005249 F:GO:0046982 F:GO:0005216 C:GO:0031436 F:GO:0046872 F:GO:0042803 C:GO:0016021 C:GO:0016020 P:GO:0046826 C:GO:0005737 P:GO:0006813 P:GO:0006811 P:GO:0006810 F:GO:0008270 C:GO:0005622 F:GO:0005515 P:GO:0043066		-
contig04444_1.exp	short-chain dehydrogenase reductase sdr	20	8.00785e-58	0.8	3	P:GO:0008152 F:GO:0003824 F:GO:0005488	metabolic process;catalytic activity;binding				K00059
PpolyN1d26b12.t7	fimbrin-like potential actin filament bundling protein fragment	20	4.26658e-27	0.57	5	F:GO:0003674 F:GO:0005509 C:GO:0005737 F:GO:0003779 C:GO:0005575		-
contig04448_1.exp	mdr-like abc transporter	20	2.83608e-23	0.89	5	F:GO:0016787 F:GO:0005215 C:GO:0005623 P:GO:0006810 F:GO:0000166	hydrolase activity;transporter activity;cell;transport;nucleotide binding				K06147
contig02514_1.exp	gtp-binding nuclear protein gsp1 ran	20	3.73364e-07	0.77	4	P:GO:0006810 P:GO:0007165 F:GO:0000166 P:GO:0015031	transport;signal transduction;nucleotide binding;protein transport
contig04437_1.exp	wd40 repeat-containing protein	20	4.54224e-16	0.66	0			-			K08887	kinase
PpolyN1d104a09.t7	poly (adp-ribose) polymerasemember 4	20	1.11104e-24	0.57	6	F:GO:0005515 C:GO:0043226 C:GO:0005622 P:GO:0006996 P:GO:0006259 P:GO:0009058	protein binding;organelle;intracellular;organelle organization and biogenesis;DNA metabolic process;biosynthetic process				K10798		IPR013694, IPR013694, noIPR, noIPR, noIPR	Vault protein inter-alpha-trypsin, Vault protein inter-alpha-trypsin, unintegrated, unintegrated, unintegrated	PF08487 (PFAM), , PTHR10338 (PANTHER), PTHR10338:SF7 (PANTHER),
contig04442_1.exp	ran-binding protein	20	3.43415e-08	0.54	1	F:GO:0004872		-					noIPR, noIPR, noIPR	unintegrated, unintegrated, unintegrated	SignalP (SIGNALP), tmhmm (TMHMM),
PpolyN1d58d03.t7	voltage-sensitive sodium channel	20	5.80528e-08	0.56	24	F:GO:0005262 P:GO:0030154 F:GO:0005248 F:GO:0005216 C:GO:0001518 F:GO:0005244 C:GO:0016021 C:GO:0016020 F:GO:0005272 C:GO:0005929 F:GO:0005509 C:GO:0001669 F:GO:0005227 C:GO:0019861 P:GO:0007275 P:GO:0006816 P:GO:0006814 P:GO:0006811 P:GO:0006810 P:GO:0030317 C:GO:0042995 F:GO:0005515 P:GO:0001539 P:GO:0007283		-					IPR017441, IPR017441, IPR017441, IPR017441, noIPR, noIPR	Protein kinase ATP binding, conserved site, Protein kinase ATP binding, conserved site, Protein kinase ATP binding, conserved site, Protein kinase ATP binding, conserved site, unintegrated, unintegrated	PS00107 (PROSITE), GO:0004672, GO:0005524, GO:0006468, tmhmm (TMHMM),
contig04468_1.exp	diaphanous 1	20	1.94199e-11	0.65	1	C:GO:0009536	plastid
contig03649_1.exp	pa14 domain protein	20	1.06314e-17	0.63	2	F:GO:0004553 P:GO:0005975		-
contig12087_1.exp	60s ribosomal protein l6	20	8.53001e-07	0.59	5	F:GO:0003735 P:GO:0006412 C:GO:0030529 C:GO:0005840 C:GO:0005622		-
PpolyN1d54c12.t7	tbc1 domainmember 22a	20	8.22501e-07	0.5	4	F:GO:0005096 P:GO:0032313 F:GO:0005097 C:GO:0005622		-
contig04454_1.exp	intraflagellar transport 81 homolog	20	5.63122e-11	0.66	1	P:GO:0000003	reproduction
contig04455_1.exp	member ras oncogene family	20	3.29225e-20	0.74	10	C:GO:0005768 F:GO:0000166 C:GO:0005886 F:GO:0005515 F:GO:0005215 C:GO:0005829 P:GO:0006810 P:GO:0016043 P:GO:0050789 P:GO:0015031	endosome;nucleotide binding;plasma membrane;protein binding;transporter activity;cytosol;transport;cellular component organization and biogenesis;regulation of biological process;protein transport				K07879	GTP binding	IPR013753, IPR013753	Ras, Ras	PF00071 (PFAM),
PpolyNOa08d09.t7	serotonin 4 receptor	20	1.05189e-06	0.42	21	C:GO:0016021 P:GO:0007186 C:GO:0016020 F:GO:0004983 P:GO:0007602 P:GO:0007601 F:GO:0004872 F:GO:0004871 P:GO:0050896 F:GO:0009881 C:GO:0005768 F:GO:0004935 P:GO:0007165 F:GO:0001584 F:GO:0004994 F:GO:0004993 F:GO:0004930 C:GO:0005624 F:GO:0016494 C:GO:0005886 P:GO:0018298		-					IPR000832, IPR000832, IPR000832, IPR017452, IPR017452, noIPR, noIPR, noIPR, noIPR, noIPR, noIPR	GPCR, family 2, secretin-like, GPCR, family 2, secretin-like, GPCR, family 2, secretin-like, GPCR, rhodopsin-like superfamily, GPCR, rhodopsin-like superfamily, unintegrated, unintegrated, unintegrated, unintegrated, unintegrated, unintegrated	PS50261 (PROFILE), GO:0004930, GO:0016020, PS50262 (PROFILE), , G3DSA:1.20.1070.10 (GENE3D), PTHR19266 (PANTHER), SignalP (SIGNALP), tmhmm (TMHMM), SSF81321 (SUPERFAMILY),
contig04467_1.exp	sec14 cytosolic factor family protein phosphoglyceride transfer family protein	20	1.0285e-36	0.55	4	F:GO:0003674 P:GO:0008150 P:GO:0006810 C:GO:0005622		-					noIPR, noIPR, noIPR	unintegrated, unintegrated, unintegrated	SignalP (SIGNALP), tmhmm (TMHMM),
contig04779_1.exp	7-cyano-7-deazaguanine reductase	20	1.63421e-10	0.77	7	P:GO:0009058 P:GO:0006139 F:GO:0003677 F:GO:0003824 P:GO:0008150 F:GO:0016787 C:GO:0005622	biosynthetic process;nucleobase, nucleoside, nucleotide and nucleic acid metabolic process;DNA binding;catalytic activity;biological_process;hydrolase activity;intracellular						noIPR, noIPR	unintegrated, unintegrated	SignalP (SIGNALP),
contig04400_1.exp	esterase lipase thioesterase domain-containing protein	20	2.41277e-22	0.58	4	C:GO:0005786 C:GO:0005783 C:GO:0005576 P:GO:0009968		-
contig00169_1.exp	gata-binding transcription factor	20	3.79463e-14	0.83	7	F:GO:0003677 F:GO:0003700 F:GO:0005488 P:GO:0050789 P:GO:0006350 C:GO:0005654 C:GO:0043234	DNA binding;transcription factor activity;binding;regulation of biological process;transcription;nucleoplasm;protein complex						IPR000679, IPR000679, IPR000679, IPR000679, IPR000679, IPR000679, IPR000679, IPR000679, IPR013088, IPR013088, IPR013088, noIPR, noIPR, noIPR, noIPR	Zinc finger, GATA-type, Zinc finger, GATA-type, Zinc finger, GATA-type, Zinc finger, GATA-type, Zinc finger, GATA-type, Zinc finger, GATA-type, Zinc finger, GATA-type, Zinc finger, GATA-type, Zinc finger, NHR/GATA-type, Zinc finger, NHR/GATA-type, Zinc finger, NHR/GATA-type, unintegrated, unintegrated, unintegrated, unintegrated	PF00320 (PFAM), SM00401 (SMART), PS50114 (PROFILE), PS00344 (PROSITE), GO:0003700, GO:0005634, GO:0008270, GO:0043565, G3DSA:3.30.50.10 (GENE3D), GO:0003700, GO:0008270, PTHR10071 (PANTHER), PTHR10071:SF20 (PANTHER), SSF57716 (SUPERFAMILY),
contig04407_1.exp	u6 snrna-associated sm-like protein lsm8	20	4.14275e-22	0.82	2	C:GO:0005634 P:GO:0006139	nucleus;nucleobase, nucleoside, nucleotide and nucleic acid metabolic process
contig04198_1.exp	dynein regulator	20	6.66694e-44	0.57	20	C:GO:0005929 P:GO:0030154 P:GO:0007275 P:GO:0006810 P:GO:0007010 P:GO:0008150 C:GO:0005623 P:GO:0007610 F:GO:0005515 P:GO:0008283 P:GO:0000003 P:GO:0009653 F:GO:0008092 C:GO:0005815 P:GO:0007267 C:GO:0005737 F:GO:0003824 P:GO:0007165 C:GO:0005856 C:GO:0043234	cilium;cell differentiation;multicellular organismal development;transport;cytoskeleton organization and biogenesis;biological_process;cell;behavior;protein binding;cell proliferation;reproduction;anatomical structure morphogenesis;cytoskeletal protein binding;microtubule organizing center;cell-cell signaling;cytoplasm;catalytic activity;signal transduction;cytoskeleton;protein complex				K01062		IPR001680, IPR001680, IPR001680, IPR001680, IPR001680, IPR001680, IPR001680, IPR001680, IPR011046, IPR011046, IPR015943, IPR015943, noIPR, noIPR, noIPR	WD40 repeat, WD40 repeat, WD40 repeat, WD40 repeat, WD40 repeat, WD40 repeat, WD40 repeat, WD40 repeat, WD40 repeat-like, WD40 repeat-like, WD40/YVTN repeat-like, WD40/YVTN repeat-like, unintegrated, unintegrated, unintegrated	PD000018 (PRODOM), PR00320 (PRINTS), PF00400 (PFAM), SM00320 (SMART), PS50082 (PROFILE), PS50294 (PROFILE), PS00678 (PROSITE), , SSF50978 (SUPERFAMILY), , G3DSA:2.130.10.10 (GENE3D), , PTHR22847 (PANTHER), PTHR22847:SF51 (PANTHER),
PpolyN1a01h05.t7	protein	20	2.0702e-60	0.64	2	C:GO:0009507 P:GO:0006468		-			K08866	kinase	IPR000719, IPR000719, IPR000719, IPR000719, IPR000719, IPR002052, IPR002052, IPR002052, IPR002052, IPR008271, IPR008271, IPR008271, IPR011009, IPR011009, IPR017442, IPR017442, IPR017442, IPR017442, noIPR, noIPR, noIPR, noIPR	Protein kinase, core, Protein kinase, core, Protein kinase, core, Protein kinase, core, Protein kinase, core, N-6 adenine-specific DNA methylase, conserved site, N-6 adenine-specific DNA methylase, conserved site, N-6 adenine-specific DNA methylase, conserved site, N-6 adenine-specific DNA methylase, conserved site, Serine/threonine protein kinase, active site, Serine/threonine protein kinase, ac…	PD000001 (PRODOM), PS50011 (PROFILE), GO:0004672, GO:0005524, GO:0006468, PS00092 (PROSITE), GO:0003676, GO:0008168, GO:0032259, PS00108 (PROSITE), GO:0004674, GO:0006468, SSF56112 (SUPERFAMILY), , PF00069 (PFAM), GO:0004672, GO:0005524, GO:0006468, G3DSA:1.10.510.10 (GENE3D), PTHR22974 (PANTHER), PTHR22974:SF4 (PANTHER),
contig04392_1.exp	thiol peroxidase	20	1.04473e-20	0.77	3	F:GO:0003824 F:GO:0016209 P:GO:0006950	catalytic activity;antioxidant activity;response to stress				K11065
contig04396_1.exp	calmodulin	20	1.74436e-28	0.66	1	C:GO:0005623	cell				K02183
contig02459_1.exp	rna terminal phosphate cyclase-like 1	20	4.65832e-24	0.73	4	C:GO:0005730 P:GO:0006139 P:GO:0006996 F:GO:0003824	nucleolus;nucleobase, nucleoside, nucleotide and nucleic acid metabolic process;organelle organization and biogenesis;catalytic activity	EC:6.5.1.4,	RNA-3'-phosphate cyclase		K11108
contig04427_1.exp	gle1 rna export mediator-like (yeast	20	1.26177e-19	0.59	4	P:GO:0006810 P:GO:0008150 C:GO:0005635 C:GO:0043234	transport;biological_process;nuclear envelope;protein complex						IPR012476, IPR012476, IPR012476	GLE1-like, GLE1-like, GLE1-like	PTHR12960 (PANTHER), PF07817 (PFAM), GO:0005643
contig01755_1.exp	alkylated dna repair protein	20	1.78827e-13	0.51	1	F:GO:0003674		-					IPR005123, IPR005123	2OG-Fe(II) oxygenase, 2OG-Fe(II) oxygenase	PF03171 (PFAM),
contig04435_1.exp	small g protein rab	20	2.03213e-16	0.66	1	F:GO:0000166	nucleotide binding
contig04411_1.exp	bifunctional short chain isoprenyl diphosphate synthase	20	3.49071e-29	0.61	1	F:GO:0003824	catalytic activity
contig04414_1.exp	egf-like domain-containing protein	20	3.7655e-07	0.53	0			-					noIPR, noIPR, noIPR	unintegrated, unintegrated, unintegrated	SignalP (SIGNALP), tmhmm (TMHMM),
PpolyN1d73h07.t7	beta-n-acetylhexosaminidase-like protein	20	2.35859e-23	0.51	9	C:GO:0016023 F:GO:0043169 F:GO:0016787 F:GO:0004563 C:GO:0005764 P:GO:0005975 F:GO:0003824 P:GO:0008152 F:GO:0016798		-			K01207
contig04424_1.exp	set domain containing 1a	20	3.1876e-58	0.82	11	P:GO:0006996 F:GO:0016740 F:GO:0003723 F:GO:0005515 C:GO:0005654 P:GO:0050789 P:GO:0006350 F:GO:0000166 P:GO:0006464 P:GO:0009056 P:GO:0006519	organelle organization and biogenesis;transferase activity;RNA binding;protein binding;nucleoplasm;regulation of biological process;transcription;nucleotide binding;protein modification process;catabolic process;amino acid and derivative metabolic process	EC:2.1.1.43,	histone-lysine N-methyltransferase	Lysine degradation;Tight junction	K11422		IPR001214, IPR001214, IPR001214, IPR001214, IPR003616, IPR003616, IPR003616, IPR015722, IPR015722, noIPR, noIPR, noIPR	SET, SET, SET, SET, Post-SET zinc-binding region, Post-SET zinc-binding region, Post-SET zinc-binding region, MLL Transcription Factor, MLL Transcription Factor, unintegrated, unintegrated, unintegrated	PF00856 (PFAM), SM00317 (SMART), PS50280 (PROFILE), GO:0005634, SM00508 (SMART), PS50868 (PROFILE), GO:0005634, PTHR22884:SF10 (PANTHER), , PTHR22884 (PANTHER), SSF82199 (SUPERFAMILY),
contig12107_1.exp	glucosamine-6-phosphate deaminase-like protein	20	4.57055e-24	0.63	2	P:GO:0005975 F:GO:0003824	carbohydrate metabolic process;catalytic activity				K02564
contig04550_1.exp	ankyrin repeat protein	20	6.33904e-10	0.62	2	P:GO:0007242 P:GO:0006512		-			K06694
contig04552_1.exp	cyclin y	20	2.13221e-34	0.61	0			-					IPR006670, IPR006670, IPR006671, IPR006671, IPR011028, IPR011028, IPR013763, IPR013763	Cyclin, Cyclin, Cyclin, N-terminal, Cyclin, N-terminal, Cyclin-like, Cyclin-like, Cyclin-related, Cyclin-related	SM00385 (SMART), , PF00134 (PFAM), , SSF47954 (SUPERFAMILY), , G3DSA:1.10.472.10 (GENE3D),
contig04516_1.exp	heat shock protein	20	2.81667e-18	0.73	2	F:GO:0005515 P:GO:0019538	protein binding;protein metabolic process				K09511
contig07451_1.exp	alanine aminotransferase	20	1.11119e-30	0.72	5	F:GO:0003824 P:GO:0009058 F:GO:0016740 F:GO:0005515 P:GO:0006519	catalytic activity;biosynthetic process;transferase activity;protein binding;amino acid and derivative metabolic process	EC:4.4.1.14, EC:2.6.1.0,	1-aminocyclopropane-1-carboxylate synthase;	Methionine metabolism	K00814
contig00676_1.exp	capping protein (actin filament) muscle z-beta	20	3.25557e-76	0.72	9	C:GO:0005737 C:GO:0005886 P:GO:0007010 P:GO:0009653 P:GO:0016043 C:GO:0005623 F:GO:0003779 C:GO:0005856 C:GO:0043234	cytoplasm;plasma membrane;cytoskeleton organization and biogenesis;anatomical structure morphogenesis;cellular component organization and biogenesis;cell;actin binding;cytoskeleton;protein complex				K10365	cytoskeleton	IPR001698, IPR001698, IPR001698, IPR001698, IPR001698, IPR001698, IPR001698, noIPR, noIPR	F-actin capping protein, beta subunit, F-actin capping protein, beta subunit, F-actin capping protein, beta subunit, F-actin capping protein, beta subunit, F-actin capping protein, beta subunit, F-actin capping protein, beta subunit, F-actin capping protein, beta subunit, unintegrated, unintegrated	PD008617 (PRODOM), PR00192 (PRINTS), PTHR10619 (PANTHER), PF01115 (PFAM), GO:0003779, GO:0008290, GO:0030036, SSF90096 (SUPERFAMILY),
contig05098_1.exp	phenylacrylic acid decarboxylase	20	2.0608e-13	0.83	8	P:GO:0006810 F:GO:0003824 C:GO:0005623 P:GO:0009056 P:GO:0008150 C:GO:0005739 F:GO:0005215 P:GO:0006811	transport;catalytic activity;cell;catabolic process;biological_process;mitochondrion;transporter activity;ion transport	EC:4.1.1.0,			K03186
PpolyN0a02b08.t7	dynein cytoplasmic 1 intermediate chain 2	20	4.50502e-44	0.68	3	F:GO:0005515 C:GO:0005856 C:GO:0043234	protein binding;cytoskeleton;protein complex				K10415	cytoskeleton
PpolyN1d91h10.t7	cation transport regulator homolog 2	20	3.38467e-36	0.62	2	P:GO:0008150 C:GO:0005575		-			K07232
contig12097_1.exp	radical sam domain-containing protein	20	2.75731e-14	0.67	5	C:GO:0016021 F:GO:0003824 F:GO:0005506 P:GO:0008150 F:GO:0051536		-
PpolyN1d48d03.t7	heat shock protein 70	20	7.83184e-24	0.58	3	F:GO:0005524 P:GO:0006950 F:GO:0000166		-			K04043		noIPR, noIPR	unintegrated, unintegrated	SignalP (SIGNALP),
contig04553_1.exp	protein	20	7.63933e-08	0.71	7	C:GO:0009536 C:GO:0005739 F:GO:0003674 C:GO:0016021 C:GO:0005579 C:GO:0016020 P:GO:0006810		-
PpolyN1d58f12.t7	trehalase	20	2.39848e-90	0.62	7	P:GO:0009653 P:GO:0007275 C:GO:0005886 C:GO:0005623 P:GO:0005975 P:GO:0009056 F:GO:0016787	anatomical structure morphogenesis;multicellular organismal development;plasma membrane;cell;carbohydrate metabolic process;catabolic process;hydrolase activity	EC:3.2.1.28,	alpha,alpha-trehalase	Starch and sucrose metabolism	K01194		IPR001661, IPR001661, IPR001661, noIPR, noIPR, noIPR, noIPR	Glycoside hydrolase, family 37, Glycoside hydrolase, family 37, Glycoside hydrolase, family 37, unintegrated, unintegrated, unintegrated, unintegrated	PTHR23403 (PANTHER), PF01204 (PFAM), GO:0005991, PTHR23403:SF1 (PANTHER), SignalP (SIGNALP), tmhmm (TMHMM),
contig12685_1.exp	ribosomal protein l35a	20	7.05981e-26	0.64	6	C:GO:0005840 F:GO:0005198 F:GO:0005515 F:GO:0003723 P:GO:0006996 P:GO:0006412	ribosome;structural molecule activity;protein binding;RNA binding;organelle organization and biogenesis;translation	EC:3.6.5.3,	protein-synthesizing GTPase		K02917		IPR001780, IPR001780, IPR001780, IPR001780, IPR001780, IPR001780, IPR001780	Ribosomal protein L35Ae, Ribosomal protein L35Ae, Ribosomal protein L35Ae, Ribosomal protein L35Ae, Ribosomal protein L35Ae, Ribosomal protein L35Ae, Ribosomal protein L35Ae	PD012670 (PRODOM), PTHR10902 (PANTHER), PF01247 (PFAM), GO:0003735, GO:0005622, GO:0005840, GO:0006412
contig04556_1.exp	glutaminase	20	1.99288e-08	0.63	3	F:GO:0004359 P:GO:0006541 F:GO:0016787		-
contig11716_1.exp	phospholipase d1	20	6.74864e-12	0.51	5	P:GO:0009056 P:GO:0006629 P:GO:0007275 C:GO:0005623 P:GO:0008150	catabolic process;lipid metabolic process;multicellular organismal development;cell;biological_process						IPR015679, IPR015679, noIPR, noIPR	Phospholipase D, Phospholipase D, unintegrated, unintegrated	PTHR18896 (PANTHER), , PTHR18896:SF8 (PANTHER),
PpolyN1a13f12.t7	egf-like domain-containing protein	20	5.47177e-07	0.45	0			-					noIPR, noIPR	unintegrated, unintegrated	tmhmm (TMHMM),
PpolyN1a04c09.t7	abc transporter g family protein	20	5.6945e-68	0.54	7	F:GO:0005524 F:GO:0016887 F:GO:0000166 C:GO:0016021 F:GO:0042626 F:GO:0017111 P:GO:0006810		-			K08711
contig04496_1.exp	beta-adaptin-like protein	20	9.82877e-16	0.58	3	C:GO:0030130 P:GO:0006461 P:GO:0006886		-
contig04474_1.exp	c-4 methylsterol oxidase	20	1.68152e-07	0.66	2	F:GO:0003824 C:GO:0005623	catalytic activity;cell	EC:1.14.13.72,	methylsterol monooxygenase	Biosynthesis of steroids
PpolyN1d02d12.t7	methionine aminopeptidase 2	20	4.52126e-69	0.77	2	F:GO:0005488 P:GO:0007165	binding;signal transduction	EC:3.4.11.18,	methionyl aminopeptidase		K01265		noIPR, noIPR, noIPR	unintegrated, unintegrated, unintegrated	SignalP (SIGNALP), tmhmm (TMHMM),
contig07865_1.exp	nuclear pore complex protein	20	1.73204e-20	0.74	5	P:GO:0015031 P:GO:0006996 P:GO:0006810 C:GO:0005635 C:GO:0043234	protein transport;organelle organization and biogenesis;transport;nuclear envelope;protein complex						noIPR, noIPR	unintegrated, unintegrated	SignalP (SIGNALP),
contig04483_1.exp	chromosome 11 open reading frame 2	20	8.38543e-15	0.75	2	P:GO:0006810 P:GO:0006996	transport;organelle organization and biogenesis						noIPR, noIPR	unintegrated, unintegrated	SignalP (SIGNALP),
PpolyN1d121f12.t7	rna pseudouridylate synthase family protein	20	9.39372e-30	0.68	3	P:GO:0006139 F:GO:0003723 F:GO:0003824	nucleobase, nucleoside, nucleotide and nucleic acid metabolic process;RNA binding;catalytic activity	EC:4.2.1.70,	pseudouridylate synthase	Pyrimidine metabolism	K06178		IPR000748, IPR000748, IPR000748, IPR000748, IPR002942, IPR002942, IPR002942, IPR002942, noIPR, noIPR, noIPR, noIPR, noIPR	Pseudouridine synthase, Rsu, Pseudouridine synthase, Rsu, Pseudouridine synthase, Rsu, Pseudouridine synthase, Rsu, RNA-binding S4, RNA-binding S4, RNA-binding S4, RNA-binding S4, unintegrated, unintegrated, unintegrated, unintegrated, unintegrated	PS01149 (PROSITE), GO:0001522, GO:0003723, GO:0004730, PF01479 (PFAM), SM00363 (SMART), PS50889 (PROFILE), GO:0003723, PTHR21600 (PANTHER), PTHR21600:SF2 (PANTHER), SSF55120 (SUPERFAMILY), SSF55174 (SUPERFAMILY),
PpolyN1d64e03.t7	asparagine synthetase	20	1.63193e-67	0.64	1	P:GO:0006519	amino acid and derivative metabolic process				K01953		IPR000583, IPR000583, IPR000583, noIPR, noIPR, noIPR, noIPR, noIPR	Glutamine amidotransferase, class-II, Glutamine amidotransferase, class-II, Glutamine amidotransferase, class-II, unintegrated, unintegrated, unintegrated, unintegrated, unintegrated	PF00310 (PFAM), PS00443 (PROSITE), GO:0008152, G3DSA:3.60.20.10 (GENE3D), PTHR11772 (PANTHER), PS51278 (PROFILE), SSF56235 (SUPERFAMILY),
contig04347_1.exp	rrna-processing protein fcf1 homolog	20	3.76189e-56	0.87	3	P:GO:0006139 P:GO:0006996 C:GO:0005634	nucleobase, nucleoside, nucleotide and nucleic acid metabolic process;organelle organization and biogenesis;nucleus				K07158		IPR006596, IPR006596, IPR006984, IPR006984, IPR006984, noIPR, noIPR, noIPR	Nucleotide binding protein, PINc, Nucleotide binding protein, PINc, Protein of unknown function DUF652, Protein of unknown function DUF652, Protein of unknown function DUF652, unintegrated, unintegrated, unintegrated	SM00670 (SMART), , PTHR12416 (PANTHER), PF04900 (PFAM), , G3DSA:3.40.50.1010 (GENE3D), SSF88723 (SUPERFAMILY),
contig04515_1.exp	short chain dehydrogenase family protein	20	9.97379e-08	0.62	4	F:GO:0005488 F:GO:0016491 P:GO:0008152 F:GO:0003824		-					noIPR, noIPR	unintegrated, unintegrated	SignalP (SIGNALP),
PpolyN1a01b10.t7	tyrosyl-trna synthetase	20	6.69175e-86	0.8	7	P:GO:0006139 P:GO:0006412 P:GO:0006519 F:GO:0003824 F:GO:0000166 C:GO:0009536 P:GO:0009058	nucleobase, nucleoside, nucleotide and nucleic acid metabolic process;translation;amino acid and derivative metabolic process;catalytic activity;nucleotide binding;plastid;biosynthetic process	EC:6.1.1.1,	tyrosine---tRNA ligase		K01866		IPR002305, IPR002305, IPR002305, IPR002305, IPR002305, IPR002305, IPR002305, IPR014729, IPR014729, IPR015624, IPR015624, IPR015624, IPR015624, IPR015624, IPR015624, IPR015624, noIPR, noIPR, noIPR, noIPR	Aminoacyl-tRNA synthetase, class Ib, Aminoacyl-tRNA synthetase, class Ib, Aminoacyl-tRNA synthetase, class Ib, Aminoacyl-tRNA synthetase, class Ib, Aminoacyl-tRNA synthetase, class Ib, Aminoacyl-tRNA synthetase, class Ib, Aminoacyl-tRNA synthetase, class Ib, Rossmann-like alpha/beta/alpha sandwich fold, Rossmann-like alpha/beta/alpha sandwich fold, Tyrosyl-tRNA synthetase, class Ib, archaeal/euka…	PF00579 (PFAM), GO:0000166, GO:0004812, GO:0005524, GO:0005737, GO:0006412, GO:0006418, G3DSA:3.40.50.620 (GENE3D), , PTHR11946:SF8 (PANTHER), GO:0000166, GO:0004831, GO:0005524, GO:0005737, GO:0006412, GO:0006437, G3DSA:1.10.240.10 (GENE3D), PTHR11946 (PANTHER), SSF52374 (SUPERFAMILY),
contig04502_1.exp	kelch repeat and btbdomain containing 8	20	1.26153e-05	0.51	4	F:GO:0003674 P:GO:0008150 F:GO:0005515 C:GO:0005575		-					noIPR, noIPR	unintegrated, unintegrated	tmhmm (TMHMM),
PpolyN1d72h08.t7	proteasome26snon-3	20	8.22846e-32	0.58	3	C:GO:0005622 F:GO:0005515 C:GO:0043234	intracellular;protein binding;protein complex				K03033		noIPR, noIPR, noIPR	unintegrated, unintegrated, unintegrated	SignalP (SIGNALP), tmhmm (TMHMM),
PpolyN1d01e07.m13r	exonuclease 3-5 domain-like 2	20	4.16704e-20	0.52	5	F:GO:0003676 P:GO:0006139 F:GO:0016787 C:GO:0005622 F:GO:0008408		-
contig04204_1.exp	egf-like domain-containing protein	20	1.4744e-19	0.46	4	P:GO:0050908 P:GO:0007634 C:GO:0031012 C:GO:0005578		-
contig10784_1.exp	protein	20	1.35853e-12	0.57	1	C:GO:0005623	cell
contig04208_1.exp	homo sapienstu12b1-ty	20	6.55833e-30	0.61	2	F:GO:0003674 C:GO:0005575		-					IPR008380, IPR008380, IPR008380, noIPR, noIPR	HAD-superfamily hydrolase, subfamily IG, 5'-nucleotidase, HAD-superfamily hydrolase, subfamily IG, 5'-nucleotidase, HAD-superfamily hydrolase, subfamily IG, 5'-nucleotidase, unintegrated, unintegrated	PTHR12103 (PANTHER), PF05761 (PFAM), , PTHR12103:SF3 (PANTHER),
contig10091_1.exp	14-3-3 zeta	20	3.02673e-13	0.63	4	F:GO:0030234 P:GO:0007165 F:GO:0005515 P:GO:0015031	enzyme regulator activity;signal transduction;protein binding;protein transport						IPR000308, IPR000308	14-3-3 protein, 14-3-3 protein	PD000600 (PRODOM), GO:0019904
contig04187_1.exp	dictyostelium discoideum (slime mold)a protein	20	1.57843e-11	0.54	0			-
contig04191_1.exp	fad synthetase	20	2.17447e-28	0.67	2	P:GO:0008152 F:GO:0016740	metabolic process;transferase activity				K00953		IPR002500, IPR002500, IPR002500, IPR014729, IPR014729, noIPR, noIPR, noIPR	Phosphoadenosine phosphosulphate reductase, Phosphoadenosine phosphosulphate reductase, Phosphoadenosine phosphosulphate reductase, Rossmann-like alpha/beta/alpha sandwich fold, Rossmann-like alpha/beta/alpha sandwich fold, unintegrated, unintegrated, unintegrated	PF01507 (PFAM), GO:0008152, GO:0016740, G3DSA:3.40.50.620 (GENE3D), , PTHR23293 (PANTHER), SSF52402 (SUPERFAMILY),
PpolyN1d66e09.t7	---NA---	20	3.77093e-19	0.46	0			-
PpolyNOa08e11.t7	c2 domain containing protein	20	4.12597e-09	0.58	0			-
contig02194_1.exp	ras-related protein rab-	20	2.92346e-11	0.51	1	F:GO:0000166	nucleotide binding				K07878	GTP binding	noIPR, noIPR	unintegrated, unintegrated	SignalP (SIGNALP),
PpolyN1d34c12.t7	phosphatase tensin type domain-containing protein	20	2.41605e-53	0.6	0			-			K01110
contig04303_1.exp	leukotriene a4 hydrolase	20	2.80509e-18	0.6	2	F:GO:0005488 F:GO:0016787	binding;hydrolase activity				K01254
contig04209_1.exp	short-chain dehydrogenase	20	7.10701e-14	0.74	1	F:GO:0003824	catalytic activity						noIPR, noIPR, noIPR	unintegrated, unintegrated, unintegrated	SignalP (SIGNALP), tmhmm (TMHMM),
contig09866_1.exp	nitroreductase family protein	20	8.09099e-10	0.54	3	F:GO:0016491 P:GO:0008152 P:GO:0006118		-
contig04217_1.exp	spindle and kt associated 1	20	2.46681e-14	0.61	5	F:GO:0003674 P:GO:0007049 C:GO:0005819 P:GO:0051301 P:GO:0007067		-					noIPR, noIPR, noIPR	unintegrated, unintegrated, unintegrated	SignalP (SIGNALP), tmhmm (TMHMM),
contig04220_1.exp	3-hydroxyisobutyrate dehydrogenase	20	7.44538e-19	0.82	7	F:GO:0003824 P:GO:0006139 P:GO:0005975 P:GO:0009056 F:GO:0005488 P:GO:0006519 P:GO:0008152	catalytic activity;nucleobase, nucleoside, nucleotide and nucleic acid metabolic process;carbohydrate metabolic process;catabolic process;binding;amino acid and derivative metabolic process;metabolic process	EC:1.1.1.31, EC:1.1.1.60, EC:1.1.1.44,	2-hydroxy-3-oxopropionate reductase;phosphogluconate dehydrogenase (decarboxylating);3-hydroxyisobutyrate dehydrogenase	Glyoxylate and dicarboxylate metabolismPentose phosphate pathway;Glutathione metabolismValine, leucine and isoleucine degradation	K00020
PpolyN1d106f10.t7	coiled-coil domain containing 61	20	1.28384e-38	0.63	1	C:GO:0019861		-
PpolyN1d50e04.t7	dcp2 decapping enzyme homolog	20	7.97773e-33	0.53	8	P:GO:0000184 F:GO:0003723 F:GO:0046872 F:GO:0016787 P:GO:0008150 F:GO:0030145 C:GO:0005634 C:GO:0005575		-			K01567
contig04140_1.exp	prolyl-trna synthetase domain protein	20	1.07612e-14	0.69	1	P:GO:0006355		-					noIPR, noIPR, noIPR	unintegrated, unintegrated, unintegrated	SignalP (SIGNALP), tmhmm (TMHMM),
contig04143_1.exp	phosphoglycerate mutase	20	5.62364e-80	0.81	4	P:GO:0006091 P:GO:0005975 P:GO:0009056 F:GO:0003824	generation of precursor metabolites and energy;carbohydrate metabolic process;catabolic process;catalytic activity				K01834		IPR005952, IPR005952, IPR005952, IPR013078, IPR013078, noIPR, noIPR, noIPR	Phosphoglycerate mutase 1, Phosphoglycerate mutase 1, Phosphoglycerate mutase 1, Phosphoglycerate mutase, Phosphoglycerate mutase, unintegrated, unintegrated, unintegrated	PTHR11931 (PANTHER), TIGR01258 (TIGRFAMs), GO:0006096, PF00300 (PFAM), , G3DSA:3.40.50.1240 (GENE3D), SSF53254 (SUPERFAMILY),
PpolyN1d34h05.t7	rab1 -family small gtpase	20	9.0358e-15	0.59	3	F:GO:0000166 P:GO:0007165 C:GO:0005622	nucleotide binding;signal transduction;intracellular				K07976	GTP binding	IPR001806, IPR001806, IPR001806, IPR005225, IPR005225, IPR013684, IPR013684, IPR013684, IPR013684, noIPR, noIPR, noIPR, noIPR, noIPR, noIPR	Ras GTPase, Ras GTPase, Ras GTPase, Small GTP-binding protein, Small GTP-binding protein, Miro-like, Miro-like, Miro-like, Miro-like, unintegrated, unintegrated, unintegrated, unintegrated, unintegrated, unintegrated	PR00449 (PRINTS), GO:0005525, GO:0007264, TIGR00231 (TIGRFAMs), GO:0005525, PF08477 (PFAM), GO:0005525, GO:0005622, GO:0007264, G3DSA:3.40.50.300 (GENE3D), PTHR11708 (PANTHER), PTHR11708:SF278 (PANTHER), tmhmm (TMHMM), SSF52540 (SUPERFAMILY),
PpolyN1d99g11.t7	phospholipase d1	20	8.56893e-75	0.57	5	F:GO:0005515 P:GO:0007275 P:GO:0009056 P:GO:0006629 F:GO:0003824	protein binding;multicellular organismal development;catabolic process;lipid metabolic process;catalytic activity				K01115		IPR001736, IPR001736, IPR001736, IPR001736, IPR001736, IPR015679, IPR015679, noIPR, noIPR, noIPR, noIPR	Phospholipase D/Transphosphatidylase, Phospholipase D/Transphosphatidylase, Phospholipase D/Transphosphatidylase, Phospholipase D/Transphosphatidylase, Phospholipase D/Transphosphatidylase, Phospholipase D, Phospholipase D, unintegrated, unintegrated, unintegrated, unintegrated	PF00614 (PFAM), SM00155 (SMART), PS50035 (PROFILE), GO:0003824, GO:0008152, PTHR18896 (PANTHER), , G3DSA:3.30.870.10 (GENE3D), PTHR18896:SF2 (PANTHER), SSF56024 (SUPERFAMILY),
contig04130_1.exp	o-	20	3.13697e-22	0.64	1	F:GO:0016740	transferase activity
contig04135_1.exp	syntaxin 16	20	2.30419e-20	0.71	1	C:GO:0005739	mitochondrion				K08489	SNAREs
PpolyN1d115a01.t7	extracellular matrix protein	20	8.33224e-49	0.44	0			-
contig04174_1.exp	d-aspartate oxidase	20	2.1807e-07	0.61	12	C:GO:0005777 P:GO:0007625 F:GO:0003884 F:GO:0016491 F:GO:0003824 P:GO:0007320 F:GO:0008445 P:GO:0008152 P:GO:0006533 P:GO:0042445 F:GO:0005488 P:GO:0006531		-
contig04177_1.exp	ras protein-specific guanine nucleotide-releasing factor 2	20	3.16181e-14	0.54	2	C:GO:0005623 P:GO:0007165	cell;signal transduction				K04349
contig04183_1.exp	villin headpiece domain containing protein	20	1.08504e-06	0.68	0			-					IPR003128, IPR003128, IPR003128, IPR007122, IPR007122	Villin headpiece, Villin headpiece, Villin headpiece, Gelsolin, Gelsolin	PF02209 (PFAM), GO:0003779, GO:0007010, PTHR11977 (PANTHER), GO:0003779
contig04148_1.exp	wd repeat domain 63	20	2.54492e-27	0.56	0			-
PpolyN1d126h12.t7	mical-like cg11259-pa	20	3.24287e-36	0.52	1	F:GO:0008270		-			K05699	cytoskeleton	noIPR, noIPR	unintegrated, unintegrated	SignalP (SIGNALP),
contig04161_1.exp	oligomeric golgi complex component	20	1.35798e-12	0.56	1	F:GO:0005488		-
PpolyN1d84a12.t7	glucose galactose transporter	20	4.2707e-62	0.62	0			-			K02429
contig05102_1.exp	d-aspartate oxidase	20	3.07946e-09	0.57	6	C:GO:0005777 F:GO:0005488 F:GO:0016491 P:GO:0008152 F:GO:0003824 F:GO:0003884		-					noIPR, noIPR	unintegrated, unintegrated	SignalP (SIGNALP),
PpolyN1d26c06.t7	phenylalanyl-trnaalpha subunit	20	6.31187e-66	0.62	6	F:GO:0003824 C:GO:0005623 P:GO:0006139 P:GO:0006412 P:GO:0006519 F:GO:0000166	catalytic activity;cell;nucleobase, nucleoside, nucleotide and nucleic acid metabolic process;translation;amino acid and derivative metabolic process;nucleotide binding				K01889
contig04325_1.exp	major facilitator superfamily mfs_1	20	5.754e-16	0.65	3	C:GO:0016021 F:GO:0005215 P:GO:0006810		-
contig04292_1.exp	cystathionine gamma-lyase	20	1.19419e-61	0.8	8	P:GO:0006519 F:GO:0005488 P:GO:0050789 P:GO:0008283 F:GO:0003824 P:GO:0016049 P:GO:0008152 P:GO:0009058	amino acid and derivative metabolic process;binding;regulation of biological process;cell proliferation;catalytic activity;cell growth;metabolic process;biosynthetic process	EC:4.4.1.1,	cystathionine gamma-lyase	Cysteine metabolism;Methionine metabolism;Glycine, serine and threonine metabolism;Selenoamino acid metabolism;Nitrogen metabolism	K01758
contig00192_1.exp	adenosylhomocysteinase	20	6.64259e-66	0.89	8	P:GO:0006519 P:GO:0008152 F:GO:0005488 F:GO:0005515 F:GO:0016787 C:GO:0016023 P:GO:0009056 C:GO:0005829	amino acid and derivative metabolic process;metabolic process;binding;protein binding;hydrolase activity;cytoplasmic membrane-bounded vesicle;catabolic process;cytosol	EC:3.3.1.1,	adenosylhomocysteinase	Methionine metabolism;Selenoamino acid metabolism	K01251		noIPR, noIPR	unintegrated, unintegrated	tmhmm (TMHMM),
contig04295_1.exp	cytokinesis-related protein	20	1.64518e-11	0.69	1	F:GO:0005515		-			K06685
contig04300_1.exp	propionyl coenzyme abeta polypeptide	20	2.803e-68	0.85	10	P:GO:0009058 P:GO:0006629 C:GO:0005615 C:GO:0005737 C:GO:0043234 F:GO:0003824 C:GO:0005739 P:GO:0009056 P:GO:0006519 P:GO:0008152	biosynthetic process;lipid metabolic process;extracellular space;cytoplasm;protein complex;catalytic activity;mitochondrion;catabolic process;amino acid and derivative metabolic process;metabolic process	EC:6.3.4.14, EC:6.4.1.3, EC:6.4.1.2,	propionyl-CoA carboxylase;acetyl-CoA carboxylase;biotin carboxylase	Propanoate metabolism;Valine, leucine and isoleucine degradationFatty acid biosynthesis;Tetracycline biosynthesis;Propanoate metabolism;Pyruvate metabolism;Insulin signaling pathwayFatty acid biosynthesis	K01966		IPR000022, IPR000022, IPR011763, IPR011763, noIPR, noIPR, noIPR, noIPR, noIPR	Carboxyl transferase, Carboxyl transferase, Acetyl-coenzyme A carboxyltransferase, C-terminal, Acetyl-coenzyme A carboxyltransferase, C-terminal, unintegrated, unintegrated, unintegrated, unintegrated, unintegrated	PF01039 (PFAM), GO:0016874, PS50989 (PROFILE), GO:0016874, G3DSA:3.90.226.10 (GENE3D), PTHR22855 (PANTHER), PTHR22855:SF14 (PANTHER), SSF52096 (SUPERFAMILY),
contig03831_1.exp	heat shock protein 70 kda	20	1.61159e-11	0.72	1	F:GO:0000166	nucleotide binding
contig04369_1.exp	crooked neck-like 1	20	4.37728e-24	0.72	3	F:GO:0005488 C:GO:0005634 P:GO:0006139	binding;nucleus;nucleobase, nucleoside, nucleotide and nucleic acid metabolic process						noIPR, noIPR, noIPR	unintegrated, unintegrated, unintegrated	PTHR11246 (PANTHER), PTHR11246:SF3 (PANTHER),
PpolyN1d72c07.t7	viral a-type inclusion protein	20	6.6838e-06	0.49	11	F:GO:0000166 C:GO:0005737 F:GO:0003779 F:GO:0005524 F:GO:0003674 P:GO:0006941 C:GO:0016459 C:GO:0005575 F:GO:0003774 C:GO:0005863 P:GO:0016032		-
contig04387_1.exp	kinetochore protein spc25	20	1.14508e-11	0.63	0			-
contig03890_1.exp	translation elongation factor g	20	3.88011e-12	0.68	1	F:GO:0005488	binding				K02355
contig09197_1.exp	cytochrome p450 3a89	20	2.44e-06	0.57	16	F:GO:0020037 F:GO:0005506 C:GO:0016021 C:GO:0016020 P:GO:0006118 C:GO:0005792 F:GO:0016491 C:GO:0005789 F:GO:0050649 P:GO:0022900 F:GO:0046872 C:GO:0005783 F:GO:0004497 F:GO:0050381 F:GO:0016712 F:GO:0008390		-
contig04346_1.exp	nudix family	20	6.14752e-19	0.59	2	C:GO:0009536 F:GO:0016787		-
contig04351_1.exp	integrator complex subunit 10	20	2.91175e-07	0.56	4	C:GO:0032039 P:GO:0016180 F:GO:0005515 C:GO:0005634		-
contig01704_1.exp	homoserine kinase	20	1.05154e-09	0.63	3	F:GO:0016301 P:GO:0006519 P:GO:0008152	kinase activity;amino acid and derivative metabolic process;metabolic process	EC:2.7.1.39,	homoserine kinase	Glycine, serine and threonine metabolism	K00872		IPR013750, IPR013750, noIPR, noIPR, noIPR, noIPR	GHMP kinase, C-terminal, GHMP kinase, C-terminal, unintegrated, unintegrated, unintegrated, unintegrated	PF08544 (PFAM), , PTHR20861 (PANTHER), PTHR20861:SF1 (PANTHER), SSF55060 (SUPERFAMILY),
contig00644_1.exp	fatty acid elongase	20	1.01202e-40	0.58	3	F:GO:0003674 C:GO:0016021 P:GO:0008150		-			K10246
PpolyN1d37c05.t7	lisk family protein kinase	20	5.4172e-40	0.55	2	F:GO:0004672 P:GO:0008150	protein kinase activity;biological_process				K08884	kinase	noIPR, noIPR, noIPR	unintegrated, unintegrated, unintegrated	SignalP (SIGNALP), tmhmm (TMHMM),
contig04256_1.exp	molybdenum transport atp-binding protein	20	6.18035e-18	0.58	4	F:GO:0005524 F:GO:0016887 F:GO:0000166 F:GO:0017111		-			K05776
contig12692_1.exp	s-adenosyl-l-homocysteine hydrolase	20	2.47361e-35	0.84	5	P:GO:0008152 F:GO:0016787 F:GO:0005488 P:GO:0006519 C:GO:0005576	metabolic process;hydrolase activity;binding;amino acid and derivative metabolic process;extracellular region	EC:3.3.1.1,	adenosylhomocysteinase	Methionine metabolism;Selenoamino acid metabolism	K01251		IPR000020, IPR000020, IPR001007, IPR001007, IPR013032, IPR013032, noIPR, noIPR	Anaphylatoxin/fibulin, Anaphylatoxin/fibulin, von Willebrand factor, type C, von Willebrand factor, type C, EGF-like region, conserved site, EGF-like region, conserved site, unintegrated, unintegrated	PS01177 (PROSITE), GO:0005576, PS01208 (PROSITE), , PS00022 (PROSITE), , SignalP (SIGNALP),
contig04235_1.exp	casein kinase ii alpha subunit	20	4.20309e-63	0.87	4	P:GO:0006464 F:GO:0000166 F:GO:0004672 P:GO:0006519	protein modification process;nucleotide binding;protein kinase activity;amino acid and derivative metabolic process	EC:2.7.11.0,			K03097	kinase	IPR000719, IPR000719, IPR000719, IPR000719, IPR000719, IPR011009, IPR011009, IPR017442, IPR017442, IPR017442, IPR017442, noIPR, noIPR, noIPR, noIPR, noIPR	Protein kinase, core, Protein kinase, core, Protein kinase, core, Protein kinase, core, Protein kinase, core, Protein kinase-like, Protein kinase-like, Serine/threonine protein kinase-related, Serine/threonine protein kinase-related, Serine/threonine protein kinase-related, Serine/threonine protein kinase-related, unintegrated, unintegrated, unintegrated, unintegrated, unintegrated	PD000001 (PRODOM), PS50011 (PROFILE), GO:0004672, GO:0005524, GO:0006468, SSF56112 (SUPERFAMILY), , PF00069 (PFAM), GO:0004672, GO:0005524, GO:0006468, G3DSA:1.10.510.10 (GENE3D), PTHR11295 (PANTHER), PTHR11295:SF37 (PANTHER), tmhmm (TMHMM),
contig04236_1.exp	cpb1 protein	20	1.8454e-24	0.55	1	F:GO:0004182	carboxypeptidase A activity	EC:3.4.17.1,	carboxypeptidase A	Renin-angiotensin system	K08637
contig06908_1.exp	n-acetylglucosamine-1-phosphate transferase	20	1.0584e-09	0.66	5	F:GO:0016740 P:GO:0009058 P:GO:0005975 C:GO:0005623 C:GO:0005783	transferase activity;biosynthetic process;carbohydrate metabolic process;cell;endoplasmic reticulum	EC:2.7.8.15,	UDP-N-acetylglucosamine---dolichyl-phosphate N-acetylglucosaminephosphotransferase	Glycan structures - biosynthesis 1;N-Glycan biosynthesis	K01001		noIPR, noIPR, noIPR	unintegrated, unintegrated, unintegrated	SignalP (SIGNALP), tmhmm (TMHMM),
contig04278_1.exp	protein tyrosinedual specificity	20	1.00146e-10	0.65	0			-					noIPR, noIPR	unintegrated, unintegrated	PTHR10159 (PANTHER),
contig04280_1.exp	brix domain containingpartial	20	1.66861e-15	0.67	0			-
contig08235_1.exp	oxygen-independent coproporphyrinogen iii oxidase	20	1.87461e-06	0.58	6	F:GO:0004109 C:GO:0005737 P:GO:0008152 F:GO:0003824 P:GO:0006779 F:GO:0051536		-
contig04290_1.exp	enoyl-hydratase isomerase family protein	20	9.18144e-09	0.68	2	F:GO:0003824 P:GO:0008152	catalytic activity;metabolic process						noIPR, noIPR, noIPR	unintegrated, unintegrated, unintegrated	SignalP (SIGNALP), tmhmm (TMHMM),
PpolyN1d27g11.t7	sh2 domain-containing protein	20	3.61688e-50	0.67	2	F:GO:0016301 P:GO:0008150	kinase activity;biological_process
contig10245_1.exp	pan3 polya specific ribonuclease subunit homolog	20	1.27617e-10	0.65	7	P:GO:0000184 F:GO:0003676 F:GO:0004672 F:GO:0005524 C:GO:0005737 P:GO:0006468 F:GO:0008270		-
contig02971_1.exp	fk506 binding protein59kda	20	1.23806e-16	0.63	4	F:GO:0005515 P:GO:0019538 F:GO:0005488 C:GO:0005737	protein binding;protein metabolic process;binding;cytoplasm				K09571		IPR001179, IPR001179, IPR001440, IPR001440, IPR011990, IPR011990, IPR013026, IPR013026, IPR013026, IPR013026, IPR013105, IPR013105, noIPR, noIPR, noIPR	Peptidyl-prolyl cis-trans isomerase, FKBP-type, Peptidyl-prolyl cis-trans isomerase, FKBP-type, Tetratricopeptide TPR-1, Tetratricopeptide TPR-1, Tetratricopeptide-like helical, Tetratricopeptide-like helical, Tetratricopeptide region, Tetratricopeptide region, Tetratricopeptide region, Tetratricopeptide region, Tetratricopeptide TPR2, Tetratricopeptide TPR2, unintegrated, unintegrated, unintegra…	PTHR10516 (PANTHER), GO:0006457, PF00515 (PFAM), , G3DSA:1.25.40.10 (GENE3D), GO:0005488, SM00028 (SMART), PS50005 (PROFILE), PS50293 (PROFILE), , PF07719 (PFAM), , PTHR10516:SF8 (PANTHER), SSF48452 (SUPERFAMILY),
contig00587_1.exp	xenotropic and polytropic murine leukemia virus receptor xpr1	20	6.24638e-13	0.59	8	P:GO:0006811 P:GO:0009605 P:GO:0007154 P:GO:0006950 C:GO:0005829 P:GO:0007165 P:GO:0009628 C:GO:0005623	ion transport;response to external stimulus;cell communication;response to stress;cytosol;signal transduction;response to abiotic stimulus;cell						IPR004342, IPR004342, noIPR, noIPR, noIPR, noIPR, noIPR	EXS, C-terminal, EXS, C-terminal, unintegrated, unintegrated, unintegrated, unintegrated, unintegrated	PF03124 (PFAM), GO:0016021, PTHR10783 (PANTHER), PTHR10783:SF9 (PANTHER), PS51380 (PROFILE), SignalP (SIGNALP),
contig03003_1.exp	rad51 homolog	20	8.90674e-65	0.91	13	F:GO:0016787 F:GO:0003677 P:GO:0050789 P:GO:0006259 P:GO:0009058 P:GO:0016043 F:GO:0005515 P:GO:0007049 C:GO:0000228 P:GO:0006950 F:GO:0000166 F:GO:0003824 C:GO:0005654	hydrolase activity;DNA binding;regulation of biological process;DNA metabolic process;biosynthetic process;cellular component organization and biogenesis;protein binding;cell cycle;nuclear chromosome;response to stress;nucleotide binding;catalytic activity;nucleoplasm				K04482		noIPR, noIPR, noIPR	unintegrated, unintegrated, unintegrated	SignalP (SIGNALP), tmhmm (TMHMM),
contig03004_1.exp	rad51 homolog c	20	2.18728e-39	0.75	4	F:GO:0016787 F:GO:0000166 P:GO:0006259 P:GO:0006950	hydrolase activity;nucleotide binding;DNA metabolic process;response to stress						noIPR, noIPR, noIPR, noIPR, noIPR	unintegrated, unintegrated, unintegrated, unintegrated, unintegrated	G3DSA:3.40.50.300 (GENE3D), PTHR22942 (PANTHER), PTHR22942:SF14 (PANTHER), SSF52540 (SUPERFAMILY),
contig03428_1.exp	gtp-binding proteinalphagnao	20	3.25564e-06	0.6	16	F:GO:0019001 P:GO:0008356 F:GO:0000166 F:GO:0005525 P:GO:0001737 P:GO:0007507 P:GO:0007165 P:GO:0030866 F:GO:0004871 C:GO:0005834 P:GO:0014045 F:GO:0003924 P:GO:0007419 P:GO:0007186 P:GO:0019991 P:GO:0016055		-					IPR001019, IPR001019, IPR001019, IPR001019, IPR001019, noIPR, noIPR	Guanine nucleotide binding protein (G-protein), alpha subunit, Guanine nucleotide binding protein (G-protein), alpha subunit, Guanine nucleotide binding protein (G-protein), alpha subunit, Guanine nucleotide binding protein (G-protein), alpha subunit, Guanine nucleotide binding protein (G-protein), alpha subunit, unintegrated, unintegrated	PTHR10218 (PANTHER), PF00503 (PFAM), GO:0004871, GO:0007186, GO:0019001, PTHR10218:SF47 (PANTHER),
contig02986_1.exp	at4g27020 f10m23_360	20	1.68708e-07	0.59	3	C:GO:0012505 F:GO:0003674 C:GO:0016023		-
contig02987_1.exp	b-box zinc finger family protein	20	2.07484e-13	0.62	0			-
contig00660_1.exp	extradiol ring-cleavageclass iiisubunit b	20	1.71682e-07	0.6	5	P:GO:0006725 F:GO:0016491 F:GO:0016702 F:GO:0008198 P:GO:0006118		-					noIPR, noIPR	unintegrated, unintegrated	SignalP (SIGNALP),
contig02996_1.exp	t-snare family protein	20	2.04178e-21	0.65	6	P:GO:0030154 P:GO:0006810 P:GO:0000003 C:GO:0005623 F:GO:0005515 P:GO:0007275	cell differentiation;transport;reproduction;cell;protein binding;multicellular organismal development				K08486	SNAREs	IPR000727, IPR000727, IPR000727, IPR000727, IPR010989, IPR010989, IPR010989, IPR010989, noIPR, noIPR, noIPR, noIPR	Target SNARE coiled-coil region, Target SNARE coiled-coil region, Target SNARE coiled-coil region, Target SNARE coiled-coil region, t-SNARE, t-SNARE, t-SNARE, t-SNARE, unintegrated, unintegrated, unintegrated, unintegrated	PF05739 (PFAM), SM00397 (SMART), PS50192 (PROFILE), , SSF47661 (SUPERFAMILY), GO:0005515, GO:0016020, GO:0016192, G3DSA:1.20.5.110 (GENE3D), PTHR19957 (PANTHER), tmhmm (TMHMM),
PpolyN1d120b09.t7	phenylalanine hydroxylase	20	2.22802e-65	0.55	8	P:GO:0009058 F:GO:0003824 C:GO:0005811 P:GO:0006810 P:GO:0016043 P:GO:0006519 P:GO:0009056 F:GO:0005488	biosynthetic process;catalytic activity;lipid particle;transport;cellular component organization and biogenesis;amino acid and derivative metabolic process;catabolic process;binding	EC:1.14.16.1, EC:4.2.1.51,	prephenate dehydratase;phenylalanine 4-monooxygenase	Phenylalanine, tyrosine and tryptophan biosynthesisPhenylalanine, tyrosine and tryptophan biosynthesis	K00500		IPR001086, IPR001086, IPR001086, IPR002912, IPR002912, IPR002912, noIPR, noIPR, noIPR	Prephenate dehydratase, Prephenate dehydratase, Prephenate dehydratase, Amino acid-binding ACT, Amino acid-binding ACT, Amino acid-binding ACT, unintegrated, unintegrated, unintegrated	PS00858 (PROSITE), GO:0004664, GO:0009094, PF01842 (PFAM), GO:0008152, GO:0016597, PTHR21022 (PANTHER), SSF55021 (SUPERFAMILY),
contig05288_1.exp	inosine triphosphate pyrophosphatase	20	1.69733e-15	0.82	2	C:GO:0005739 F:GO:0016787	mitochondrion;hydrolase activity				K01519		IPR002637, IPR002637, noIPR, noIPR	Ham1-like protein, Ham1-like protein, unintegrated, unintegrated	PTHR11067 (PANTHER), GO:0016787, PTHR11067:SF7 (PANTHER),
PpolyN1d11d07.t7	deah (asp-glu-ala-his) box polypeptide 35	20	5.92044e-77	0.76	4	F:GO:0003824 F:GO:0016787 F:GO:0000166 P:GO:0006139	catalytic activity;hydrolase activity;nucleotide binding;nucleobase, nucleoside, nucleotide and nucleic acid metabolic process
contig03097_1.exp	kinase associated protein phosphatase	20	5.72675e-24	0.6	10	C:GO:0043226 C:GO:0005622 P:GO:0009653 P:GO:0050789 P:GO:0007275 C:GO:0005737 P:GO:0007165 F:GO:0005515 F:GO:0004721 P:GO:0006464	organelle;intracellular;anatomical structure morphogenesis;regulation of biological process;multicellular organismal development;cytoplasm;signal transduction;protein binding;phosphoprotein phosphatase activity;protein modification process	EC:3.1.3.16,	phosphoprotein phosphatase	Natural killer cell mediated cytotoxicity;Calcium signaling pathway;Regulation of actin cytoskeleton;Apoptosis;VEGF signaling pathway;MAPK signaling pathway;Axon guidance;TGF-beta signaling pathway;Long-term depression;Tight junction;Long-term potentiation;Insulin signaling pathway;Focal adhesion;Wnt signaling pathway;p53 signaling pathway;B cell receptor signaling pathway;T cell receptor signali…	K01090		IPR001932, IPR001932, IPR001932, IPR014045, IPR014045, IPR015655, IPR015655, noIPR, noIPR	Protein phosphatase 2C-related, Protein phosphatase 2C-related, Protein phosphatase 2C-related, Protein phosphatase 2C, N-terminal, Protein phosphatase 2C, N-terminal, Protein phosphatase 2C, Protein phosphatase 2C, unintegrated, unintegrated	G3DSA:3.60.40.10 (GENE3D), SSF81606 (SUPERFAMILY), GO:0003824, PF00481 (PFAM), , PTHR13832 (PANTHER), , PTHR13832:SF87 (PANTHER),
contig03435_1.exp	aldehyde dehydrogenase	20	1.41496e-30	0.61	3	C:GO:0016023 F:GO:0016491 P:GO:0008152		-					IPR015590, IPR015590, IPR015590, IPR015590, IPR016161, IPR016161, IPR016161, noIPR, noIPR	Aldehyde dehydrogenase, Aldehyde dehydrogenase, Aldehyde dehydrogenase, Aldehyde dehydrogenase, Aldehyde/histidinol dehydrogenase, Aldehyde/histidinol dehydrogenase, Aldehyde/histidinol dehydrogenase, unintegrated, unintegrated	PTHR11699 (PANTHER), PF00171 (PFAM), GO:0008152, GO:0016491, SSF53720 (SUPERFAMILY), GO:0008152, GO:0016491, PTHR11699:SF25 (PANTHER),
contig03010_1.exp	co-chaperonin	20	6.44295e-07	0.7	4	F:GO:0005524 P:GO:0006950 C:GO:0005737 P:GO:0006457		-
contig11738_1.exp	cathepsin b-like cysteine protease	20	2.4226e-38	0.66	2	P:GO:0019538 F:GO:0008233	protein metabolic process;peptidase activity				K01363
PpolyN1d125a12.t7	dictyostelium discoideum (slime mold)a protein	20	6.7562e-22	0.49	0			-					IPR008615, IPR008615, noIPR, noIPR	FNIP, FNIP, unintegrated, unintegrated	PF05725 (PFAM), , SSF52058 (SUPERFAMILY),
contig02926_1.exp	fbxo11 protein	20	2.69149e-13	0.63	15	C:GO:0005634 C:GO:0005737 F:GO:0008270 P:GO:0006464 P:GO:0016567 P:GO:0006512 C:GO:0005575 P:GO:0006511 F:GO:0005515 F:GO:0004842 P:GO:0007605 F:GO:0046872 F:GO:0035244 F:GO:0008469 C:GO:0000151		-
contig02928_1.exp	adenosine deaminase-like	20	4.09573e-40	0.65	2	P:GO:0006139 F:GO:0003824	nucleobase, nucleoside, nucleotide and nucleic acid metabolic process;catalytic activity				K01488		noIPR, noIPR, noIPR	unintegrated, unintegrated, unintegrated	SignalP (SIGNALP), tmhmm (TMHMM),
contig02937_1.exp	exocyst complex component 7	20	2.71575e-13	0.6	0			-			K07195		IPR004140, IPR004140, IPR004140, noIPR, noIPR	Exo70 exocyst complex subunit, Exo70 exocyst complex subunit, Exo70 exocyst complex subunit, unintegrated, unintegrated	PTHR12542 (PANTHER), GO:0000145, GO:0006887, PTHR12542:SF7 (PANTHER),
PpolyN1d104c02.t7	major facilitator superfamily domain containing 8	20	7.94285e-32	0.53	6	C:GO:0005765 C:GO:0005764 C:GO:0016021 C:GO:0016020 F:GO:0005215 P:GO:0006810		-			K08151		IPR007114, IPR007114, IPR007114, IPR007114, IPR011701, IPR011701, IPR016196, IPR016196, noIPR, noIPR, noIPR, noIPR, noIPR	Major facilitator superfamily, Major facilitator superfamily, Major facilitator superfamily, Major facilitator superfamily, Major facilitator superfamily MFS-1, Major facilitator superfamily MFS-1, MFS general substrate transporter, MFS general substrate transporter, unintegrated, unintegrated, unintegrated, unintegrated, unintegrated	PS50850 (PROFILE), GO:0005215, GO:0006810, GO:0016021, PF07690 (PFAM), , SSF103473 (SUPERFAMILY), , PTHR10074 (PANTHER), PTHR10074:SF12 (PANTHER), SignalP (SIGNALP), tmhmm (TMHMM),
contig02775_1.exp	beta-galactosidase	20	2.76971e-10	0.61	0			-					noIPR, noIPR, noIPR	unintegrated, unintegrated, unintegrated	SignalP (SIGNALP), tmhmm (TMHMM),
contig02920_1.exp	dihydrolipoamide s-succinyltransferase (e2 component of 2-oxo-glutarate complex)	20	3.66527e-51	0.84	10	C:GO:0005622 C:GO:0043234 F:GO:0016740 F:GO:0005515 P:GO:0006091 P:GO:0009056 F:GO:0005488 C:GO:0005739 P:GO:0006519 P:GO:0009058	intracellular;protein complex;transferase activity;protein binding;generation of precursor metabolites and energy;catabolic process;binding;mitochondrion;amino acid and derivative metabolic process;biosynthetic process	EC:2.3.1.61,	dihydrolipoyllysine-residue succinyltransferase	Lysine degradation;Citrate cycle (TCA cycle)	K00658		IPR001078, IPR001078, IPR001078, IPR001078, noIPR, noIPR, noIPR, noIPR, noIPR	Catalytic domain of components of various dehydrogenase complexes, Catalytic domain of components of various dehydrogenase complexes, Catalytic domain of components of various dehydrogenase complexes, Catalytic domain of components of various dehydrogenase complexes, unintegrated, unintegrated, unintegrated, unintegrated, unintegrated	PD001115 (PRODOM), PF00198 (PFAM), GO:0008152, GO:0008415, G3DSA:3.30.559.10 (GENE3D), PTHR23151 (PANTHER), PTHR23151:SF8 (PANTHER), SSF52777 (SUPERFAMILY),
contig02922_1.exp	domain-containing protein	20	1.54466e-08	0.67	3	C:GO:0005737 P:GO:0045449 C:GO:0005634		-
contig06995_1.exp	diaminopimelate decarboxylase	20	1.05479e-09	0.72	3	F:GO:0003824 P:GO:0009058 P:GO:0006519	catalytic activity;biosynthetic process;amino acid and derivative metabolic process	EC:4.1.1.0,
PpolyN1d55g04.t7	protein	20	2.04741e-08	0.47	3	F:GO:0003674 C:GO:0009507 P:GO:0008150		-					noIPR, noIPR	unintegrated, unintegrated	SignalP (SIGNALP),
contig02974_1.exp	trna (guanine-n-)-methyltransferase	20	8.28878e-10	0.63	1	F:GO:0016740	transferase activity	EC:2.1.1.0,					noIPR, noIPR, noIPR	unintegrated, unintegrated, unintegrated	SignalP (SIGNALP), tmhmm (TMHMM),
PpolyN1a06h01.t7	fasassociated factor 1	20	4.27257e-67	0.98	17	P:GO:0050789 P:GO:0019538 P:GO:0009056 P:GO:0007165 P:GO:0015031 F:GO:0005515 C:GO:0043234 C:GO:0005886 F:GO:0030234 C:GO:0005829 F:GO:0030188 C:GO:0005635 P:GO:0016043 C:GO:0005737 P:GO:0008219 P:GO:0008150 C:GO:0005654	regulation of biological process;protein metabolic process;catabolic process;signal transduction;protein transport;protein binding;protein complex;plasma membrane;enzyme regulator activity;cytosol;chaperone regulator activity;nuclear envelope;cellular component organization and biogenesis;cytoplasm;cell death;biological_process;nucleoplasm						IPR001012, IPR001012, IPR001012, IPR001012, noIPR, noIPR, noIPR, noIPR, noIPR	UBX, UBX, UBX, UBX, unintegrated, unintegrated, unintegrated, unintegrated, unintegrated	PF00789 (PFAM), SM00166 (SMART), PS50033 (PROFILE), , G3DSA:3.10.20.90 (GENE3D), PTHR23322 (PANTHER), PTHR23322:SF5 (PANTHER), SSF54236 (SUPERFAMILY),
contig06338_1.exp	lactoylglutathione lyase	20	1.08364e-09	0.69	6	F:GO:0005488 P:GO:0005975 P:GO:0008152 P:GO:0050789 P:GO:0008219 F:GO:0003824	binding;carbohydrate metabolic process;metabolic process;regulation of biological process;cell death;catalytic activity	EC:4.4.1.5,	lactoylglutathione lyase	Pyruvate metabolism;MAPK signaling pathway - yeast
contig02950_1.exp	mitochondrial ornithine carrierprotein	20	2.1583e-26	0.61	1	C:GO:0005623	cell				K03454		noIPR, noIPR	unintegrated, unintegrated	tmhmm (TMHMM),
contig02951_1.exp	rad50 homolog isoform 1	20	2.00492e-32	0.88	15	P:GO:0050789 P:GO:0006259 F:GO:0005515 P:GO:0007049 F:GO:0005488 F:GO:0004518 P:GO:0006950 C:GO:0005634 C:GO:0043234 C:GO:0005694 F:GO:0003677 F:GO:0000166 P:GO:0006996 P:GO:0009058 P:GO:0009056	regulation of biological process;DNA metabolic process;protein binding;cell cycle;binding;nuclease activity;response to stress;nucleus;protein complex;chromosome;DNA binding;nucleotide binding;organelle organization and biogenesis;biosynthetic process;catabolic process				K10866
PpolyN1d79d12.t7	fatty acid synthase beta subunit dehydratase	20	1.0986e-17	0.49	8	P:GO:0009058 F:GO:0004312 C:GO:0005835 F:GO:0016491 F:GO:0016740 P:GO:0008152 F:GO:0003824 P:GO:0006633		-			K00668		noIPR, noIPR	unintegrated, unintegrated	SignalP (SIGNALP),
PpolyN1d125h10.t7	denn domain-containing protein	20	9.76146e-44	0.48	2	F:GO:0003674 P:GO:0008150		-					noIPR, noIPR	unintegrated, unintegrated	SignalP (SIGNALP),
PpolyN1d15c03.t7	coiled-coil domain containing 123	20	2.48258e-07	0.56	5	C:GO:0005739 F:GO:0003674 P:GO:0008150 F:GO:0005515 C:GO:0005575		-					noIPR, noIPR	unintegrated, unintegrated	SignalP (SIGNALP),
contig03108_1.exp	protein	20	7.64926e-08	0.5	2	F:GO:0003674 P:GO:0008150		-					noIPR, noIPR	unintegrated, unintegrated	SignalP (SIGNALP),
PpolyN1d60e11.t7	phosphatidylserine decarboxylase	20	3.713e-59	0.5	4	F:GO:0004609 P:GO:0008654 F:GO:0016831 F:GO:0016829		-			K01613		IPR003817, IPR003817, IPR003817, IPR005221, IPR005221, IPR005221	Phosphatidylserine decarboxylase-related, Phosphatidylserine decarboxylase-related, Phosphatidylserine decarboxylase-related, Phosphatidylserine decarboxylase, Phosphatidylserine decarboxylase, Phosphatidylserine decarboxylase	PF02666 (PFAM), GO:0004609, GO:0008654, PTHR10067 (PANTHER), GO:0004609, GO:0008654
contig03084_1.exp	succinyl-coa:3-ketoacid-coenzyme a transferase	20	1.304e-31	0.78	3	C:GO:0005739 P:GO:0009056 F:GO:0016740	mitochondrion;catabolic process;transferase activity				K01029		IPR004165, IPR004165, IPR004165, IPR004165, noIPR, noIPR, noIPR	Coenzyme A transferase, Coenzyme A transferase, Coenzyme A transferase, Coenzyme A transferase, unintegrated, unintegrated, unintegrated	PTHR13707 (PANTHER), PF01144 (PFAM), GO:0008152, GO:0008410, G3DSA:3.40.810.20 (GENE3D), SSF100950 (SUPERFAMILY),
contig05309_1.exp	leucine rich repeat and sterile alpha motif containing 1	20	1.54915e-08	0.65	1	F:GO:0005488	binding
contig07096_1.exp	dom-3 homolog z	20	8.07036e-18	0.61	2	P:GO:0008150 P:GO:0006139	biological_process;nucleobase, nucleoside, nucleotide and nucleic acid metabolic process
contig03095_1.exp	d-alanine aminotransferase	20	1.14243e-19	0.64	7	F:GO:0005488 P:GO:0009058 P:GO:0006519 P:GO:0009056 F:GO:0016740 P:GO:0016043 P:GO:0005975	binding;biosynthetic process;amino acid and derivative metabolic process;catabolic process;transferase activity;cellular component organization and biogenesis;carbohydrate metabolic process	EC:2.6.1.21,	D-amino-acid transaminase	D-Alanine metabolism;Lysine degradation;D-Arginine and D-ornithine metabolism;Phenylalanine metabolism;Peptidoglycan biosynthesis;Arginine and proline metabolism	K00826
contig03154_1.exp	alpha beta hydrolase fold	20	1.09412e-14	0.61	1	F:GO:0003824	catalytic activity						IPR000073, IPR000073, IPR000639, IPR000639, noIPR, noIPR, noIPR, noIPR, noIPR	Alpha/beta hydrolase fold-1, Alpha/beta hydrolase fold-1, Epoxide hydrolase-like, Epoxide hydrolase-like, unintegrated, unintegrated, unintegrated, unintegrated, unintegrated	PF00561 (PFAM), , PR00412 (PRINTS), GO:0003824, G3DSA:3.40.50.1820 (GENE3D), PTHR10992 (PANTHER), PTHR10992:SF22 (PANTHER), SSF53474 (SUPERFAMILY),
PpolyN1d74e10.t7	translation elongation factor tu	20	3.71028e-111	0.81	6	F:GO:0008135 F:GO:0000166 F:GO:0016787 C:GO:0005840 P:GO:0050789 P:GO:0006412	translation factor activity, nucleic acid binding;nucleotide binding;hydrolase activity;ribosome;regulation of biological process;translation	EC:3.6.5.1, EC:3.6.5.2, EC:3.6.5.3, EC:3.6.5.4,	signal-recognition-particle GTPase;protein-synthesizing GTPase;small monomeric GTPase;heterotrimeric G-protein GTPase		K02358		noIPR, noIPR	unintegrated, unintegrated	tmhmm (TMHMM),
contig07175_1.exp	protein phosphatase 2c-like domain-containing protein	20	2.32925e-25	0.59	2	C:GO:0009507 F:GO:0003824		-					noIPR, noIPR	unintegrated, unintegrated	SignalP (SIGNALP),
contig03174_1.exp	superoxide dismutase	20	8.87491e-25	0.9	3	F:GO:0005488 P:GO:0008152 F:GO:0003824	binding;metabolic process;catalytic activity	EC:1.15.1.1,	superoxide dismutase	Neurodegenerative Diseases;Amyotrophic lateral sclerosis (ALS)	K04564
PpolyN1d87g04.t7	carotenoid cleavage dioxygenase	20	1.02753e-50	0.62	2	F:GO:0016491 F:GO:0016702		-			K11159
contig03127_1.exp	inositolphosphorylceramide-b c-26 hydroxylase	20	1.31992e-12	0.64	15	F:GO:0020037 F:GO:0005506 F:GO:0046914 P:GO:0006633 C:GO:0016021 C:GO:0016020 F:GO:0000170 P:GO:0006810 P:GO:0008610 C:GO:0005789 F:GO:0016491 F:GO:0003824 C:GO:0005783 F:GO:0046872 P:GO:0006665		-					IPR006694, IPR006694, noIPR, noIPR	Fatty acid hydroxylase, Fatty acid hydroxylase, unintegrated, unintegrated	PF04116 (PFAM), , PTHR12863 (PANTHER),
contig03132_1.exp	riken cdnaisoform cra_a	20	1.28341e-10	0.58	4	F:GO:0051082 F:GO:0003674 F:GO:0031072 C:GO:0005575		-
contig12287_1.exp	40s ribosomal protein s4-like	20	5.83568e-16	0.86	2	C:GO:0005739 F:GO:0003723	mitochondrion;RNA binding						noIPR, noIPR, noIPR	unintegrated, unintegrated, unintegrated	SignalP (SIGNALP), tmhmm (TMHMM),
contig01092_1.exp	na-ca+k exchanger	20	3.74958e-07	0.54	15	P:GO:0006816 F:GO:0015297 C:GO:0016021 C:GO:0016020 P:GO:0006814 P:GO:0006813 F:GO:0030955 F:GO:0015293 F:GO:0008273 P:GO:0006811 P:GO:0006810 P:GO:0050896 F:GO:0031402 F:GO:0005509 P:GO:0007601		-					IPR000020, IPR000020, IPR002155, IPR002155, noIPR, noIPR	Anaphylatoxin/fibulin, Anaphylatoxin/fibulin, Thiolase, Thiolase, unintegrated, unintegrated	PS01177 (PROSITE), GO:0005576, PS00099 (PROSITE), , tmhmm (TMHMM),
contig03035_1.exp	protein arginine n-methyltransferase	20	3.87294e-49	0.62	4	P:GO:0008152 C:GO:0005634 F:GO:0016740 P:GO:0044238	metabolic process;nucleus;transferase activity;primary metabolic process	EC:2.1.1.0,			K02516
PpolyN1a01c06.t7	at1g24050 t23e23_11	20	5.61292e-30	0.56	2	F:GO:0003674 P:GO:0008150		-
contig03040_1.exp	nuclear dna-binding protein	20	1.5528e-20	0.63	9	C:GO:0005654 C:GO:0043234 F:GO:0003677 F:GO:0030528 F:GO:0005515 F:GO:0005102 P:GO:0050789 P:GO:0006350 P:GO:0007165	nucleoplasm;protein complex;DNA binding;transcription regulator activity;protein binding;receptor binding;regulation of biological process;transcription;signal transduction						IPR011082, IPR011082, IPR011082	Exosome-associated factor Rrp47/DNA strand repair C1D, Exosome-associated factor Rrp47/DNA strand repair C1D, Exosome-associated factor Rrp47/DNA strand repair C1D	PTHR15341 (PANTHER), PF07493 (PFAM),
contig03886_1.exp	alpha beta hydrolase fold-3 domain protein	20	6.55282e-15	0.68	1	F:GO:0016787	hydrolase activity
contig03029_1.exp	aliphatic nitrilase	20	9.97989e-73	0.85	2	P:GO:0008152 F:GO:0016787	metabolic process;hydrolase activity				K01431		noIPR, noIPR	unintegrated, unintegrated	SignalP (SIGNALP),
contig03031_1.exp	member of upf0041	20	4.22285e-14	0.67	0			-					noIPR, noIPR, noIPR, noIPR, noIPR	unintegrated, unintegrated, unintegrated, unintegrated, unintegrated	PTHR14154 (PANTHER), PTHR14154:SF3 (PANTHER), SignalP (SIGNALP), tmhmm (TMHMM),
contig03032_1.exp	alpha-2-macroglobulin domain protein	20	5.47001e-14	0.55	0			-
contig03050_1.exp	protein	20	1.3462e-12	0.62	2	F:GO:0003674 P:GO:0008150		-					noIPR, noIPR	unintegrated, unintegrated	SignalP (SIGNALP),
contig03053_1.exp	carbonic anhydrase	20	3.17367e-14	0.64	1	F:GO:0003824	catalytic activity
contig03075_1.exp	thioredoxin domain containing 12 (endoplasmic reticulum)	20	7.97232e-05	0.75	5	C:GO:0005788 P:GO:0045454 F:GO:0016491 C:GO:0005783 F:GO:0019153		-
contig01157_1.exp	rna binding motif protein 5	20	1.34007e-10	0.57	3	F:GO:0003676 C:GO:0005622 P:GO:0008150	nucleic acid binding;intracellular;biological_process						noIPR, noIPR	unintegrated, unintegrated	tmhmm (TMHMM),
contig00958_1.exp	60s ribosomal protein l24	20	9.51012e-28	0.75	4	C:GO:0005840 F:GO:0005198 P:GO:0006412 P:GO:0006996	ribosome;structural molecule activity;translation;organelle organization and biogenesis	EC:3.6.5.3,	protein-synthesizing GTPase		K02896		noIPR, noIPR, noIPR	unintegrated, unintegrated, unintegrated	SignalP (SIGNALP), tmhmm (TMHMM),
contig00530_1.exp	ptd016 protein	20	9.70327e-11	0.59	2	C:GO:0005623 F:GO:0005488	cell;binding
contig03044_1.exp	peptidaseleucyl aminopeptidase domain protein	20	1.45994e-19	0.78	2	P:GO:0019538 F:GO:0008233	protein metabolic process;peptidase activity				K01255
PpolyN1d27a05.t7	thaumatin-like protein	20	8.02807e-21	0.39	5	F:GO:0003674 P:GO:0051707 P:GO:0008150 C:GO:0005576 C:GO:0005575		-					IPR001938, IPR001938, IPR001938, noIPR, noIPR, noIPR	Thaumatin, pathogenesis-related, Thaumatin, pathogenesis-related, Thaumatin, pathogenesis-related, unintegrated, unintegrated, unintegrated	PD001321 (PRODOM), SSF49870 (SUPERFAMILY), , PS51367 (PROFILE), SignalP (SIGNALP),
contig03987_1.exp	alcohol dehydrogenase	20	1.27889e-23	0.7	2	F:GO:0003824 P:GO:0005975	catalytic activity;carbohydrate metabolic process	EC:1.1.1.14,	L-iditol 2-dehydrogenase	Fructose and mannose metabolism	K00008
contig05024_1.exp	partner of sld5	20	1.9427e-19	0.67	4	C:GO:0000228 C:GO:0043234 P:GO:0050789 P:GO:0007049	nuclear chromosome;protein complex;regulation of biological process;cell cycle				K10732
contig02785_1.exp	autophagy-related protein 8 precursor	20	1.40451e-46	0.84	10	F:GO:0005515 C:GO:0005773 F:GO:0008233 F:GO:0003824 C:GO:0043226 C:GO:0005737 C:GO:0005739 P:GO:0009056 P:GO:0015031 P:GO:0019538	protein binding;vacuole;peptidase activity;catalytic activity;organelle;cytoplasm;mitochondrion;catabolic process;protein transport;protein metabolic process				K08341		IPR004241, IPR004241, IPR004241, noIPR, noIPR, noIPR, noIPR, noIPR	Light chain 3 (LC3), Light chain 3 (LC3), Light chain 3 (LC3), unintegrated, unintegrated, unintegrated, unintegrated, unintegrated	PTHR10969 (PANTHER), PF02991 (PFAM), , G3DSA:3.10.20.90 (GENE3D), PTHR10969:SF4 (PANTHER), tmhmm (TMHMM), SSF54236 (SUPERFAMILY),
contig05142_1.exp	5-oxoprolinase (atp-hydrolysing)	20	3.28016e-46	0.73	1	F:GO:0003824	catalytic activity				K01469		noIPR, noIPR	unintegrated, unintegrated	SignalP (SIGNALP),
contig02763_1.exp	snf2-related domain-containing protein	20	9.9261e-08	0.66	8	F:GO:0046872 F:GO:0004386 F:GO:0003676 C:GO:0005739 F:GO:0005524 F:GO:0008270 F:GO:0005515 F:GO:0003677		-					noIPR, noIPR, noIPR	unintegrated, unintegrated, unintegrated	PTHR10799 (PANTHER), PTHR10799:SF59 (PANTHER),
contig01243_1.exp	at5g43400 mwf20_9	20	4.56678e-13	0.64	1	C:GO:0005739	mitochondrion						noIPR, noIPR	unintegrated, unintegrated	SignalP (SIGNALP),
contig02772_1.exp	ww domain containing oxidoreductase	20	3.76691e-15	0.67	10	P:GO:0050789 P:GO:0008219 F:GO:0003824 C:GO:0005794 F:GO:0005515 P:GO:0009058 P:GO:0006629 F:GO:0005488 C:GO:0005634 C:GO:0005739	regulation of biological process;cell death;catalytic activity;Golgi apparatus;protein binding;biosynthetic process;lipid metabolic process;binding;nucleus;mitochondrion				K11162
contig09184_1.exp	alkyl hydroperoxide reductase thiol specific antioxidant mal allergen	20	6.80664e-17	0.6	2	F:GO:0003824 F:GO:0016209	catalytic activity;antioxidant activity				K03564		IPR000866, IPR000866, IPR000866, IPR012336, IPR012336, noIPR, noIPR, noIPR	Alkyl hydroperoxide reductase/ Thiol specific antioxidant/ Mal allergen, Alkyl hydroperoxide reductase/ Thiol specific antioxidant/ Mal allergen, Alkyl hydroperoxide reductase/ Thiol specific antioxidant/ Mal allergen, Thioredoxin-like fold, Thioredoxin-like fold, unintegrated, unintegrated, unintegrated	PF00578 (PFAM), GO:0016209, GO:0016491, SSF52833 (SUPERFAMILY), , PTHR10681 (PANTHER), PTHR10681:SF5 (PANTHER),
contig01571_1.exp	ubiquitin-conjugating enzyme e2	20	3.47108e-45	0.87	3	P:GO:0050789 P:GO:0019538 F:GO:0003824	regulation of biological process;protein metabolic process;catalytic activity				K10575
contig03638_1.exp	alg-1	20	1.27243e-10	0.67	2	P:GO:0009790 P:GO:0007275	embryonic development;multicellular organismal development
contig02881_1.exp	prematurely terminated mrna decay factor-like	20	1.44904e-06	0.85	3	C:GO:0016021 C:GO:0016020 F:GO:0008270		-
contig02788_1.exp	mps one binder kinase activator-like 3	20	3.00621e-12	0.76	2	F:GO:0005488 C:GO:0005737	binding;cytoplasm
PpolyN1d70d02.t7	nudix family	20	3.40172e-43	0.56	2	C:GO:0009536 F:GO:0016787		-					IPR000086, IPR000086, IPR002048, IPR002048, IPR002048, IPR002048, IPR002048, IPR002048, IPR011992, IPR011992, IPR015797, IPR015797, noIPR, noIPR, noIPR, noIPR	NUDIX hydrolase, core, NUDIX hydrolase, core, Calcium-binding EF-hand, Calcium-binding EF-hand, Calcium-binding EF-hand, Calcium-binding EF-hand, Calcium-binding EF-hand, Calcium-binding EF-hand, EF-Hand type, EF-Hand type, NUDIX, NUDIX, unintegrated, unintegrated, unintegrated, unintegrated	G3DSA:3.90.79.10 (GENE3D), GO:0016787, PD000012 (PRODOM), PF00036 (PFAM), SM00054 (SMART), PS50222 (PROFILE), PS00018 (PROSITE), GO:0005509, G3DSA:1.10.238.10 (GENE3D), GO:0005509, SSF55811 (SUPERFAMILY), GO:0016787, PTHR23050 (PANTHER), tmhmm (TMHMM), SSF47473 (SUPERFAMILY),
contig02793_1.exp	phosphatidylinositol-4-phosphate 5-kinase-like protein	20	1.2843e-07	0.6	3	F:GO:0016301 P:GO:0046488 F:GO:0016307		-					IPR002498, IPR002498, IPR002498, IPR002498, noIPR, noIPR, noIPR, noIPR	Phosphatidylinositol-4-phosphate 5-kinase, core, Phosphatidylinositol-4-phosphate 5-kinase, core, Phosphatidylinositol-4-phosphate 5-kinase, core, Phosphatidylinositol-4-phosphate 5-kinase, core, unintegrated, unintegrated, unintegrated, unintegrated	PTHR23086 (PANTHER), PF01504 (PFAM), GO:0016307, GO:0046488, G3DSA:3.30.810.10 (GENE3D), PTHR23086:SF3 (PANTHER), SSF56104 (SUPERFAMILY),
contig02794_1.exp	chromosome 11 open reading frame 73	20	1.88822e-06	0.64	3	F:GO:0003674 C:GO:0005737 P:GO:0007275		-					IPR008493, IPR008493, IPR008493	Protein of unknown function DUF775, Protein of unknown function DUF775, Protein of unknown function DUF775	PTHR12925 (PANTHER), PF05603 (PFAM),
contig09090_1.exp	gtp-binding protein	20	3.2825e-19	0.66	3	F:GO:0005525 P:GO:0008150 C:GO:0005622		-			K06942
contig02718_1.exp	universal minicircle sequence binding protein	20	1.69889e-07	0.42	16	F:GO:0003917 P:GO:0006265 F:GO:0003916 F:GO:0004386 C:GO:0005694 F:GO:0003677 F:GO:0016787 F:GO:0003676 F:GO:0000166 P:GO:0006304 F:GO:0008270 F:GO:0005524 F:GO:0008026 C:GO:0005575 F:GO:0016853 P:GO:0006268		-					noIPR, noIPR, noIPR	unintegrated, unintegrated, unintegrated	SignalP (SIGNALP), tmhmm (TMHMM),
contig02722_1.exp	methylphosphate capping enzyme	20	9.95068e-16	0.64	0			-
contig02732_1.exp	dicarbonyl l-xylulose reductase	20	3.48164e-42	0.76	5	P:GO:0006139 C:GO:0005623 F:GO:0005515 P:GO:0005975 F:GO:0003824	nucleobase, nucleoside, nucleotide and nucleic acid metabolic process;cell;protein binding;carbohydrate metabolic process;catalytic activity				K00059		IPR002198, IPR002198, IPR002198, IPR002198, IPR002198, IPR002198, IPR002347, IPR002347, IPR002347, IPR016040, IPR016040, IPR016040, IPR016040, IPR016040, noIPR, noIPR	Short-chain dehydrogenase/reductase SDR, Short-chain dehydrogenase/reductase SDR, Short-chain dehydrogenase/reductase SDR, Short-chain dehydrogenase/reductase SDR, Short-chain dehydrogenase/reductase SDR, Short-chain dehydrogenase/reductase SDR, Glucose/ribitol dehydrogenase, Glucose/ribitol dehydrogenase, Glucose/ribitol dehydrogenase, NAD(P)-binding, NAD(P)-binding, NAD(P)-binding, NAD(P)-bindi…	PR00080 (PRINTS), PTHR19410 (PANTHER), PF00106 (PFAM), PS00061 (PROSITE), GO:0008152, GO:0016491, PR00081 (PRINTS), GO:0008152, GO:0016491, G3DSA:3.40.50.720 (GENE3D), SSF51735 (SUPERFAMILY), GO:0003824, GO:0005488, GO:0008152, PTHR19410:SF59 (PANTHER),
contig02061_1.exp	mandelate racemase muconate lactonizing enzyme family protein	20	1.04401e-35	0.63	2	P:GO:0008152 F:GO:0003824		-					IPR001354, IPR001354, IPR001354, noIPR, noIPR, noIPR, noIPR	Mandelate racemase/muconate lactonizing enzyme, Mandelate racemase/muconate lactonizing enzyme, Mandelate racemase/muconate lactonizing enzyme, unintegrated, unintegrated, unintegrated, unintegrated	PTHR13794 (PANTHER), GO:0003824, GO:0008152, G3DSA:3.20.20.120 (GENE3D), PTHR13794:SF3 (PANTHER), SSF51604 (SUPERFAMILY),
contig07098_1.exp	isocitrate dehydrogenase 3 (nad+) alpha	20	3.73915e-10	0.91	5	F:GO:0005488 P:GO:0006091 P:GO:0009056 F:GO:0003824 C:GO:0005739	binding;generation of precursor metabolites and energy;catabolic process;catalytic activity;mitochondrion	EC:1.1.1.41,	isocitrate dehydrogenase (NAD+)	Citrate cycle (TCA cycle)
PpolyNOa10.rm13f05.s1	ubiquitin carrier protein	20	4.62528e-73	0.94	5	F:GO:0003824 P:GO:0050789 P:GO:0019538 C:GO:0005739 P:GO:0006464	catalytic activity;regulation of biological process;protein metabolic process;mitochondrion;protein modification process	EC:6.3.2.19,	ubiquitin---protein ligase	Jak-STAT signaling pathway;Neurodegenerative Diseases;Dentatorubropallidoluysian atrophy (DRPLA);Huntington's disease;ErbB signaling pathway;Chronic myeloid leukemia;TGF-beta signaling pathway;Bladder cancer;Melanoma;Prostate cancer;Glioma;Parkinson's disease;Ubiquitin mediated proteolysis;Insulin signaling pathway;Wnt signaling pathway;p53 signaling pathway;Cell cycle;T cell receptor signaling p…	K10573		IPR000608, IPR000608, IPR000608, IPR000608, IPR000608, IPR000608, IPR000608, IPR000608, IPR000608, IPR016135, IPR016135, IPR016135, noIPR, noIPR	Ubiquitin-conjugating enzyme, E2, Ubiquitin-conjugating enzyme, E2, Ubiquitin-conjugating enzyme, E2, Ubiquitin-conjugating enzyme, E2, Ubiquitin-conjugating enzyme, E2, Ubiquitin-conjugating enzyme, E2, Ubiquitin-conjugating enzyme, E2, Ubiquitin-conjugating enzyme, E2, Ubiquitin-conjugating enzyme, E2, Ubiquitin-conjugating enzyme/RWD-like, Ubiquitin-conjugating enzyme/RWD-like, Ubiquitin-conju…	PD000461 (PRODOM), PTHR11621 (PANTHER), PF00179 (PFAM), SM00212 (SMART), PS50127 (PROFILE), PS00183 (PROSITE), GO:0019787, GO:0043687, GO:0051246, G3DSA:3.10.110.10 (GENE3D), SSF54495 (SUPERFAMILY), , PTHR11621:SF33 (PANTHER),
contig02709_1.exp	isoform cra_b	20	3.7657e-07	0.53	2	P:GO:0008150 C:GO:0005575		-
contig02743_1.exp	domain protein jellyroll fold domain protein	20	2.40747e-14	0.49	13	P:GO:0007154 F:GO:0030246 C:GO:0016021 C:GO:0016020 P:GO:0006629 P:GO:0006508 F:GO:0005515 F:GO:0004289 P:GO:0008152 P:GO:0007156 F:GO:0005509 P:GO:0007155 F:GO:0005488		-					IPR008985, IPR008985	Concanavalin A-like lectin/glucanase, Concanavalin A-like lectin/glucanase	SSF49899 (SUPERFAMILY),
PpolyN1d119e01.t7	-cyclic-nucleotide 2-phosphodiesterase	20	1.11511e-58	0.69	0			-			K01081	antigen	IPR004843, IPR004843, IPR006179, IPR006179, IPR006179, noIPR, noIPR, noIPR, noIPR	Metallophosphoesterase, Metallophosphoesterase, 5'-Nucleotidase and apyrase, 5'-Nucleotidase and apyrase, 5'-Nucleotidase and apyrase, unintegrated, unintegrated, unintegrated, unintegrated	PF00149 (PFAM), GO:0016787, PTHR11575 (PANTHER), GO:0009166, GO:0016787, G3DSA:3.60.21.10 (GENE3D), PTHR11575:SF8 (PANTHER), SSF56300 (SUPERFAMILY),
contig02750_1.exp	mhck ef2 kinase domain family protein	20	1.63014e-18	0.6	5	F:GO:0016301 F:GO:0005488 P:GO:0006468 F:GO:0004674 C:GO:0005575		-			K08292	kinase
contig02755_1.exp	rwd domain containing 1	20	5.71703e-16	0.54	1	F:GO:0005515		-					IPR013838, IPR013838	Beta tubulin, autoregulation binding site, Beta tubulin, autoregulation binding site	PS00228 (PROSITE),
contig02733_1.exp	structural maintenance of chromosomes protein 6	20	4.72609e-15	0.78	3	C:GO:0005694 P:GO:0006259 F:GO:0005524		-
contig02734_1.exp	cytosolic leucyl-trna synthetase isoform 3	20	1.09746e-06	0.48	5	F:GO:0005524 C:GO:0005737 F:GO:0004823 F:GO:0000166 P:GO:0006418		-					noIPR, noIPR	unintegrated, unintegrated	tmhmm (TMHMM),
contig12843_1.exp	sjchgc01093 protein	20	8.55858e-07	0.61	2	F:GO:0008603 P:GO:0007165		-					IPR003117, IPR003117, IPR003117	cAMP-dependent protein kinase, regulatory subunit, type I/II alpha/beta, cAMP-dependent protein kinase, regulatory subunit, type I/II alpha/beta, cAMP-dependent protein kinase, regulatory subunit, type I/II alpha/beta	PF02197 (PFAM), GO:0007165, GO:0008603
contig02736_1.exp	light chain 4	20	1.42021e-14	0.77	6	P:GO:0006810 P:GO:0007010 C:GO:0005856 C:GO:0043234 F:GO:0016787 F:GO:0003774	transport;cytoskeleton organization and biogenesis;cytoskeleton;protein complex;hydrolase activity;motor activity						IPR001372, IPR001372, IPR001372, IPR001372, noIPR, noIPR	Dynein light chain, type 1 and 2, Dynein light chain, type 1 and 2, Dynein light chain, type 1 and 2, Dynein light chain, type 1 and 2, unintegrated, unintegrated	PTHR11886 (PANTHER), GO:0003777, GO:0005875, GO:0007017, PTHR11886:SF2 (PANTHER),
contig02882_1.exp	u11 u12 snrnp 35k	20	8.86003e-25	0.79	4	P:GO:0006139 C:GO:0005634 F:GO:0003723 F:GO:0000166	nucleobase, nucleoside, nucleotide and nucleic acid metabolic process;nucleus;RNA binding;nucleotide binding						IPR000504, IPR000504, IPR012677, IPR012677, noIPR, noIPR, noIPR	RNA recognition motif, RNP-1, RNA recognition motif, RNP-1, Nucleotide-binding, alpha-beta plait, Nucleotide-binding, alpha-beta plait, unintegrated, unintegrated, unintegrated	PF00076 (PFAM), GO:0003676, G3DSA:3.30.70.330 (GENE3D), GO:0000166, PTHR13952 (PANTHER), SSF54928 (SUPERFAMILY),
PpolyN1d85e05.t7	---NA---	20	6.35253e-24	0.48	0			-
contig02893_1.exp	btb poz domain containingexpressed	20	1.0538e-40	0.54	0			-					IPR002083, IPR002083	MATH, MATH	PS50144 (PROFILE),
contig04047_1.exp	inorganic pyrophosphatase	20	3.57356e-44	0.66	4	F:GO:0016787 C:GO:0005829 P:GO:0006091 F:GO:0005488	hydrolase activity;cytosol;generation of precursor metabolites and energy;binding	EC:3.6.1.1,	inorganic diphosphatase		K01507		IPR008162, IPR008162, IPR008162, IPR008162, IPR008162, IPR008162, IPR008162, IPR008162, IPR008162	Inorganic pyrophosphatase, Inorganic pyrophosphatase, Inorganic pyrophosphatase, Inorganic pyrophosphatase, Inorganic pyrophosphatase, Inorganic pyrophosphatase, Inorganic pyrophosphatase, Inorganic pyrophosphatase, Inorganic pyrophosphatase	PD002014 (PRODOM), G3DSA:3.90.80.10 (GENE3D), PTHR10286 (PANTHER), PF00719 (PFAM), SSF50324 (SUPERFAMILY), GO:0000287, GO:0004427, GO:0005737, GO:0006796
PpolyN1d28c09.t7	dna ligase	20	4.66622e-13	0.46	6	P:GO:0006260 F:GO:0005524 F:GO:0016874 P:GO:0006281 F:GO:0003910 P:GO:0006310		-			K01971
contig10741_1.exp	aarf domain containing kinase 1	20	5.29634e-25	0.61	1	F:GO:0016740	transferase activity				K08869	kinase
contig02878_1.exp	isoleucyl-trna synthetase	20	1.34181e-41	0.53	6	F:GO:0003824 F:GO:0000166 C:GO:0005737 P:GO:0006139 P:GO:0006412 P:GO:0006519	catalytic activity;nucleotide binding;cytoplasm;nucleobase, nucleoside, nucleotide and nucleic acid metabolic process;translation;amino acid and derivative metabolic process	EC:6.1.1.5,	isoleucine---tRNA ligase	Aminoacyl-tRNA biosynthesis;Valine, leucine and isoleucine biosynthesis	K01870		IPR002301, IPR002301, IPR002301, IPR002301, IPR002301, IPR002301, IPR002301, IPR009080, IPR009080, IPR009080, IPR009080, IPR009080, IPR009080, IPR009080, IPR010663, IPR010663, IPR013155, IPR013155, IPR013155, IPR013155, IPR013155, IPR013155, IPR013155, noIPR, noIPR, noIPR	Isoleucyl-tRNA synthetase, class Ia, Isoleucyl-tRNA synthetase, class Ia, Isoleucyl-tRNA synthetase, class Ia, Isoleucyl-tRNA synthetase, class Ia, Isoleucyl-tRNA synthetase, class Ia, Isoleucyl-tRNA synthetase, class Ia, Isoleucyl-tRNA synthetase, class Ia, Aminoacyl-tRNA synthetase, class 1a, anticodon-binding, Aminoacyl-tRNA synthetase, class 1a, anticodon-binding, Aminoacyl-tRNA synthetase, c…	PTHR11946:SF9 (PANTHER), GO:0000166, GO:0004822, GO:0005524, GO:0005737, GO:0006412, GO:0006428, SSF47323 (SUPERFAMILY), GO:0000166, GO:0004812, GO:0005524, GO:0005737, GO:0006412, GO:0006418, PF06827 (PFAM), GO:0003824, PF08264 (PFAM), GO:0000166, GO:0004812, GO:0005524, GO:0005737, GO:0006412, GO:0006418, G3DSA:1.10.730.10 (GENE3D), PTHR11946 (PANTHER),
contig02907_1.exp	biogenesis of lysosomal organelles complex-subunit 1	20	3.11959e-25	0.78	2	F:GO:0005515 C:GO:0005829	protein binding;cytosol						IPR009395, IPR009395, noIPR, noIPR, noIPR	GCN5-like 1, GCN5-like 1, unintegrated, unintegrated, unintegrated	PF06320 (PFAM), , PD015767 (PRODOM), PTHR13073 (PANTHER),
contig02908_1.exp	ser thr protein phosphatase superfamily	20	3.96311e-29	0.49	1	F:GO:0016787		-					IPR004843, IPR004843, noIPR, noIPR	Metallophosphoesterase, Metallophosphoesterase, unintegrated, unintegrated	PF00149 (PFAM), GO:0016787, SSF56300 (SUPERFAMILY),
contig02909_1.exp	ubiquitin-fold modifier conjugating enzyme 1	20	4.52399e-69	0.84	1	F:GO:0005515	protein binding						noIPR, noIPR	unintegrated, unintegrated	tmhmm (TMHMM),
contig02916_1.exp	traf-type zinc finger domain containing 1	20	3.1093e-17	0.53	1	F:GO:0005488	binding						noIPR, noIPR	unintegrated, unintegrated	tmhmm (TMHMM),
PpolyN1d99h03.t7	phosphate abcperiplasmic phosphate-binding protein	20	2.65676e-10	0.4	5	P:GO:0006817 F:GO:0005315 F:GO:0005215 P:GO:0006810 F:GO:0015114		-					noIPR, noIPR, noIPR, noIPR	unintegrated, unintegrated, unintegrated, unintegrated	G3DSA:3.40.190.10 (GENE3D), SignalP (SIGNALP), SSF53850 (SUPERFAMILY),
contig02899_1.exp	chromosome 9 open reading frame 98	20	1.55707e-16	0.5	1	F:GO:0016301	kinase activity
contig03881_1.exp	gtp-binding protein	20	1.37141e-25	0.61	7	F:GO:0005525 P:GO:0007049 F:GO:0000166 P:GO:0000917 P:GO:0051301 P:GO:0008150 C:GO:0005622		-			K03978
contig02903_1.exp	uridine-cytidine kinase 2	20	5.19479e-57	0.78	5	F:GO:0016301 P:GO:0006464 F:GO:0000166 F:GO:0016740 P:GO:0006139	kinase activity;protein modification process;nucleotide binding;transferase activity;nucleobase, nucleoside, nucleotide and nucleic acid metabolic process	EC:2.7.1.48, EC:2.7.1.0,	;uridine kinase	Pyrimidine metabolism;Drug metabolism - other enzymes	K00876		IPR000764, IPR000764, IPR000764, IPR006083, IPR006083, IPR006083, IPR006083, noIPR, noIPR, noIPR, noIPR	Uridine kinase, Uridine kinase, Uridine kinase, Phosphoribulokinase/uridine kinase, Phosphoribulokinase/uridine kinase, Phosphoribulokinase/uridine kinase, Phosphoribulokinase/uridine kinase, unintegrated, unintegrated, unintegrated, unintegrated	PR00988 (PRINTS), PTHR10285:SF6 (PANTHER), GO:0005524, PF00485 (PFAM), GO:0005524, GO:0008152, GO:0016301, G3DSA:3.40.50.300 (GENE3D), PTHR10285 (PANTHER), SSF52540 (SUPERFAMILY),
contig02840_1.exp	mannose-1-phosphate guanylyltransferase	20	7.53172e-40	0.79	3	F:GO:0016740 P:GO:0009058 P:GO:0005975	transferase activity;biosynthetic process;carbohydrate metabolic process	EC:2.7.7.13,	mannose-1-phosphate guanylyltransferase	Fructose and mannose metabolism	K00966		IPR001451, IPR001451, IPR011004, IPR011004, noIPR, noIPR, noIPR, noIPR	Bacterial transferase hexapeptide repeat, Bacterial transferase hexapeptide repeat, Trimeric LpxA-like, Trimeric LpxA-like, unintegrated, unintegrated, unintegrated, unintegrated	PF00132 (PFAM), GO:0008415, SSF51161 (SUPERFAMILY), GO:0016740, G3DSA:2.160.10.10 (GENE3D), PTHR22572 (PANTHER), PTHR22572:SF15 (PANTHER),
contig02842_1.exp	immunity-related gtpasee4	20	5.86906e-17	0.52	2	C:GO:0005622 F:GO:0000166	intracellular;nucleotide binding						IPR007743, IPR007743, noIPR, noIPR	Interferon-inducible GTPase, Interferon-inducible GTPase, unintegrated, unintegrated	PF05049 (PFAM), , SSF52540 (SUPERFAMILY),
contig02843_1.exp	dual specificity protein phosphatase 22-a	20	8.47734e-15	0.62	1	F:GO:0016787	hydrolase activity				K05766
contig02849_1.exp	phosphatidylinositol-4-phosphate 5-kinase	20	9.48347e-25	0.5	7	F:GO:0016301 P:GO:0046488 F:GO:0005509 F:GO:0016308 F:GO:0016307 P:GO:0008150 C:GO:0005575		-			K00889
PpolyN1a15a07.t7	allograft inflammatory factor 1	20	7.19343e-20	0.67	1	F:GO:0005509		-					IPR002048, IPR002048, IPR002048, IPR002048, IPR002048, IPR002048, IPR011992, IPR011992, noIPR, noIPR, noIPR	Calcium-binding EF-hand, Calcium-binding EF-hand, Calcium-binding EF-hand, Calcium-binding EF-hand, Calcium-binding EF-hand, Calcium-binding EF-hand, EF-Hand type, EF-Hand type, unintegrated, unintegrated, unintegrated	PD000012 (PRODOM), PF00036 (PFAM), SM00054 (SMART), PS50222 (PROFILE), PS00018 (PROSITE), GO:0005509, G3DSA:1.10.238.10 (GENE3D), GO:0005509, PTHR10356 (PANTHER), SSF47473 (SUPERFAMILY),
contig02821_1.exp	26s proteasome non-atpase regulatory subunit 14	20	2.18445e-73	0.87	4	C:GO:0005622 C:GO:0043234 P:GO:0019538 P:GO:0009056	intracellular;protein complex;protein metabolic process;catabolic process				K03030		noIPR, noIPR, noIPR	unintegrated, unintegrated, unintegrated	PTHR10410 (PANTHER), PTHR10410:SF5 (PANTHER),
contig02832_1.exp	oxidoreductase	20	1.81769e-33	0.73	1	F:GO:0003824	catalytic activity
contig02839_1.exp	fumarylacetoacetate hydrolase	20	3.04811e-52	0.73	4	F:GO:0016787 F:GO:0005488 P:GO:0009056 P:GO:0006519	hydrolase activity;binding;catabolic process;amino acid and derivative metabolic process	EC:3.7.1.2,	fumarylacetoacetase	Styrene degradation;Tyrosine metabolism	K01555		IPR002529, IPR002529, IPR002529, IPR005959, IPR005959, IPR005959, IPR011234, IPR011234, IPR011234, IPR011234, noIPR, noIPR	Fumarylacetoacetase, C-terminal-like, Fumarylacetoacetase, C-terminal-like, Fumarylacetoacetase, C-terminal-like, Fumarylacetoacetase, Fumarylacetoacetase, Fumarylacetoacetase, Fumarylacetoacetase, C-terminal-related, Fumarylacetoacetase, C-terminal-related, Fumarylacetoacetase, C-terminal-related, Fumarylacetoacetase, C-terminal-related, unintegrated, unintegrated	PF01557 (PFAM), GO:0003824, GO:0008152, PTHR11820:SF1 (PANTHER), GO:0004334, GO:0009072, G3DSA:3.90.850.10 (GENE3D), SSF56529 (SUPERFAMILY), GO:0003824, GO:0008152, PTHR11820 (PANTHER),
contig05038_1.exp	nad-specific glutamate dehydrogenase	20	1.69545e-15	0.74	2	P:GO:0008152 F:GO:0003824	metabolic process;catalytic activity
contig02865_1.exp	phospholipase d1	20	1.91987e-19	0.53	4	F:GO:0035091 P:GO:0008152 P:GO:0007154 F:GO:0005515		-			K01115
contig12355_1.exp	transmembrane protein 85	20	2.85201e-10	0.75	1	C:GO:0005623	cell
contig02871_1.exp	presenilin family protein	20	1.83907e-22	0.88	2	C:GO:0016023 C:GO:0005623	cytoplasmic membrane-bounded vesicle;cell				K06060
PpolyN1d99e10.t7	na+ k+alpha 1 polypeptide	20	2.26291e-103	0.63	13	F:GO:0016787 F:GO:0005215 P:GO:0008150 P:GO:0006810 P:GO:0007267 F:GO:0005488 P:GO:0050789 C:GO:0005623 C:GO:0043234 C:GO:0005886 P:GO:0019725 C:GO:0005737 P:GO:0006811	hydrolase activity;transporter activity;biological_process;transport;cell-cell signaling;binding;regulation of biological process;cell;protein complex;plasma membrane;cellular homeostasis;cytoplasm;ion transport	EC:3.6.3.9,	Na+/K+-exchanging ATPase		K01539
contig02852_1.exp	uncharacterized conserved protein	20	2.91869e-07	0.6	2	P:GO:0008150 C:GO:0005575		-					noIPR, noIPR	unintegrated, unintegrated	tmhmm (TMHMM),
contig02856_1.exp	aspartate aminotransferase	20	9.4191e-82	0.77	6	F:GO:0016740 C:GO:0005739 P:GO:0009058 P:GO:0006519 P:GO:0008152 P:GO:0019748	transferase activity;mitochondrion;biosynthetic process;amino acid and derivative metabolic process;metabolic process;secondary metabolic process	EC:2.6.1.1,	aspartate transaminase	Cysteine metabolism;Alanine and aspartate metabolism;Glutamate metabolism;Novobiocin biosynthesis;Phenylalanine, tyrosine and tryptophan biosynthesis;Phenylalanine metabolism;Alkaloid biosynthesis I;Tyrosine metabolism;Arginine and proline metabolism;Carbon fixation	K00813
contig05110_1.exp	dead (asp-glu-ala-asp) box polypeptide 1	20	6.99261e-34	0.64	11	F:GO:0003723 F:GO:0016787 P:GO:0016043 P:GO:0006139 P:GO:0006996 P:GO:0000003 F:GO:0005515 P:GO:0050789 P:GO:0006412 P:GO:0007275 F:GO:0003824	RNA binding;hydrolase activity;cellular component organization and biogenesis;nucleobase, nucleoside, nucleotide and nucleic acid metabolic process;organelle organization and biogenesis;reproduction;protein binding;regulation of biological process;translation;multicellular organismal development;catalytic activity						noIPR, noIPR, noIPR	unintegrated, unintegrated, unintegrated	PTHR10967 (PANTHER), PTHR10967:SF44 (PANTHER),
contig03477_1.exp	pstvd rna-bidingvirp1	20	1.94053e-13	0.6	2	C:GO:0043226 C:GO:0005622	organelle;intracellular				K04498	transcription factor
contig00698_1.exp	superoxide dismutase	20	2.87168e-31	0.81	3	P:GO:0008152 F:GO:0005488 F:GO:0003824	metabolic process;binding;catalytic activity	EC:1.15.1.1,	superoxide dismutase	Neurodegenerative Diseases;Amyotrophic lateral sclerosis (ALS)	K04564
contig05814_1.exp	methionyl-trna synthetase	20	8.00968e-05	0.74	15	F:GO:0016874 F:GO:0004831 P:GO:0006418 F:GO:0004825 F:GO:0000166 C:GO:0005737 P:GO:0006412 F:GO:0003723 F:GO:0008270 F:GO:0005524 P:GO:0006437 F:GO:0000049 P:GO:0006431 F:GO:0004812 F:GO:0046872		-
contig03496_1.exp	n-acetyltransferase 11	20	7.77908e-13	0.66	2	F:GO:0016740 P:GO:0008152	transferase activity;metabolic process						IPR000182, IPR000182, IPR000182, IPR016181, IPR016181, IPR016181, noIPR, noIPR	GCN5-related N-acetyltransferase, GCN5-related N-acetyltransferase, GCN5-related N-acetyltransferase, Acyl-CoA N-acyltransferase, Acyl-CoA N-acyltransferase, Acyl-CoA N-acyltransferase, unintegrated, unintegrated	PF00583 (PFAM), GO:0008080, GO:0008152, G3DSA:3.40.630.30 (GENE3D), SSF55729 (SUPERFAMILY), , PTHR20531 (PANTHER),
contig03463_1.exp	transcriptionalsir2 family protein	20	1.90135e-19	0.68	3	F:GO:0005488 P:GO:0050789 P:GO:0006350	binding;regulation of biological process;transcription				K11416
contig03465_1.exp	cytochrome c heme lyase	20	7.00349e-14	0.71	1	F:GO:0003824	catalytic activity				K01764
contig02347_1.exp	protein	20	4.3532e-113	0.57	1	F:GO:0003779	actin binding				K05768	cytoskeleton	IPR007122, IPR007122, IPR007122, IPR007123, IPR007123, noIPR, noIPR, noIPR	Gelsolin, Gelsolin, Gelsolin, Gelsolin region, Gelsolin region, unintegrated, unintegrated, unintegrated	PTHR11977 (PANTHER), SM00262 (SMART), GO:0003779, PF00626 (PFAM), , G3DSA:3.40.20.10 (GENE3D), SSF55753 (SUPERFAMILY),
contig02087_1.exp	protein kinase domain containing protein	20	2.8891e-09	0.65	3	F:GO:0004672 F:GO:0000166 P:GO:0006464	protein kinase activity;nucleotide binding;protein modification process						IPR000719, IPR000719, IPR000719, IPR000719, IPR000719, IPR017442, IPR017442, IPR017442, IPR017442, noIPR, noIPR, noIPR	Protein kinase, core, Protein kinase, core, Protein kinase, core, Protein kinase, core, Protein kinase, core, Serine/threonine protein kinase-related, Serine/threonine protein kinase-related, Serine/threonine protein kinase-related, Serine/threonine protein kinase-related, unintegrated, unintegrated, unintegrated	PD000001 (PRODOM), PS50011 (PROFILE), GO:0004672, GO:0005524, GO:0006468, PF00069 (PFAM), GO:0004672, GO:0005524, GO:0006468, PTHR22986 (PANTHER), PTHR22986:SF87 (PANTHER),
PpolyN1d77c12.t7	dna ligase	20	6.72542e-06	0.5	6	P:GO:0006260 F:GO:0005524 F:GO:0016874 P:GO:0006281 F:GO:0003910 P:GO:0006310		-
PpolyNOa08d04.t7	ctive site motif family protein	20	2.29696e-20	0.54	6	F:GO:0005488 C:GO:0043226 C:GO:0005622 C:GO:0005737 F:GO:0003824 P:GO:0008152	binding;organelle;intracellular;cytoplasm;catalytic activity;metabolic process				K01115		IPR001736, IPR001736, IPR001736, IPR001736, IPR001736, IPR015679, IPR015679, noIPR, noIPR, noIPR	Phospholipase D/Transphosphatidylase, Phospholipase D/Transphosphatidylase, Phospholipase D/Transphosphatidylase, Phospholipase D/Transphosphatidylase, Phospholipase D/Transphosphatidylase, Phospholipase D, Phospholipase D, unintegrated, unintegrated, unintegrated	PF00614 (PFAM), SM00155 (SMART), PS50035 (PROFILE), GO:0003824, GO:0008152, PTHR18896 (PANTHER), , PTHR18896:SF5 (PANTHER), SSF56024 (SUPERFAMILY),
contig03522_1.exp	synapsin ii isoform iia	20	7.07829e-43	0.79	10	F:GO:0008092 C:GO:0005886 C:GO:0016023 C:GO:0005575 F:GO:0000166 F:GO:0005515 F:GO:0003824 P:GO:0006810 P:GO:0050789 P:GO:0007267	cytoskeletal protein binding;plasma membrane;cytoplasmic membrane-bounded vesicle;cellular_component;nucleotide binding;protein binding;catalytic activity;transport;regulation of biological process;cell-cell signaling						IPR001359, IPR001359, IPR001359, IPR001359	Synapsin, Synapsin, Synapsin, Synapsin	PTHR10841 (PANTHER), PF02750 (PFAM), GO:0007269, GO:0008021
PpolyNOa01h04.t7	peptidylprolyl cis-trans isomerase	20	3.33537e-16	0.69	5	C:GO:0009579 C:GO:0009536 F:GO:0005488 F:GO:0003824 P:GO:0019538	thylakoid;plastid;binding;catalytic activity;protein metabolic process				K09571		IPR001179, IPR001179, IPR001179, IPR001179, noIPR, noIPR, noIPR, noIPR	Peptidyl-prolyl cis-trans isomerase, FKBP-type, Peptidyl-prolyl cis-trans isomerase, FKBP-type, Peptidyl-prolyl cis-trans isomerase, FKBP-type, Peptidyl-prolyl cis-trans isomerase, FKBP-type, unintegrated, unintegrated, unintegrated, unintegrated	PTHR10516 (PANTHER), PF00254 (PFAM), PS50059 (PROFILE), GO:0006457, G3DSA:3.10.50.40 (GENE3D), PTHR10516:SF29 (PANTHER), SSF54534 (SUPERFAMILY),
contig03503_1.exp	nad-dependent epimerase dehydratase	20	1.44095e-23	0.51	3	P:GO:0008152 F:GO:0003824 F:GO:0005488	metabolic process;catalytic activity;binding						IPR016040, IPR016040, IPR016040, IPR016040, noIPR, noIPR	NAD(P)-binding, NAD(P)-binding, NAD(P)-binding, NAD(P)-binding, unintegrated, unintegrated	SSF51735 (SUPERFAMILY), GO:0003824, GO:0005488, GO:0008152, PTHR10366 (PANTHER),
PpolyN1a04d01.t7	oxidoreductase	20	3.78825e-62	0.55	4	F:GO:0005488 F:GO:0016491 P:GO:0008152 F:GO:0003824		-					IPR002198, IPR002198, IPR002198, noIPR, noIPR	Short-chain dehydrogenase/reductase SDR, Short-chain dehydrogenase/reductase SDR, Short-chain dehydrogenase/reductase SDR, unintegrated, unintegrated	PTHR19410 (PANTHER), GO:0008152, GO:0016491, PTHR19410:SF18 (PANTHER),
contig03507_1.exp	mps one binder kinase activator-like 1a	20	7.18276e-72	0.83	7	C:GO:0005737 F:GO:0016301 F:GO:0030234 C:GO:0005634 F:GO:0005488 P:GO:0006464 F:GO:0005515	cytoplasm;kinase activity;enzyme regulator activity;nucleus;binding;protein modification process;protein binding				K06685		IPR005301, IPR005301, IPR005301, IPR005301, IPR005301, noIPR, noIPR	Mob1/phocein, Mob1/phocein, Mob1/phocein, Mob1/phocein, Mob1/phocein, unintegrated, unintegrated	G3DSA:1.20.140.30 (GENE3D), PTHR22599 (PANTHER), PF03637 (PFAM), SSF101152 (SUPERFAMILY), GO:0005515, PTHR22599:SF8 (PANTHER),
PpolyN1a10c10.t7	pyruvate dehydrogenase kinase	20	1.38343e-36	0.65	8	F:GO:0004672 F:GO:0004871 F:GO:0000166 C:GO:0009536 C:GO:0005739 P:GO:0007165 C:GO:0043234 P:GO:0006464	protein kinase activity;signal transducer activity;nucleotide binding;plastid;mitochondrion;signal transduction;protein complex;protein modification process				K00898	kinase	IPR003594, IPR003594, IPR003594, IPR003594, IPR003594, IPR004358, IPR004358, IPR005467, IPR005467, IPR005467, IPR005467, IPR005467, noIPR, noIPR, noIPR, noIPR	ATP-binding region, ATPase-like, ATP-binding region, ATPase-like, ATP-binding region, ATPase-like, ATP-binding region, ATPase-like, ATP-binding region, ATPase-like, Signal transduction histidine kinase-related protein, C-terminal, Signal transduction histidine kinase-related protein, C-terminal, Signal transduction histidine kinase, core, Signal transduction histidine kinase, core, Signal transdu…	G3DSA:3.30.565.10 (GENE3D), PF02518 (PFAM), SM00387 (SMART), SSF55874 (SUPERFAMILY), GO:0005524, PR00344 (PRINTS), GO:0016310, PS50109 (PROFILE), GO:0000155, GO:0004673, GO:0007165, GO:0018106, PTHR11947 (PANTHER), PTHR11947:SF3 (PANTHER), tmhmm (TMHMM),
contig03427_1.exp	actin	20	1.24767e-77	0.79	6	C:GO:0005856 F:GO:0000166 C:GO:0005737 F:GO:0003774 F:GO:0005515 F:GO:0005198	cytoskeleton;nucleotide binding;cytoplasm;motor activity;protein binding;structural molecule activity				K05692	cytoskeleton	IPR004000, IPR004000, IPR004000, IPR004001, IPR004001, noIPR, noIPR, noIPR	Actin/actin-like, Actin/actin-like, Actin/actin-like, Actin, conserved site, Actin, conserved site, unintegrated, unintegrated, unintegrated	PTHR11937 (PANTHER), PF00022 (PFAM), GO:0005515, PS00432 (PROSITE), GO:0005524, G3DSA:3.30.420.40 (GENE3D), SSF53067 (SUPERFAMILY),
PpolyN1d09f12.t7	phosphatidylglycerol specific	20	4.48418e-24	0.57	2	C:GO:0005623 F:GO:0016787	cell;hydrolase activity
contig03430_1.exp	cation binding protein	20	6.12586e-11	0.53	0			-
contig03009_1.exp	smu-1 suppressor of mec-8 and unc-52 homolog	20	3.81694e-36	0.69	2	C:GO:0005737 C:GO:0005634		-
PpolyN1d65e08.t7	secreted protein	20	1.77702e-29	0.6	1	F:GO:0016787	hydrolase activity						noIPR, noIPR	unintegrated, unintegrated	SignalP (SIGNALP),
contig03401_1.exp	aconitatemitochondrial precursor	20	3.69632e-85	0.83	7	C:GO:0005811 F:GO:0005488 F:GO:0003824 C:GO:0005739 P:GO:0006091 P:GO:0009056 P:GO:0008152	lipid particle;binding;catalytic activity;mitochondrion;generation of precursor metabolites and energy;catabolic process;metabolic process	EC:4.2.1.3,	aconitate hydratase	Glyoxylate and dicarboxylate metabolism;Citrate cycle (TCA cycle);Reductive carboxylate cycle (CO2 fixation)	K01681		IPR000573, IPR000573, IPR006248, IPR006248, IPR006248, IPR015928, IPR015928, IPR015928, IPR015937, IPR015937	Aconitase A/isopropylmalate dehydratase small subunit, swivel, Aconitase A/isopropylmalate dehydratase small subunit, swivel, Aconitase, mitochondrial-like, Aconitase, mitochondrial-like, Aconitase, mitochondrial-like, Aconitase/3-isopropylmalate dehydratase, swivel, Aconitase/3-isopropylmalate dehydratase, swivel, Aconitase/3-isopropylmalate dehydratase, swivel, Aconitase-like core, Aconitase-li…	PF00694 (PFAM), GO:0008152, PTHR11670:SF5 (PANTHER), GO:0003994, GO:0006099, G3DSA:3.20.19.10 (GENE3D), SSF52016 (SUPERFAMILY), GO:0008152, PTHR11670 (PANTHER), GO:0008152
contig12611_1.exp	carbon-nitrogen hydrolase	20	5.56603e-06	0.72	4	P:GO:0006807 C:GO:0009507 F:GO:0016787 F:GO:0016810		-
contig01228_1.exp	cell division cycle protein 23 homolog	20	2.13212e-63	0.73	2	F:GO:0005488 P:GO:0051301		-			K03355	ubiquitin syst	IPR001440, IPR001440, IPR011990, IPR011990, IPR013026, IPR013026, IPR013026, IPR013026, noIPR, noIPR, noIPR, noIPR	Tetratricopeptide TPR-1, Tetratricopeptide TPR-1, Tetratricopeptide-like helical, Tetratricopeptide-like helical, Tetratricopeptide region, Tetratricopeptide region, Tetratricopeptide region, Tetratricopeptide region, unintegrated, unintegrated, unintegrated, unintegrated	PF00515 (PFAM), , G3DSA:1.25.40.10 (GENE3D), GO:0005488, SM00028 (SMART), PS50005 (PROFILE), PS50293 (PROFILE), , PTHR12558 (PANTHER), PTHR12558:SF10 (PANTHER), SSF48452 (SUPERFAMILY),
contig10643_1.exp	transmembrane protein	20	1.03736e-20	0.57	1	C:GO:0016021		-					noIPR, noIPR, noIPR	unintegrated, unintegrated, unintegrated	SignalP (SIGNALP), tmhmm (TMHMM),
contig03454_1.exp	mob1-like protein	20	1.05594e-17	0.66	1	F:GO:0005515		-			K06685
contig03455_1.exp	not2 not3 not5 family protein	20	1.47662e-35	0.85	4	P:GO:0050789 P:GO:0006350 C:GO:0005634 F:GO:0030528	regulation of biological process;transcription;nucleus;transcription regulator activity
contig03459_1.exp	eukaryotic translation initiation factor 4e	20	7.69087e-37	0.66	9	C:GO:0005737 C:GO:0043234 F:GO:0005515 F:GO:0003723 F:GO:0008135 C:GO:0005840 P:GO:0016043 P:GO:0050789 P:GO:0006412	cytoplasm;protein complex;protein binding;RNA binding;translation factor activity, nucleic acid binding;ribosome;cellular component organization and biogenesis;regulation of biological process;translation				K03259	transl.factor	noIPR, noIPR	unintegrated, unintegrated	SignalP (SIGNALP),
PpolyN0a13a01.t7	ankyrin repeat-containing protein	20	1.90562e-25	0.63	3	F:GO:0030234 F:GO:0005488 P:GO:0007165	enzyme regulator activity;binding;signal transduction						IPR001164, IPR001164, IPR001164, IPR001164, IPR001164, IPR001164, IPR001164, IPR001164, noIPR, noIPR, noIPR	Arf GTPase activating protein, Arf GTPase activating protein, Arf GTPase activating protein, Arf GTPase activating protein, Arf GTPase activating protein, Arf GTPase activating protein, Arf GTPase activating protein, Arf GTPase activating protein, unintegrated, unintegrated, unintegrated	PR00405 (PRINTS), PF01412 (PFAM), SM00105 (SMART), PS50115 (PROFILE), SSF57863 (SUPERFAMILY), GO:0008060, GO:0008270, GO:0032312, PTHR23180 (PANTHER), SignalP (SIGNALP),
contig03281_1.exp	endoribonuclease l-psp	20	1.31412e-36	0.7	0			-					noIPR, noIPR, noIPR	unintegrated, unintegrated, unintegrated	SignalP (SIGNALP), tmhmm (TMHMM),
contig10844_1.exp	es1 protein	20	5.79e-55	0.67	2	C:GO:0005615 C:GO:0005739	extracellular space;mitochondrion						noIPR, noIPR	unintegrated, unintegrated	G3DSA:3.40.50.880 (GENE3D),
PpolyN1d126g05.t7	aarf domain containing kinase 4	20	9.31878e-11	0.57	3	P:GO:0044403 C:GO:0005623 C:GO:0043234	symbiosis, encompassing mutualism through parasitism;cell;protein complex						noIPR, noIPR	unintegrated, unintegrated	SignalP (SIGNALP),
contig01936_1.exp	26s proteasome non-atpase regulatory subunit 3	20	1.01706e-39	0.82	0			-			K03033
contig03626_1.exp	coiled-coil domain containing 25	20	9.71983e-32	0.76	2	F:GO:0003674 P:GO:0008150		-
contig03634_1.exp	phenylalanyl-trna synthetase beta chain cytoplasmic	20	3.98904e-41	0.87	8	F:GO:0003824 F:GO:0000166 P:GO:0006139 P:GO:0006412 P:GO:0006519 P:GO:0009058 C:GO:0005737 C:GO:0043234	catalytic activity;nucleotide binding;nucleobase, nucleoside, nucleotide and nucleic acid metabolic process;translation;amino acid and derivative metabolic process;biosynthetic process;cytoplasm;protein complex	EC:6.1.1.20,	phenylalanine---tRNA ligase	Aminoacyl-tRNA biosynthesis;Phenylalanine, tyrosine and tryptophan biosynthesis	K01889		IPR002319, IPR002319, IPR002319, IPR002319, IPR002319, IPR002319, IPR002319, IPR002319, noIPR, noIPR, noIPR, noIPR	Phenylalanyl-tRNA synthetase, class IIc, Phenylalanyl-tRNA synthetase, class IIc, Phenylalanyl-tRNA synthetase, class IIc, Phenylalanyl-tRNA synthetase, class IIc, Phenylalanyl-tRNA synthetase, class IIc, Phenylalanyl-tRNA synthetase, class IIc, Phenylalanyl-tRNA synthetase, class IIc, Phenylalanyl-tRNA synthetase, class IIc, unintegrated, unintegrated, unintegrated, unintegrated	PTHR11538 (PANTHER), PF01409 (PFAM), GO:0000166, GO:0004826, GO:0005524, GO:0005737, GO:0006412, GO:0006432, G3DSA:3.30.930.10 (GENE3D), PTHR11538:SF15 (PANTHER), SSF55681 (SUPERFAMILY),
contig03613_1.exp	peptidyl-prolyl cis-trans isomerase-like 3	20	3.15662e-44	0.8	2	F:GO:0003824 P:GO:0019538	catalytic activity;protein metabolic process	EC:5.2.1.8,	peptidylprolyl isomerase	Calcium signaling pathway;Parkinson's disease;Ubiquitin mediated proteolysis	K01802		IPR002130, IPR002130, IPR002130, IPR002130, IPR002130, IPR002130, IPR002130, IPR015891, IPR015891	Peptidyl-prolyl cis-trans isomerase, cyclophilin-type, Peptidyl-prolyl cis-trans isomerase, cyclophilin-type, Peptidyl-prolyl cis-trans isomerase, cyclophilin-type, Peptidyl-prolyl cis-trans isomerase, cyclophilin-type, Peptidyl-prolyl cis-trans isomerase, cyclophilin-type, Peptidyl-prolyl cis-trans isomerase, cyclophilin-type, Peptidyl-prolyl cis-trans isomerase, cyclophilin-type, Cyclophilin-li…	PR00153 (PRINTS), G3DSA:2.40.100.10 (GENE3D), PTHR11071 (PANTHER), PF00160 (PFAM), PS50072 (PROFILE), GO:0003755, GO:0006457, SSF50891 (SUPERFAMILY),
PpolyN1d76f02.t7	rab gdp-dissociation inhibitor	20	1.10248e-149	0.73	4	F:GO:0005093 P:GO:0043087 P:GO:0015031 C:GO:0005575		-					IPR002005, IPR002005, IPR002005, IPR002005, noIPR, noIPR, noIPR	Rab GTPase activator, Rab GTPase activator, Rab GTPase activator, Rab GTPase activator, unintegrated, unintegrated, unintegrated	PR00891 (PRINTS), PTHR11787 (PANTHER), PF00996 (PFAM), GO:0043087, G3DSA:1.10.405.10 (GENE3D), SSF51905 (SUPERFAMILY),
contig03616_1.exp	ras and rab interactor 2	20	1.41454e-20	0.63	4	F:GO:0005096 P:GO:0007165 P:GO:0006897 F:GO:0005515		-					IPR003123, IPR003123, IPR003123, noIPR, noIPR	Vacuolar sorting protein 9, Vacuolar sorting protein 9, Vacuolar sorting protein 9, unintegrated, unintegrated	PF02204 (PFAM), PS51205 (PROFILE), , SSF109993 (SUPERFAMILY),
contig03620_1.exp	sec23 sec24 family protein	20	9.48581e-11	0.53	4	P:GO:0006810 C:GO:0043226 C:GO:0005622 C:GO:0005737	transport;organelle;intracellular;cytoplasm						noIPR, noIPR, noIPR, noIPR	unintegrated, unintegrated, unintegrated, unintegrated	G3DSA:3.40.20.10 (GENE3D), PTHR13803 (PANTHER), SSF82754 (SUPERFAMILY),
contig03653_1.exp	glutathione s-	20	2.68003e-38	0.59	2	F:GO:0016740 F:GO:0004364		-
contig06274_1.exp	ariadne homolog	20	1.64639e-10	0.62	1	F:GO:0005488	binding						noIPR, noIPR	unintegrated, unintegrated	SignalP (SIGNALP),
contig03663_1.exp	vacuolar protein sorting 25	20	2.45451e-14	0.74	12	F:GO:0004672 C:GO:0005886 P:GO:0007165 F:GO:0000166 P:GO:0006811 F:GO:0005515 P:GO:0050789 C:GO:0005737 P:GO:0008150 P:GO:0006350 P:GO:0006464 P:GO:0006519	protein kinase activity;plasma membrane;signal transduction;nucleotide binding;ion transport;protein binding;regulation of biological process;cytoplasm;biological_process;transcription;protein modification process;amino acid and derivative metabolic process	EC:2.7.11.0,
contig12772_1.exp	isovaleryl-dehydrogenase	20	6.5081e-23	0.92	5	F:GO:0000166 P:GO:0008152 F:GO:0003824 P:GO:0009056 P:GO:0006519	nucleotide binding;metabolic process;catalytic activity;catabolic process;amino acid and derivative metabolic process	EC:1.3.99.10,	isovaleryl-CoA dehydrogenase	Valine, leucine and isoleucine degradation	K00253		IPR006089, IPR006089, IPR006089, IPR006090, IPR006090, IPR009075, IPR009075, IPR013764, IPR013764, IPR013764, noIPR, noIPR, noIPR	Acyl-CoA dehydrogenase, conserved site, Acyl-CoA dehydrogenase, conserved site, Acyl-CoA dehydrogenase, conserved site, Acyl-CoA oxidase/dehydrogenase, type 1, Acyl-CoA oxidase/dehydrogenase, type 1, Acyl-CoA dehydrogenase/oxidase C-terminal, Acyl-CoA dehydrogenase/oxidase C-terminal, Acyl-CoA oxidase/dehydrogenase, type1/2, C-terminal, Acyl-CoA oxidase/dehydrogenase, type1/2, C-terminal, Acyl-Co…	PS00073 (PROSITE), GO:0003995, GO:0006118, PF00441 (PFAM), GO:0006118, SSF47203 (SUPERFAMILY), GO:0006118, G3DSA:1.20.140.10 (GENE3D), GO:0006118, GO:0016491, PTHR10909 (PANTHER), PTHR10909:SF10 (PANTHER),
contig02817_1.exp	retinoblastoma binding protein 4	20	3.40363e-70	0.6	3	P:GO:0006996 P:GO:0008152 P:GO:0006350	organelle organization and biogenesis;metabolic process;transcription				K10752
contig03640_1.exp	cop9 constitutive photomorphogenic homolog subunit 4	20	6.41258e-57	0.73	4	F:GO:0005515 C:GO:0005634 C:GO:0043234 P:GO:0006464	protein binding;nucleus;protein complex;protein modification process						noIPR, noIPR, noIPR	unintegrated, unintegrated, unintegrated	PTHR10855 (PANTHER), PTHR10855:SF2 (PANTHER),
contig03643_1.exp	ataxia telangiectasia mutated	20	2.10506e-21	0.82	21	P:GO:0006950 F:GO:0005515 P:GO:0006259 F:GO:0004672 P:GO:0009628 P:GO:0007275 P:GO:0050789 P:GO:0008219 P:GO:0000003 C:GO:0043226 C:GO:0005737 F:GO:0003677 F:GO:0016301 P:GO:0007049 P:GO:0008152 P:GO:0007165 C:GO:0005856 P:GO:0009790 C:GO:0005634 P:GO:0006464 P:GO:0006519	response to stress;protein binding;DNA metabolic process;protein kinase activity;response to abiotic stimulus;multicellular organismal development;regulation of biological process;cell death;reproduction;organelle;cytoplasm;DNA binding;kinase activity;cell cycle;metabolic process;signal transduction;cytoskeleton;embryonic development;nucleus;protein modification process;amino acid and derivative …	EC:2.7.11.0, EC:2.7.1.137,	;phosphatidylinositol 3-kinase	Inositol phosphate metabolism;Regulation of autophagy;Phosphatidylinositol signaling system	K04728	kinase
contig03647_1.exp	protein serine threonine kinase	20	4.45008e-24	0.62	2	F:GO:0005488 F:GO:0016301	binding;kinase activity				K04688	kinase
contig03555_1.exp	dhhc-containing protein 20	20	7.07932e-06	0.53	6	F:GO:0046872 F:GO:0008415 F:GO:0016740 C:GO:0016021 C:GO:0016020 F:GO:0008270		-					IPR000170, IPR000170, IPR000170, noIPR, noIPR, noIPR	High potential iron-sulphur protein, High potential iron-sulphur protein, High potential iron-sulphur protein, unintegrated, unintegrated, unintegrated	PS00596 (PROSITE), GO:0006118, GO:0009055, SignalP (SIGNALP), tmhmm (TMHMM),
contig02311_1.exp	adenylate guanylate cyclase	20	1.03322e-12	0.65	0			-					noIPR, noIPR, noIPR	unintegrated, unintegrated, unintegrated	PTHR11920 (PANTHER), PTHR11920:SF33 (PANTHER),
contig03562_1.exp	ras guanine nucleotide exchange factor	20	1.27585e-19	0.57	5	P:GO:0051056 P:GO:0007264 P:GO:0051301 F:GO:0005085 C:GO:0005622		-			K04349		IPR001895, IPR001895, IPR001895, IPR001895, IPR001895, IPR001895, IPR008937, IPR008937, IPR008937, IPR008937, IPR008937, noIPR, noIPR	Guanine-nucleotide dissociation stimulator CDC25, Guanine-nucleotide dissociation stimulator CDC25, Guanine-nucleotide dissociation stimulator CDC25, Guanine-nucleotide dissociation stimulator CDC25, Guanine-nucleotide dissociation stimulator CDC25, Guanine-nucleotide dissociation stimulator CDC25, Ras guanine nucleotide exchange factor, Ras guanine nucleotide exchange factor, Ras guanine nucleot…	G3DSA:1.10.840.10 (GENE3D), PF00617 (PFAM), PS50009 (PROFILE), GO:0005085, GO:0005622, GO:0007264, PTHR23113 (PANTHER), SSF48366 (SUPERFAMILY), GO:0005085, GO:0005622, GO:0007264, PTHR23113:SF48 (PANTHER),
PpolyN1a14b03.t7	alpha beta hydrolase fold	20	1.58007e-13	0.57	5	P:GO:0006508 F:GO:0004177 F:GO:0016787 F:GO:0003824 F:GO:0033961		-					noIPR, noIPR, noIPR, noIPR, noIPR	unintegrated, unintegrated, unintegrated, unintegrated, unintegrated	G3DSA:3.40.50.1820 (GENE3D), PTHR10992 (PANTHER), PTHR10992:SF22 (PANTHER), SSF53474 (SUPERFAMILY),
contig03526_1.exp	pleckstrin homologydomain-containing protein	20	9.55993e-39	0.65	4	P:GO:0006464 F:GO:0000166 F:GO:0004672 P:GO:0006519	protein modification process;nucleotide binding;protein kinase activity;amino acid and derivative metabolic process	EC:2.7.11.0,			K04427	kinase
contig03544_1.exp	serine arginine-rich protein specific kinase 1	20	2.60397e-140	0.67	12	F:GO:0004672 P:GO:0007165 P:GO:0050789 P:GO:0006139 P:GO:0008150 F:GO:0000166 F:GO:0005515 F:GO:0005488 C:GO:0005737 C:GO:0005634 P:GO:0006464 P:GO:0006519	protein kinase activity;signal transduction;regulation of biological process;nucleobase, nucleoside, nucleotide and nucleic acid metabolic process;biological_process;nucleotide binding;protein binding;binding;cytoplasm;nucleus;protein modification process;amino acid and derivative metabolic process	EC:2.7.11.0,			K08831	kinase	IPR000719, IPR000719, IPR000719, IPR000719, IPR000719, IPR011009, IPR011009, IPR017442, IPR017442, IPR017442, IPR017442, noIPR, noIPR, noIPR, noIPR	Protein kinase, core, Protein kinase, core, Protein kinase, core, Protein kinase, core, Protein kinase, core, Protein kinase-like, Protein kinase-like, Serine/threonine protein kinase-related, Serine/threonine protein kinase-related, Serine/threonine protein kinase-related, Serine/threonine protein kinase-related, unintegrated, unintegrated, unintegrated, unintegrated	PD000001 (PRODOM), PS50011 (PROFILE), GO:0004672, GO:0005524, GO:0006468, SSF56112 (SUPERFAMILY), , PF00069 (PFAM), GO:0004672, GO:0005524, GO:0006468, G3DSA:1.10.510.10 (GENE3D), PTHR11295 (PANTHER), PTHR11295:SF118 (PANTHER),
contig03548_1.exp	f-box protein5	20	1.51584e-08	0.61	4	P:GO:0010286 F:GO:0005515 F:GO:0004842 P:GO:0006511		-
contig11376_1.exp	prolyl 4-hydroxylase	20	5.52282e-22	0.66	3	F:GO:0016706 P:GO:0019538 C:GO:0005575		-
PpolyN1d45f03.t7	amine oxidase	20	2.64316e-47	0.5	3	F:GO:0001716 F:GO:0016491 P:GO:0006118		-
PpolyN1a09f04.t7	3-hydroxyanthranilate-dioxygenase	20	1.68396e-52	0.66	3	F:GO:0003824 F:GO:0005488 P:GO:0008152	catalytic activity;binding;metabolic process				K00452		IPR010329, IPR010329, IPR010329, IPR010329, IPR011051, IPR011051	3-hydroxyanthranilic acid dioxygenase, 3-hydroxyanthranilic acid dioxygenase, 3-hydroxyanthranilic acid dioxygenase, 3-hydroxyanthranilic acid dioxygenase, Cupin, RmlC-type, Cupin, RmlC-type	PF06052 (PFAM), TIGR03037 (TIGRFAMs), GO:0005506, GO:0008152, SSF51182 (SUPERFAMILY),
contig03598_1.exp	elongation factor-2 kinase	20	2.93612e-20	0.6	6	F:GO:0008135 P:GO:0019538 C:GO:0005840 F:GO:0004672 F:GO:0000166 P:GO:0006464	translation factor activity, nucleic acid binding;protein metabolic process;ribosome;protein kinase activity;nucleotide binding;protein modification process	EC:2.7.11.0,			K08292	kinase	IPR004166, IPR004166, IPR004166, IPR004166, IPR004166, IPR011009, IPR011009, noIPR, noIPR, noIPR	MHCK/EF2 kinase, MHCK/EF2 kinase, MHCK/EF2 kinase, MHCK/EF2 kinase, MHCK/EF2 kinase, Protein kinase-like, Protein kinase-like, unintegrated, unintegrated, unintegrated	PF02816 (PFAM), PS51158 (PROFILE), GO:0004674, GO:0005524, GO:0006468, SSF56112 (SUPERFAMILY), , PTHR14187 (PANTHER), PTHR14187:SF3 (PANTHER),
contig03601_1.exp	phosphoenolpyruvate carboxykinase	20	1.13774e-11	0.66	2	F:GO:0003824 F:GO:0000166	catalytic activity;nucleotide binding	EC:4.1.1.0,
contig04378_1.exp	protein phosphatasecatalytic subunit	20	2.53484e-65	0.74	12	P:GO:0006464 C:GO:0005829 P:GO:0009653 P:GO:0016043 P:GO:0050789 F:GO:0005488 F:GO:0004721 F:GO:0005515 P:GO:0007049 C:GO:0005737 C:GO:0043234 C:GO:0005623	protein modification process;cytosol;anatomical structure morphogenesis;cellular component organization and biogenesis;regulation of biological process;binding;phosphoprotein phosphatase activity;protein binding;cell cycle;cytoplasm;protein complex;cell				K01090		IPR006186, IPR006186, IPR006186, IPR006186, noIPR, noIPR, noIPR, noIPR	Serine/threonine-specific protein phosphatase and bis(5-nucleosyl)-tetraphosphatase, Serine/threonine-specific protein phosphatase and bis(5-nucleosyl)-tetraphosphatase, Serine/threonine-specific protein phosphatase and bis(5-nucleosyl)-tetraphosphatase, Serine/threonine-specific protein phosphatase and bis(5-nucleosyl)-tetraphosphatase, unintegrated, unintegrated, unintegrated, unintegrated	PR00114 (PRINTS), PTHR11668 (PANTHER), SM00156 (SMART), GO:0016787, G3DSA:3.60.21.10 (GENE3D), PTHR11668:SF24 (PANTHER), SSF56300 (SUPERFAMILY),
contig03567_1.exp	aromatic-rich family protein	20	3.33361e-11	0.59	3	C:GO:0043226 C:GO:0005622 C:GO:0005737	organelle;intracellular;cytoplasm
contig03576_1.exp	solute carrier familymember 1	20	9.33151e-14	0.57	3	C:GO:0005623 P:GO:0006810 F:GO:0005215	cell;transport;transporter activity
contig05069_1.exp	von willebrand factor typeegf and pentraxin domain containing 1	20	1.43046e-06	0.54	6	F:GO:0005509 C:GO:0005737 P:GO:0007155 C:GO:0016020 F:GO:0005515 C:GO:0005576		-
PpolyN1d123c03.t7	alpha-n-acetylglucosaminidase	20	2.22899e-67	0.71	7	C:GO:0005615 F:GO:0003824 C:GO:0005764 P:GO:0007275 F:GO:0016787 P:GO:0005975 P:GO:0009056	extracellular space;catalytic activity;lysosome;multicellular organismal development;hydrolase activity;carbohydrate metabolic process;catabolic process	EC:3.2.1.50,	alpha-N-acetylglucosaminidase	Glycan structures - degradation;Glycosaminoglycan degradation	K01205
contig03234_1.exp	adaptor-related protein complexsigma 2 subunit	20	8.41579e-39	0.84	8	P:GO:0016043 C:GO:0016023 F:GO:0005515 P:GO:0006810 P:GO:0015031 C:GO:0005737 C:GO:0043234 C:GO:0005794	cellular component organization and biogenesis;cytoplasmic membrane-bounded vesicle;protein binding;transport;protein transport;cytoplasm;protein complex;Golgi apparatus						noIPR, noIPR, noIPR	unintegrated, unintegrated, unintegrated	PTHR11753 (PANTHER), PTHR11753:SF2 (PANTHER),
contig03240_1.exp	glutamate 5-kinase	20	1.61882e-15	0.64	7	F:GO:0003723 F:GO:0004349 F:GO:0016301 C:GO:0005737 F:GO:0016740 P:GO:0008652 P:GO:0006561		-			K00931		noIPR, noIPR, noIPR	unintegrated, unintegrated, unintegrated	SignalP (SIGNALP), tmhmm (TMHMM),
contig03220_1.exp	dead deah box helicase	20	5.10944e-36	0.67	0			-
contig01584_1.exp	phosphatidylethanolamine-binding protein	20	1.22304e-26	0.61	0			-					IPR008914, IPR008914, IPR008914, IPR008914, IPR008914, noIPR, noIPR	Phosphatidylethanolamine-binding protein PEBP, Phosphatidylethanolamine-binding protein PEBP, Phosphatidylethanolamine-binding protein PEBP, Phosphatidylethanolamine-binding protein PEBP, Phosphatidylethanolamine-binding protein PEBP, unintegrated, unintegrated	PD004330 (PRODOM), G3DSA:3.90.280.10 (GENE3D), PF01161 (PFAM), SSF49777 (SUPERFAMILY), , PTHR11362 (PANTHER),
contig03224_1.exp	chromosome 18 open reading frame 8	20	2.47981e-27	0.67	0			-					IPR009755, IPR009755	Colon cancer-associated Mic1-like, Colon cancer-associated Mic1-like	PF07035 (PFAM),
PpolyN1d83b09.t7	httm domain protein	20	1.39398e-42	0.56	0			-					noIPR, noIPR	unintegrated, unintegrated	tmhmm (TMHMM),
contig03260_1.exp	3-hydroxybutyrate dehydrogenase	20	1.64193e-26	0.85	3	F:GO:0003824 F:GO:0005488 P:GO:0008152	catalytic activity;binding;metabolic process	EC:1.1.1.30,	3-hydroxybutyrate dehydrogenase	Synthesis and degradation of ketone bodies;Butanoate metabolism
contig12392_1.exp	adaptor-related protein complexmu 1 subunit	20	8.50072e-36	0.77	9	C:GO:0043234 C:GO:0016023 P:GO:0006810 P:GO:0006996 P:GO:0015031 F:GO:0005515 P:GO:0016043 F:GO:0005215 C:GO:0005737	protein complex;cytoplasmic membrane-bounded vesicle;transport;organelle organization and biogenesis;protein transport;protein binding;cellular component organization and biogenesis;transporter activity;cytoplasm						IPR008968, IPR008968, IPR008968, IPR008968, IPR008968, IPR008968, IPR008968, IPR008968, IPR008968, noIPR, noIPR, noIPR, noIPR	Clathrin adaptor, mu subunit, C-terminal, Clathrin adaptor, mu subunit, C-terminal, Clathrin adaptor, mu subunit, C-terminal, Clathrin adaptor, mu subunit, C-terminal, Clathrin adaptor, mu subunit, C-terminal, Clathrin adaptor, mu subunit, C-terminal, Clathrin adaptor, mu subunit, C-terminal, Clathrin adaptor, mu subunit, C-terminal, Clathrin adaptor, mu subunit, C-terminal, unintegrated, uninteg…	PF00928 (PFAM), PS51072 (PROFILE), SSF49447 (SUPERFAMILY), GO:0005515, GO:0006461, GO:0006886, GO:0008565, GO:0016192, GO:0030131, G3DSA:2.60.40.1170 (GENE3D), PTHR11998 (PANTHER), PTHR11998:SF11 (PANTHER),
contig03269_1.exp	transducin family protein wd-40 repeat family protein	20	1.35845e-12	0.67	2	C:GO:0043234 C:GO:0005886	protein complex;plasma membrane	EC:3.6.5.1,	heterotrimeric G-protein GTPase				noIPR, noIPR	unintegrated, unintegrated	SignalP (SIGNALP),
contig03372_1.exp	chloroplast heterotrimeric g-protein complex protein	20	5.1284e-12	0.75	3	C:GO:0043234 C:GO:0005886 F:GO:0000166	protein complex;plasma membrane;nucleotide binding	EC:3.6.5.1,	heterotrimeric G-protein GTPase
contig03249_1.exp	aspartate beta-hydroxylase domain containing 2	20	3.31854e-11	0.59	7	F:GO:0016491 C:GO:0030176 F:GO:0004597 F:GO:0016702 C:GO:0016021 C:GO:0016020 P:GO:0018193		-
contig00079_1.exp	kelch repeat-containing protein	20	4.82179e-44	0.51	3	C:GO:0005739 F:GO:0000062 C:GO:0005575		-
contig03253_1.exp	60s ribosomal protein l21	20	5.89811e-41	0.65	4	C:GO:0005739 F:GO:0005198 C:GO:0005840 P:GO:0006412	mitochondrion;structural molecule activity;ribosome;translation	EC:3.6.5.3,	protein-synthesizing GTPase		K02889		IPR001147, IPR001147, IPR001147, IPR001147, IPR001147, IPR001147, IPR001147, IPR008991, IPR008991, noIPR, noIPR	Ribosomal protein L21e, Ribosomal protein L21e, Ribosomal protein L21e, Ribosomal protein L21e, Ribosomal protein L21e, Ribosomal protein L21e, Ribosomal protein L21e, Translation protein SH3-like, Translation protein SH3-like, unintegrated, unintegrated	PTHR20981 (PANTHER), PF01157 (PFAM), PS01171 (PROSITE), GO:0003735, GO:0005622, GO:0005840, GO:0006412, SSF50104 (SUPERFAMILY), , G3DSA:2.30.30.70 (GENE3D),
PpolyN1d53h08.t7	multiple inositol polyphosphate phosphatasea1	20	2.43365e-73	0.49	3	C:GO:0012505 C:GO:0016023 F:GO:0003993		-					IPR000560, IPR000560, IPR000560, IPR016274, IPR016274, noIPR, noIPR, noIPR, noIPR, noIPR, noIPR	Histidine acid phosphatase, Histidine acid phosphatase, Histidine acid phosphatase, Histidine acid phosphatase, eukaryotic, Histidine acid phosphatase, eukaryotic, unintegrated, unintegrated, unintegrated, unintegrated, unintegrated, unintegrated	PF00328 (PFAM), PS00616 (PROSITE), GO:0003993, PIRSF000894 (PIR), , G3DSA:3.40.50.1240 (GENE3D), PTHR20963 (PANTHER), SignalP (SIGNALP), tmhmm (TMHMM), SSF53254 (SUPERFAMILY),
contig03190_1.exp	testis enhanced gene transcript (bax inhibitor 1)	20	1.242e-31	0.69	1	C:GO:0005623	cell
PpolyN1d127c03.t7	glycosylphosphatidylinositol specific phospholipase d1	20	3.14453e-56	0.55	4	C:GO:0005576 F:GO:0016787 P:GO:0009056 P:GO:0006629	extracellular region;hydrolase activity;catabolic process;lipid metabolic process	EC:3.1.4.4,	phospholipase D	Ether lipid metabolism;Glycerophospholipid metabolism;GnRH signaling pathway	K01127
contig03192_1.exp	phosducin-like protein	20	2.73995e-34	0.72	0			-					noIPR, noIPR, noIPR	unintegrated, unintegrated, unintegrated	SignalP (SIGNALP), tmhmm (TMHMM),
PpolyN1a08a09.t7	pigg protein	20	2.44368e-38	0.51	0			-					noIPR, noIPR, noIPR	unintegrated, unintegrated, unintegrated	PTHR23072 (PANTHER), tmhmm (TMHMM),
contig03175_1.exp	pleiotropic regulator 1	20	9.65267e-43	0.84	3	P:GO:0006139 C:GO:0005634 C:GO:0005654	nucleobase, nucleoside, nucleotide and nucleic acid metabolic process;nucleus;nucleoplasm						IPR001680, IPR001680, IPR001680, IPR001680, IPR001680, IPR011046, IPR011046, IPR015943, IPR015943, noIPR, noIPR	WD40 repeat, WD40 repeat, WD40 repeat, WD40 repeat, WD40 repeat, WD40 repeat-like, WD40 repeat-like, WD40/YVTN repeat-like, WD40/YVTN repeat-like, unintegrated, unintegrated	PF00400 (PFAM), SM00320 (SMART), PS50082 (PROFILE), PS50294 (PROFILE), , SSF50978 (SUPERFAMILY), , G3DSA:2.130.10.10 (GENE3D), , PTHR19923 (PANTHER),
contig03177_1.exp	protein	20	1.6027e-29	0.91	0			-
PpolyN1d36d03.t7	cytochromefamilysubfamilypolypeptide 31	20	3.16942e-10	0.48	12	P:GO:0006954 F:GO:0020037 F:GO:0005506 P:GO:0006691 C:GO:0016021 P:GO:0006118 C:GO:0005792 F:GO:0016491 C:GO:0005783 F:GO:0046872 F:GO:0004497 C:GO:0005615		-
contig11204_1.exp	seh1-like (cerevisiae	20	2.34702e-33	0.68	2	F:GO:0003674 P:GO:0008150		-
contig03215_1.exp	alg2 protein	20	3.60789e-18	0.78	7	P:GO:0006464 P:GO:0009058 F:GO:0016740 C:GO:0005623 C:GO:0005634 C:GO:0005794 C:GO:0043234	protein modification process;biosynthetic process;transferase activity;cell;nucleus;Golgi apparatus;protein complex				K03843
PpolyN1d101g01.t7	dynamin protein	20	6.62198e-08	0.47	3	F:GO:0005525 F:GO:0003924 F:GO:0000166		-					noIPR, noIPR	unintegrated, unintegrated	SignalP (SIGNALP),
contig03217_1.exp	amp-dependent synthetase and ligase	20	4.4352e-08	0.71	4	C:GO:0009536 F:GO:0016874 P:GO:0008152 F:GO:0003824		-
contig07985_1.exp	protein tyrosine phosphatase	20	1.54037e-16	0.64	5	P:GO:0016311 F:GO:0016791 P:GO:0006470 F:GO:0004725 F:GO:0008138		-			K01104		noIPR, noIPR, noIPR	unintegrated, unintegrated, unintegrated	SignalP (SIGNALP), tmhmm (TMHMM),
contig03199_1.exp	amp-activated protein kinase gamma2 subunit	20	1.62466e-41	0.62	11	P:GO:0009058 P:GO:0006629 F:GO:0000166 P:GO:0006950 F:GO:0004672 P:GO:0008150 F:GO:0005515 C:GO:0005622 C:GO:0043234 P:GO:0006519 P:GO:0008152	biosynthetic process;lipid metabolic process;nucleotide binding;response to stress;protein kinase activity;biological_process;protein binding;intracellular;protein complex;amino acid and derivative metabolic process;metabolic process				K07200
contig11034_1.exp	sh2 domain-containing protein	20	1.09651e-38	0.56	0			-					noIPR, noIPR	unintegrated, unintegrated	SignalP (SIGNALP),
contig03203_1.exp	rho family gtpase	20	5.58764e-17	0.61	8	P:GO:0009653 P:GO:0016043 P:GO:0050789 F:GO:0005488 P:GO:0007275 P:GO:0008150 P:GO:0000003 P:GO:0030154	anatomical structure morphogenesis;cellular component organization and biogenesis;regulation of biological process;binding;multicellular organismal development;biological_process;reproduction;cell differentiation						noIPR, noIPR, noIPR, noIPR, noIPR	unintegrated, unintegrated, unintegrated, unintegrated, unintegrated	G3DSA:3.40.50.300 (GENE3D), PTHR11708 (PANTHER), PTHR11708:SF285 (PANTHER), SSF52540 (SUPERFAMILY),
PpolyN1d103a11.t7	ornithine decarboxylase	20	2.1121e-81	0.66	8	P:GO:0050789 P:GO:0008283 F:GO:0003824 P:GO:0007275 F:GO:0005515 P:GO:0009058 P:GO:0006519 C:GO:0005829	regulation of biological process;cell proliferation;catalytic activity;multicellular organismal development;protein binding;biosynthetic process;amino acid and derivative metabolic process;cytosol	EC:4.1.1.17,	ornithine decarboxylase	Urea cycle and metabolism of amino groups;Glutathione metabolism	K01581		noIPR, noIPR, noIPR, noIPR	unintegrated, unintegrated, unintegrated, unintegrated	PS51257 (PROFILE), SignalP (SIGNALP), tmhmm (TMHMM),
contig03375_1.exp	baculoviral iap repeat-containing 2	20	3.43995e-08	0.55	5	F:GO:0005488 P:GO:0050789 P:GO:0008219 C:GO:0005634 P:GO:0008150	binding;regulation of biological process;cell death;nucleus;biological_process
contig03376_1.exp	defective in sister chromatid cohesion 1 homolog	20	4.06018e-09	0.51	4	P:GO:0006260 P:GO:0007049 C:GO:0005634 F:GO:0003677		-			K11271
contig03377_1.exp	domain-containing protein	20	8.53746e-15	0.67	10	C:GO:0016020 P:GO:0016444 C:GO:0042995 C:GO:0005634 F:GO:0003677 F:GO:0005524 F:GO:0005515 F:GO:0005509 P:GO:0008150 P:GO:0045190		-
contig03349_1.exp	cbf nf-y family transcription	20	3.59749e-10	0.66	4	C:GO:0005622 F:GO:0003677 P:GO:0050789 P:GO:0006350	intracellular;DNA binding;regulation of biological process;transcription				K03506
contig03352_1.exp	myosin ie	20	1.89699e-14	0.72	4	C:GO:0005856 C:GO:0043234 F:GO:0000166 F:GO:0003774	cytoskeleton;protein complex;nucleotide binding;motor activity				K04705		IPR000108, IPR000108, IPR001452, IPR001452, IPR001452, IPR001452, IPR001452, IPR001452, IPR001452, IPR013315, IPR013315, noIPR, noIPR, noIPR	Neutrophil cytosol factor 2, Neutrophil cytosol factor 2, Src homology-3, Src homology-3, Src homology-3, Src homology-3, Src homology-3, Src homology-3, Src homology-3, Spectrin alpha chain, Spectrin alpha chain, unintegrated, unintegrated, unintegrated	PR00499 (PRINTS), , PD000066 (PRODOM), PR00452 (PRINTS), PF00018 (PFAM), SM00326 (SMART), PS50002 (PROFILE), SSF50044 (SUPERFAMILY), , PR01887 (PRINTS), , G3DSA:2.30.30.40 (GENE3D), PTHR23065 (PANTHER),
contig03354_1.exp	dna-3-methyladenine glycosylase i	20	2.72106e-21	0.77	3	P:GO:0006950 P:GO:0006259 F:GO:0016787	response to stress;DNA metabolic process;hydrolase activity				K01246		noIPR, noIPR	unintegrated, unintegrated	SignalP (SIGNALP),
contig03371_1.exp	wd repeat domain 57 (u5 snrnp specific)	20	6.54693e-68	0.64	5	C:GO:0005634 P:GO:0006139 C:GO:0005622 F:GO:0003824 F:GO:0005515	nucleus;nucleobase, nucleoside, nucleotide and nucleic acid metabolic process;intracellular;catalytic activity;protein binding						IPR001680, IPR001680, IPR001680, IPR001680, IPR001680, IPR001680, IPR001680, IPR011046, IPR011046, IPR015943, IPR015943, noIPR, noIPR, noIPR	WD40 repeat, WD40 repeat, WD40 repeat, WD40 repeat, WD40 repeat, WD40 repeat, WD40 repeat, WD40 repeat-like, WD40 repeat-like, WD40/YVTN repeat-like, WD40/YVTN repeat-like, unintegrated, unintegrated, unintegrated	PD000018 (PRODOM), PF00400 (PFAM), SM00320 (SMART), PS50082 (PROFILE), PS50294 (PROFILE), PS00678 (PROSITE), , SSF50978 (SUPERFAMILY), , G3DSA:2.130.10.10 (GENE3D), , PTHR22847 (PANTHER), PTHR22847:SF47 (PANTHER),
PpolyN1d85f01.t7	delta 1	20	2.1837e-64	0.74	6	P:GO:0007010 C:GO:0005815 F:GO:0000166 F:GO:0005198 P:GO:0008150 C:GO:0005634	cytoskeleton organization and biogenesis;microtubule organizing center;nucleotide binding;structural molecule activity;biological_process;nucleus				K10390	cytoskeleton
contig03394_1.exp	wd-40 repeat protein	20	1.49304e-27	0.56	0			-			K10260	ubiquitin syst
PpolyN1d41h10.t7	two-component osmosensing histidine kinase	20	1.05308e-25	0.5	1	P:GO:0008150	biological_process						noIPR, noIPR	unintegrated, unintegrated	SignalP (SIGNALP),
contig03400_1.exp	oxysterol binding5	20	4.94931e-10	0.55	7	P:GO:0006869 P:GO:0006893 P:GO:0008203 P:GO:0008202 F:GO:0008142 C:GO:0005829 P:GO:0030301		-
contig05823_1.exp	katanin p60 catalytic subunit	20	7.36884e-25	0.9	3	F:GO:0016787 P:GO:0019538 F:GO:0000166	hydrolase activity;protein metabolic process;nucleotide binding	EC:3.6.1.15,	nucleoside-triphosphatase	Purine metabolism;Thiamine metabolism			IPR003959, IPR003959, noIPR, noIPR, noIPR, noIPR, noIPR, noIPR	AAA ATPase, core, AAA ATPase, core, unintegrated, unintegrated, unintegrated, unintegrated, unintegrated, unintegrated	PF00004 (PFAM), GO:0005524, G3DSA:3.40.50.300 (GENE3D), PTHR23074 (PANTHER), PTHR23074:SF19 (PANTHER), SignalP (SIGNALP), SSF52540 (SUPERFAMILY),
PpolyN0a12f02.t7	protein associated with prk1	20	7.62128e-23	0.71	1	F:GO:0005488	binding						IPR000058, IPR000058, IPR000058, noIPR, noIPR, noIPR	Zinc finger, AN1-type, Zinc finger, AN1-type, Zinc finger, AN1-type, unintegrated, unintegrated, unintegrated	G3DSA:4.10.1110.10 (GENE3D), PF01428 (PFAM), GO:0008270, PTHR10634 (PANTHER), PTHR10634:SF5 (PANTHER),
contig03386_1.exp	myosin ic	20	1.34841e-12	0.69	3	C:GO:0005622 F:GO:0000166 P:GO:0007275	intracellular;nucleotide binding;multicellular organismal development				K04364
PpolyN1d66f01.t7	family protein	20	1.10824e-38	0.8	1	P:GO:0006950	response to stress						IPR003718, IPR003718, IPR003718, IPR015946, IPR015946, noIPR, noIPR	OsmC-like protein, OsmC-like protein, OsmC-like protein, K homology-like, alpha/beta, K homology-like, alpha/beta, unintegrated, unintegrated	PF02566 (PFAM), SSF82784 (SUPERFAMILY), GO:0006950, G3DSA:3.30.300.20 (GENE3D), , SignalP (SIGNALP),
contig03294_1.exp	tripartite motif-containing 21	20	1.71844e-07	0.54	9	C:GO:0030529 C:GO:0005634 F:GO:0003677 C:GO:0005737 F:GO:0008270 F:GO:0003723 C:GO:0005622 F:GO:0005515 F:GO:0046872		-					IPR001841, IPR001841, IPR001841, IPR001841, IPR001841, IPR001841, IPR013083, IPR013083, noIPR, noIPR	Zinc finger, RING-type, Zinc finger, RING-type, Zinc finger, RING-type, Zinc finger, RING-type, Zinc finger, RING-type, Zinc finger, RING-type, Zinc finger, RING/FYVE/PHD-type, Zinc finger, RING/FYVE/PHD-type, unintegrated, unintegrated	PF00097 (PFAM), SM00184 (SMART), PS50089 (PROFILE), PS00518 (PROSITE), GO:0005515, GO:0008270, G3DSA:3.30.40.10 (GENE3D), , SSF57850 (SUPERFAMILY),
contig03300_1.exp	peptide chain release factor 1	20	2.2001e-15	0.77	7	F:GO:0008135 C:GO:0005840 P:GO:0016043 P:GO:0050789 P:GO:0006412 C:GO:0005737 C:GO:0043234	translation factor activity, nucleic acid binding;ribosome;cellular component organization and biogenesis;regulation of biological process;translation;cytoplasm;protein complex				K02835
contig03311_1.exp	pa14 domain protein	20	3.31402e-11	0.61	0			-
contig03314_1.exp	epoxide hydrolase-like phosphatase	20	1.27984e-15	0.69	1	F:GO:0016787	hydrolase activity	EC:3.1.3.0,			K00249		noIPR, noIPR, noIPR	unintegrated, unintegrated, unintegrated	SignalP (SIGNALP), tmhmm (TMHMM),
contig02328_1.exp	60s ribosomal protein l44	20	2.92875e-44	0.84	6	P:GO:0008150 F:GO:0005198 C:GO:0005840 C:GO:0005829 P:GO:0006412 P:GO:0006996	biological_process;structural molecule activity;ribosome;cytosol;translation;organelle organization and biogenesis	EC:3.6.5.3,	protein-synthesizing GTPase		K02929		IPR000552, IPR000552, IPR000552, IPR000552, IPR000552, IPR000552, IPR000552, IPR000552, IPR011332, IPR011332, IPR011332, IPR011332, IPR011332	Ribosomal protein L44e, Ribosomal protein L44e, Ribosomal protein L44e, Ribosomal protein L44e, Ribosomal protein L44e, Ribosomal protein L44e, Ribosomal protein L44e, Ribosomal protein L44e, Ribosomal protein, zinc-binding, Ribosomal protein, zinc-binding, Ribosomal protein, zinc-binding, Ribosomal protein, zinc-binding, Ribosomal protein, zinc-binding	PD002841 (PRODOM), G3DSA:3.10.450.80 (GENE3D), PTHR10369 (PANTHER), PF00935 (PFAM), GO:0003735, GO:0005622, GO:0005840, GO:0006412, SSF57829 (SUPERFAMILY), GO:0003735, GO:0005622, GO:0005840, GO:0006412
contig03277_1.exp	ribosome biogenesis protein tsr1 (20s rrna accumulation protein 1)	20	1.09064e-43	0.71	1	C:GO:0005739	mitochondrion						IPR007034, IPR007034, noIPR, noIPR, noIPR	Protein of unknown function DUF663, Protein of unknown function DUF663, unintegrated, unintegrated, unintegrated	PF04950 (PFAM), , PTHR12858 (PANTHER), PTHR12858:SF1 (PANTHER),
contig03280_1.exp	cytochrome b5	20	6.91459e-14	0.67	10	C:GO:0043226 C:GO:0005622 C:GO:0005737 C:GO:0005623 F:GO:0003824 F:GO:0005215 P:GO:0022904 P:GO:0006811 C:GO:0043234 F:GO:0005488	organelle;intracellular;cytoplasm;cell;catalytic activity;transporter activity;respiratory electron transport chain;ion transport;protein complex;binding	EC:1.9.3.1,	cytochrome-c oxidase	Oxidative phosphorylation;Parkinson's disease			IPR001199, IPR001199, IPR001199, IPR001199, IPR001199, noIPR, noIPR	Cytochrome b5, Cytochrome b5, Cytochrome b5, Cytochrome b5, Cytochrome b5, unintegrated, unintegrated	PD000612 (PRODOM), PF00173 (PFAM), SSF55856 (SUPERFAMILY), GO:0020037, GO:0046914, PTHR19359 (PANTHER),
PpolyN1d116a08.t7	potassium channel tetramerisation domain containing 3	20	1.5402e-08	0.63	5	C:GO:0043234 C:GO:0005886 F:GO:0005216 F:GO:0005515 P:GO:0006811	protein complex;plasma membrane;ion channel activity;protein binding;ion transport
contig03332_1.exp	protein	20	3.78372e-23	0.71	0			-
contig03335_1.exp	signal recognition particle 68kda	20	9.7713e-11	0.53	8	F:GO:0003723 F:GO:0005047 C:GO:0005737 C:GO:0005786 C:GO:0005783 C:GO:0005840 C:GO:0005634 C:GO:0005730		-
contig02107_1.exp	paired amphipathic helixcontaining protein	20	5.27066e-09	0.61	13	C:GO:0005654 C:GO:0043234 P:GO:0050789 P:GO:0006350 F:GO:0016787 F:GO:0030528 F:GO:0005515 P:GO:0040029 P:GO:0006996 P:GO:0006464 P:GO:0006950 P:GO:0006259 P:GO:0008152	nucleoplasm;protein complex;regulation of biological process;transcription;hydrolase activity;transcription regulator activity;protein binding;regulation of gene expression, epigenetic;organelle organization and biogenesis;protein modification process;response to stress;DNA metabolic process;metabolic process
contig03348_1.exp	histidine kinase	20	1.02276e-12	0.71	6	F:GO:0004871 P:GO:0008152 F:GO:0004672 P:GO:0007165 P:GO:0044238 C:GO:0043234	signal transducer activity;metabolic process;protein kinase activity;signal transduction;primary metabolic process;protein complex	EC:2.7.13.3,	histidine kinase	Vibrio cholerae pathogenic cycle;MAPK signaling pathway - yeast;Type II secretion system;Bacterial chemotaxis - Organism-specific;Bacterial chemotaxis - General;Two-component system - General			noIPR, noIPR	unintegrated, unintegrated	tmhmm (TMHMM),
PpolyN1a10d07.t7	sepiapterin reductase	20	2.44254e-31	0.58	4	F:GO:0005488 P:GO:0008150 P:GO:0009058 F:GO:0003824	binding;biological_process;biosynthetic process;catalytic activity	EC:1.1.1.153,	sepiapterin reductase	Folate biosynthesis	K00072
contig03316_1.exp	trafficking protein particle complex 2-like	20	3.08052e-21	0.72	2	C:GO:0009536 P:GO:0006810	plastid;transport
PpolyN1a01d02.m13r	protein	20	1.62158e-90	0.84	10	P:GO:0006810 C:GO:0016023 C:GO:0005794 C:GO:0043234 F:GO:0005215 P:GO:0016043 P:GO:0015031 F:GO:0005515 P:GO:0009790 F:GO:0005198	transport;cytoplasmic membrane-bounded vesicle;Golgi apparatus;protein complex;transporter activity;cellular component organization and biogenesis;protein transport;protein binding;embryonic development;structural molecule activity						IPR011710, IPR011710, IPR011710, IPR011710, IPR011710, IPR011710, IPR011710, IPR011710, noIPR, noIPR	Coatomer, beta subunit, C-terminal, Coatomer, beta subunit, C-terminal, Coatomer, beta subunit, C-terminal, Coatomer, beta subunit, C-terminal, Coatomer, beta subunit, C-terminal, Coatomer, beta subunit, C-terminal, Coatomer, beta subunit, C-terminal, Coatomer, beta subunit, C-terminal, unintegrated, unintegrated	PF07718 (PFAM), GO:0005198, GO:0005515, GO:0006461, GO:0006886, GO:0008565, GO:0016192, GO:0030126, PTHR10635 (PANTHER),
contig03331_1.exp	nitrate reductase	20	2.58805e-47	0.65	6	F:GO:0003824 C:GO:0005623 F:GO:0005488 P:GO:0050789 P:GO:0040007 P:GO:0005975	catalytic activity;cell;binding;regulation of biological process;growth;carbohydrate metabolic process	EC:1.6.2.2,	cytochrome-b5 reductase	Aminosugars metabolism	K00326		IPR001433, IPR001433, IPR001433, IPR001709, IPR001709, IPR001709, IPR001834, IPR001834, IPR001834, IPR008333, IPR008333, IPR008333, noIPR, noIPR, noIPR, noIPR, noIPR	Oxidoreductase FAD/NAD(P)-binding, Oxidoreductase FAD/NAD(P)-binding, Oxidoreductase FAD/NAD(P)-binding, Flavoprotein pyridine nucleotide cytochrome reductase, Flavoprotein pyridine nucleotide cytochrome reductase, Flavoprotein pyridine nucleotide cytochrome reductase, NADH:cytochrome b5 reductase (CBR), NADH:cytochrome b5 reductase (CBR), NADH:cytochrome b5 reductase (CBR), Oxidoreductase FAD-bi…	PF00175 (PFAM), GO:0006118, GO:0016491, PR00371 (PRINTS), GO:0006118, GO:0016491, PR00406 (PRINTS), GO:0006118, GO:0016491, PF00970 (PFAM), GO:0006118, GO:0016491, G3DSA:3.40.50.80 (GENE3D), PTHR19370 (PANTHER), PTHR19370:SF3 (PANTHER), SSF52343 (SUPERFAMILY),
PpolyN1d33d08.t7	endomembrane protein	20	5.00631e-71	0.58	2	C:GO:0005794 C:GO:0005623	Golgi apparatus;cell						IPR004240, IPR004240, IPR004240, noIPR, noIPR, noIPR, noIPR	Nonaspanin (TM9SF), Nonaspanin (TM9SF), Nonaspanin (TM9SF), unintegrated, unintegrated, unintegrated, unintegrated	PTHR10766 (PANTHER), PF02990 (PFAM), GO:0016021, PTHR10766:SF12 (PANTHER), SignalP (SIGNALP), tmhmm (TMHMM),
PpolyN1d23a06.t7	ras guanine nucleotide exchange factor	20	3.41409e-36	0.54	12	C:GO:0005829 P:GO:0050789 P:GO:0007267 F:GO:0005102 C:GO:0005623 P:GO:0009653 P:GO:0016043 P:GO:0030154 P:GO:0007275 P:GO:0008283 P:GO:0007165 F:GO:0030234	cytosol;regulation of biological process;cell-cell signaling;receptor binding;cell;anatomical structure morphogenesis;cellular component organization and biogenesis;cell differentiation;multicellular organismal development;cell proliferation;signal transduction;enzyme regulator activity				K04349		IPR000651, IPR000651, IPR000651, IPR000651, IPR000651, IPR001849, IPR001849, IPR001849, IPR008937, IPR008937, IPR008937, IPR008937, IPR008937, noIPR, noIPR, noIPR, noIPR	Guanine nucleotide exchange factor for Ras-like GTPases, N-terminal, Guanine nucleotide exchange factor for Ras-like GTPases, N-terminal, Guanine nucleotide exchange factor for Ras-like GTPases, N-terminal, Guanine nucleotide exchange factor for Ras-like GTPases, N-terminal, Guanine nucleotide exchange factor for Ras-like GTPases, N-terminal, Pleckstrin-like, Pleckstrin-like, Pleckstrin-like, Ras…	PF00618 (PFAM), PS50212 (PROFILE), GO:0005085, GO:0005622, GO:0051056, SM00233 (SMART), PS50003 (PROFILE), , PTHR23113 (PANTHER), SSF48366 (SUPERFAMILY), GO:0005085, GO:0005622, GO:0007264, G3DSA:1.20.870.10 (GENE3D), PTHR23113:SF48 (PANTHER), SSF50729 (SUPERFAMILY),
PpolyN1d26b06.t7	chaperone activator sti1	20	3.62975e-15	0.56	1	F:GO:0005488		-			K09553		IPR011990, IPR011990, noIPR, noIPR, noIPR	Tetratricopeptide-like helical, Tetratricopeptide-like helical, unintegrated, unintegrated, unintegrated	G3DSA:1.25.40.10 (GENE3D), GO:0005488, PTHR22904 (PANTHER), PTHR22904:SF14 (PANTHER),
PpolyN1d29d06.t7	transketolase	20	1.15782e-145	0.74	5	F:GO:0016740 P:GO:0006139 P:GO:0005975 P:GO:0009056 P:GO:0008152	transferase activity;nucleobase, nucleoside, nucleotide and nucleic acid metabolic process;carbohydrate metabolic process;catabolic process;metabolic process	EC:2.2.1.1,	transketolase	Pentose phosphate pathway;Biosynthesis of ansamycins;Carbon fixation	K00615
PpolyN1d07e07.t7	repetitive exported protein	20	1.32601e-18	0.51	0			-			K10380
PpolyN1d25a11.t7	4-aminobutyrate transaminase	20	3.0203e-97	0.74	4	P:GO:0007610 P:GO:0008152 F:GO:0016740 C:GO:0005739	behavior;metabolic process;transferase activity;mitochondrion	EC:2.6.1.0,			K00823		noIPR, noIPR	unintegrated, unintegrated	tmhmm (TMHMM),
PpolyN1d35h04.t7	ase-activating protein	20	4.65604e-131	0.61	6	F:GO:0005096 P:GO:0051056 P:GO:0007264 P:GO:0007165 F:GO:0005099 C:GO:0005622		-			K05767		noIPR, noIPR, noIPR	unintegrated, unintegrated, unintegrated	SignalP (SIGNALP), tmhmm (TMHMM),
PpolyN1d27e09.t7	microneme protein 4	20	9.78777e-62	0.52	0			-			K06825		noIPR, noIPR	unintegrated, unintegrated	SignalP (SIGNALP),
PpolyN1d33g04.t7	tripeptidyl peptidase i	20	3.71834e-53	0.47	4	P:GO:0008150 F:GO:0005488 F:GO:0008233 C:GO:0005623	biological_process;binding;peptidase activity;cell				K01279
PpolyN1d44h10.t7	o-sialoglycoprotein endopeptidase	20	3.75561e-58	0.63	1	F:GO:0008233	peptidase activity				K01409
PpolyN1d34h01.t7	glycosideclan gh-d	20	1.32688e-24	0.54	4	F:GO:0004553 P:GO:0005975 P:GO:0008152 F:GO:0003824		-					noIPR, noIPR, noIPR	unintegrated, unintegrated, unintegrated	SignalP (SIGNALP), tmhmm (TMHMM),
contig02533_1.exp	hypoxia associated factor	20	2.53842e-19	0.65	0			-					noIPR, noIPR, noIPR	unintegrated, unintegrated, unintegrated	SignalP (SIGNALP), tmhmm (TMHMM),
PpolyN1d88g06.t7	dna2 nam7 helicase family protein	20	8.47658e-39	0.42	2	P:GO:0008150 F:GO:0008266		-
contig12021_1.exp	rna polymerase small subunit	20	1.25252e-10	0.71	1	F:GO:0005488	binding
PpolyN1d25c05.t7	member ras oncogene family	20	5.36394e-18	0.57	6	C:GO:0005886 C:GO:0016023 P:GO:0015031 C:GO:0005794 F:GO:0000166 P:GO:0007165	plasma membrane;cytoplasmic membrane-bounded vesicle;protein transport;Golgi apparatus;nucleotide binding;signal transduction				K07976	GTP binding	IPR001806, IPR001806, IPR001806, IPR013753, IPR013753, noIPR, noIPR, noIPR, noIPR, noIPR	Ras GTPase, Ras GTPase, Ras GTPase, Ras, Ras, unintegrated, unintegrated, unintegrated, unintegrated, unintegrated	PR00449 (PRINTS), GO:0005525, GO:0007264, PF00071 (PFAM), , G3DSA:3.40.50.300 (GENE3D), PTHR11708 (PANTHER), PTHR11708:SF303 (PANTHER), SSF52540 (SUPERFAMILY),
PpolyN1d34a10.t7	mitochondrial intermediate peptidase	20	1.21704e-12	0.48	2	F:GO:0005488 F:GO:0016787	binding;hydrolase activity				K01410		noIPR, noIPR	unintegrated, unintegrated	SSF55486 (SUPERFAMILY),
PpolyN1d45c07.t7	metallo-beta-lactamase family protein	20	5.86978e-57	0.49	1	F:GO:0016787	hydrolase activity
contig04659_1.exp	talin 2	20	7.63442e-08	0.73	11	P:GO:0007016 C:GO:0045202 C:GO:0005925 C:GO:0030054 F:GO:0003779 F:GO:0005200 F:GO:0005515 C:GO:0001726 F:GO:0005488 C:GO:0005856 F:GO:0005198		-					IPR001007, IPR001007, IPR002155, IPR002155, IPR006058, IPR006058, IPR006058, noIPR, noIPR	von Willebrand factor, type C, von Willebrand factor, type C, Thiolase, Thiolase, 2Fe-2S ferredoxin, iron-sulphur binding site, 2Fe-2S ferredoxin, iron-sulphur binding site, 2Fe-2S ferredoxin, iron-sulphur binding site, unintegrated, unintegrated	PS01208 (PROSITE), , PS00099 (PROSITE), , PS00197 (PROSITE), GO:0006118, GO:0009055, SignalP (SIGNALP),
PpolyN1d33d05.t7	dna ligase	20	1.54768e-08	0.54	6	P:GO:0006260 F:GO:0005524 F:GO:0016874 P:GO:0006281 F:GO:0003910 P:GO:0006310		-
PpolyN1d18a08.t7	anhydro-n-acetylmuramic acid kinase	20	2.53524e-23	0.58	8	F:GO:0016301 F:GO:0005524 P:GO:0006040 F:GO:0016740 F:GO:0000166 P:GO:0005975 P:GO:0009254 F:GO:0016773		-					IPR005338, IPR005338	Protein of unknown function UPF0075, Protein of unknown function UPF0075	PF03702 (PFAM),
PpolyN1d26e11.t7	serine palmitoyltransferase	20	5.25228e-50	0.58	5	P:GO:0009058 F:GO:0016740 F:GO:0003824 F:GO:0030170 F:GO:0016769		-			K00654
contig00834_1.exp	cdc73 domain protein	20	7.20591e-30	0.61	7	F:GO:0003674 P:GO:0007049 P:GO:0006350 P:GO:0045786 P:GO:0008150 F:GO:0005515 C:GO:0005634		-					IPR007852, IPR007852, IPR007852	RNA polymerase II accessory factor, Cdc73, RNA polymerase II accessory factor, Cdc73, RNA polymerase II accessory factor, Cdc73	PTHR12466 (PANTHER), PF05179 (PFAM),
PpolyN1d24e12.t7	vacuolar protein 8	20	3.06981e-36	0.5	6	F:GO:0005488 C:GO:0005737 C:GO:0005774 C:GO:0005773 C:GO:0005856 C:GO:0016020		-
PpolyN1d33g08.t7	galactosylceramidase	20	1.06401e-131	0.67	5	C:GO:0005764 F:GO:0016787 P:GO:0005975 P:GO:0006629 P:GO:0008152	lysosome;hydrolase activity;carbohydrate metabolic process;lipid metabolic process;metabolic process	EC:3.2.1.46,	galactosylceramidase	Sphingolipid metabolism	K01202
PpolyN1d25c10.t7	apoptosis inducing factor	20	8.00516e-32	0.57	7	C:GO:0043226 C:GO:0005622 P:GO:0008219 F:GO:0005515 C:GO:0005737 F:GO:0003824 F:GO:0000166	organelle;intracellular;cell death;protein binding;cytoplasm;catalytic activity;nucleotide binding				K04727		IPR001100, IPR001100, IPR001100, IPR001327, IPR001327, IPR001327, IPR013027, IPR013027, IPR013027, noIPR, noIPR, noIPR, noIPR, noIPR	Pyridine nucleotide-disulphide oxidoreductase, class I, Pyridine nucleotide-disulphide oxidoreductase, class I, Pyridine nucleotide-disulphide oxidoreductase, class I, Pyridine nucleotide-disulphide oxidoreductase, NAD-binding region, Pyridine nucleotide-disulphide oxidoreductase, NAD-binding region, Pyridine nucleotide-disulphide oxidoreductase, NAD-binding region, FAD-dependent pyridine nucleot…	PR00411 (PRINTS), GO:0006118, GO:0016491, PD000139 (PRODOM), GO:0016491, GO:0050660, PR00368 (PRINTS), PF07992 (PFAM), , G3DSA:3.50.50.60 (GENE3D), PTHR22912 (PANTHER), PTHR22912:SF32 (PANTHER), SSF51905 (SUPERFAMILY),
contig11089_1.exp	protein	20	2.49351e-54	0.65	0			-
contig06292_1.exp	protein	20	5.27213e-33	0.72	2	F:GO:0005488 P:GO:0051301		-			K03350	ubiquitin syst
contig04899_1.exp	2310004i24rik protein	20	3.7436e-07	0.55	1	F:GO:0016787		-
PpolyN1d28g03.t7	ph-protein kinase domain containing protein	20	1.92083e-69	0.62	1	F:GO:0016740	transferase activity				K04456	kinase	noIPR, noIPR	unintegrated, unintegrated	tmhmm (TMHMM),
PpolyN1d46d10.t7	heat shock protein 82	20	0	0.87	5	P:GO:0019538 C:GO:0016023 P:GO:0006950 F:GO:0000166 F:GO:0005515	protein metabolic process;cytoplasmic membrane-bounded vesicle;response to stress;nucleotide binding;protein binding				K04079		IPR001404, IPR001404, IPR001404, IPR001404, IPR001404, IPR001404, IPR003594, IPR003594, IPR003594, IPR003594, IPR003594	Heat shock protein Hsp90, Heat shock protein Hsp90, Heat shock protein Hsp90, Heat shock protein Hsp90, Heat shock protein Hsp90, Heat shock protein Hsp90, ATP-binding region, ATPase-like, ATP-binding region, ATPase-like, ATP-binding region, ATPase-like, ATP-binding region, ATPase-like, ATP-binding region, ATPase-like	PR00775 (PRINTS), PTHR11528 (PANTHER), PF00183 (PFAM), PS00298 (PROSITE), GO:0006457, GO:0051082, G3DSA:3.30.565.10 (GENE3D), PF02518 (PFAM), SM00387 (SMART), SSF55874 (SUPERFAMILY), GO:0005524
PpolyN1d32e12.t7	dihydrolipoamide dehydrogenase precursor	20	5.74058e-91	0.75	9	F:GO:0003824 F:GO:0005515 C:GO:0005739 P:GO:0009628 P:GO:0009058 P:GO:0005975 P:GO:0006091 P:GO:0009056 P:GO:0006519	catalytic activity;protein binding;mitochondrion;response to abiotic stimulus;biosynthetic process;carbohydrate metabolic process;generation of precursor metabolites and energy;catabolic process;amino acid and derivative metabolic process	EC:1.8.1.4,	dihydrolipoyl dehydrogenase	Glycine, serine and threonine metabolism;Alanine and aspartate metabolism;Pyruvate metabolism;Citrate cycle (TCA cycle);Glycolysis / Gluconeogenesis;Valine, leucine and isoleucine degradation	K00382		noIPR, noIPR	unintegrated, unintegrated	SignalP (SIGNALP),
PpolyN1d42d08.t7	synaptotagmin vii	20	1.88494e-13	0.47	3	C:GO:0005737 C:GO:0043226 C:GO:0005622	cytoplasm;organelle;intracellular						IPR000008, IPR000008, IPR000008, IPR000008, IPR000008, IPR008973, IPR008973, noIPR, noIPR, noIPR	C2 calcium-dependent membrane targeting, C2 calcium-dependent membrane targeting, C2 calcium-dependent membrane targeting, C2 calcium-dependent membrane targeting, C2 calcium-dependent membrane targeting, C2 calcium/lipid-binding region, CaLB, C2 calcium/lipid-binding region, CaLB, unintegrated, unintegrated, unintegrated	PR00360 (PRINTS), PF00168 (PFAM), SM00239 (SMART), PS50004 (PROFILE), , SSF49562 (SUPERFAMILY), , G3DSA:2.60.40.150 (GENE3D), PTHR10024 (PANTHER),
PpolyN1d27c10.t7	wd repeats and sof1 domain containing	20	3.06506e-69	0.61	4	P:GO:0006364 C:GO:0030529 P:GO:0042254 C:GO:0005634		-
PpolyN1d31e11.t7	major facilitator superfamily mfs_1	20	1.99056e-26	0.68	3	C:GO:0016021 F:GO:0005215 P:GO:0006810		-					IPR007114, IPR007114, IPR007114, IPR007114, IPR011701, IPR011701, IPR016196, IPR016196, noIPR, noIPR, noIPR, noIPR	Major facilitator superfamily, Major facilitator superfamily, Major facilitator superfamily, Major facilitator superfamily, Major facilitator superfamily MFS-1, Major facilitator superfamily MFS-1, MFS general substrate transporter, MFS general substrate transporter, unintegrated, unintegrated, unintegrated, unintegrated	PS50850 (PROFILE), GO:0005215, GO:0006810, GO:0016021, PF07690 (PFAM), , SSF103473 (SUPERFAMILY), , PTHR11662 (PANTHER), PTHR11662:SF3 (PANTHER), tmhmm (TMHMM),
PpolyN1d34g11.t7	amp-dependent synthetase and ligase	20	2.73007e-33	0.51	2	P:GO:0009699 C:GO:0005575		-			K01904
PpolyN1d34d01.t7	amp dependent coa ligase	20	6.06788e-41	0.59	9	P:GO:0009058 C:GO:0005777 F:GO:0016740 P:GO:0009605 P:GO:0006950 P:GO:0006629 P:GO:0009607 C:GO:0005829 C:GO:0043234	biosynthetic process;peroxisome;transferase activity;response to external stimulus;response to stress;lipid metabolic process;response to biotic stimulus;cytosol;protein complex	EC:2.3.1.86,	fatty-acyl-CoA synthase	Fatty acid biosynthesis	K01904
PpolyN1d28c06.t7	dna ligase	20	2.63286e-18	0.45	6	P:GO:0006260 F:GO:0005524 F:GO:0016874 P:GO:0006281 F:GO:0003910 P:GO:0006310		-			K01971
PpolyN1d32h12.t7	ring finger protein	20	2.64446e-26	0.48	4	F:GO:0046872 C:GO:0005737 F:GO:0008270 F:GO:0005515		-			K01931		IPR001841, IPR001841, IPR001841, IPR001841, IPR002867, IPR002867, IPR002867, noIPR, noIPR, noIPR, noIPR	Zinc finger, RING-type, Zinc finger, RING-type, Zinc finger, RING-type, Zinc finger, RING-type, Zinc finger, C6HC-type, Zinc finger, C6HC-type, Zinc finger, C6HC-type, unintegrated, unintegrated, unintegrated, unintegrated	SM00184 (SMART), PS50089 (PROFILE), GO:0005515, GO:0008270, PF01485 (PFAM), SM00647 (SMART), GO:0008270, PTHR11685 (PANTHER), PTHR11685:SF16 (PANTHER), SSF57850 (SUPERFAMILY),
contig12177_1.exp	muts homologcolonnonpolyposis type 1	20	5.68337e-102	0.74	24	F:GO:0003677 P:GO:0050789 P:GO:0006259 P:GO:0009628 F:GO:0005515 F:GO:0016740 P:GO:0030154 P:GO:0007275 C:GO:0005634 C:GO:0043234 F:GO:0000166 P:GO:0006091 P:GO:0008150 P:GO:0007049 P:GO:0008219 P:GO:0006950 F:GO:0005488 P:GO:0006139 F:GO:0016787 P:GO:0007165 P:GO:0009058 P:GO:0009790 P:GO:0006996 C:GO:0005694	DNA binding;regulation of biological process;DNA metabolic process;response to abiotic stimulus;protein binding;transferase activity;cell differentiation;multicellular organismal development;nucleus;protein complex;nucleotide binding;generation of precursor metabolites and energy;biological_process;cell cycle;cell death;response to stress;binding;nucleobase, nucleoside, nucleotide and nucleic aci…	EC:2.4.2.8,	hypoxanthine phosphoribosyltransferase	Purine metabolism;Drug metabolism - other enzymes	K08735		IPR000432, IPR000432, IPR000432, IPR000432, IPR000432, IPR000432, IPR000432, IPR000432, IPR007696, IPR007696, IPR007696, IPR007696, noIPR, noIPR, noIPR, noIPR	DNA mismatch repair protein MutS, C-terminal, DNA mismatch repair protein MutS, C-terminal, DNA mismatch repair protein MutS, C-terminal, DNA mismatch repair protein MutS, C-terminal, DNA mismatch repair protein MutS, C-terminal, DNA mismatch repair protein MutS, C-terminal, DNA mismatch repair protein MutS, C-terminal, DNA mismatch repair protein MutS, C-terminal, DNA mismatch repair protein Mut…	PD001263 (PRODOM), PTHR11361 (PANTHER), PF00488 (PFAM), SM00534 (SMART), PS00486 (PROSITE), GO:0005524, GO:0006298, GO:0030983, PF05192 (PFAM), GO:0005524, GO:0006298, GO:0030983, G3DSA:3.40.50.300 (GENE3D), PTHR11361:SF35 (PANTHER), SSF52540 (SUPERFAMILY),
PpolyN1d39g08.t7	suppressor of actin 1	20	1.53532e-32	0.62	4	C:GO:0005783 C:GO:0005794 P:GO:0006629 F:GO:0016787	endoplasmic reticulum;Golgi apparatus;lipid metabolic process;hydrolase activity	EC:3.1.3.0,					noIPR, noIPR, noIPR	unintegrated, unintegrated, unintegrated	SignalP (SIGNALP), tmhmm (TMHMM),
PpolyN1d31f09.t7	classes i and ii familyexpressed	20	1.97555e-68	0.62	9	P:GO:0007275 F:GO:0016740 F:GO:0005515 P:GO:0050789 P:GO:0040007 C:GO:0005623 P:GO:0008150 P:GO:0009790 P:GO:0009058	multicellular organismal development;transferase activity;protein binding;regulation of biological process;growth;cell;biological_process;embryonic development;biosynthetic process				K00654
PpolyN1d31g03.t7	conserved domain protein	20	4.94224e-19	0.49	2	P:GO:0008150 C:GO:0005575		-
PpolyN1d33e05.t7	atp-bindingsub-family fmember 3	20	4.31235e-19	0.58	4	F:GO:0005524 F:GO:0016887 F:GO:0000166 F:GO:0017111		-			K06158		noIPR, noIPR	unintegrated, unintegrated	tmhmm (TMHMM),
PpolyN1d31c02.t7	guanylate binding protein 4	20	1.79744e-29	0.5	3	F:GO:0005525 F:GO:0003924 P:GO:0006955		-
PpolyN1d31c12.t7	tpr repeat-containing protein	20	1.1143e-29	0.6	2	P:GO:0008150 C:GO:0005575		-			K11127		IPR000008, IPR000008, IPR000008, IPR000008, IPR008973, IPR008973, noIPR, noIPR, noIPR, noIPR	C2 calcium-dependent membrane targeting, C2 calcium-dependent membrane targeting, C2 calcium-dependent membrane targeting, C2 calcium-dependent membrane targeting, C2 calcium/lipid-binding region, CaLB, C2 calcium/lipid-binding region, CaLB, unintegrated, unintegrated, unintegrated, unintegrated	PR00360 (PRINTS), PF00168 (PFAM), PS50004 (PROFILE), , SSF49562 (SUPERFAMILY), , G3DSA:2.60.40.150 (GENE3D), PTHR10194 (PANTHER), PTHR10194:SF3 (PANTHER),
PpolyN1d52a11.t7	sel1 domain protein repeat-containing protein	20	7.55785e-47	0.57	3	F:GO:0005488 F:GO:0008800 F:GO:0016787		-			K07126		IPR001128, IPR001128, IPR001128, IPR001128, IPR001128, IPR006597, IPR006597, IPR006597, IPR011990, IPR011990, noIPR, noIPR, noIPR, noIPR	Cytochrome P450, Cytochrome P450, Cytochrome P450, Cytochrome P450, Cytochrome P450, Sel1-like, Sel1-like, Sel1-like, Tetratricopeptide-like helical, Tetratricopeptide-like helical, unintegrated, unintegrated, unintegrated, unintegrated	PS00086 (PROSITE), GO:0004497, GO:0005506, GO:0006118, GO:0020037, PF08238 (PFAM), SM00671 (SMART), , G3DSA:1.25.40.10 (GENE3D), GO:0005488, PTHR11102 (PANTHER), PTHR11102:SF11 (PANTHER), SSF81901 (SUPERFAMILY),
PpolyN1d39g12.t7	ankyrin repeat and ibr domain containing 1	20	4.25699e-29	0.46	1	F:GO:0005488	binding
PpolyN1d31b10.t7	aspartyl aminopeptidase	20	7.10455e-89	0.69	4	F:GO:0008233 C:GO:0005773 P:GO:0019538 C:GO:0005739	peptidase activity;vacuole;protein metabolic process;mitochondrion				K01267
contig10238_1.exp	proteintkl group	20	2.40458e-32	0.62	3	F:GO:0000166 P:GO:0006464 F:GO:0004672	nucleotide binding;protein modification process;protein kinase activity	EC:2.7.10.0,			K04427	kinase	IPR000719, IPR000719, IPR000719, IPR000719, IPR001245, IPR001245, IPR001245, IPR001245, IPR015783, IPR015783, noIPR, noIPR	Protein kinase, core, Protein kinase, core, Protein kinase, core, Protein kinase, core, Tyrosine protein kinase, Tyrosine protein kinase, Tyrosine protein kinase, Tyrosine protein kinase, ATMRK serine/threonine protein kinase-like, ATMRK serine/threonine protein kinase-like, unintegrated, unintegrated	PD000001 (PRODOM), GO:0004672, GO:0005524, GO:0006468, PF07714 (PFAM), GO:0004713, GO:0005524, GO:0006468, PTHR23257:SF82 (PANTHER), , PTHR23257 (PANTHER),
PpolyN1d34a09.t7	ef-hand domain-containing protein	20	3.6937e-71	0.55	8	C:GO:0005739 F:GO:0005488 F:GO:0005509 C:GO:0016021 C:GO:0016020 C:GO:0005743 F:GO:0005215 P:GO:0006810		-					noIPR, noIPR	unintegrated, unintegrated	SignalP (SIGNALP),
PpolyN1d30d02.t7	dna ligase	20	2.29306e-08	0.53	6	P:GO:0006260 F:GO:0005524 F:GO:0016874 P:GO:0006281 F:GO:0003910 P:GO:0006310		-
PpolyN1d46b01.t7	vacuolar sorting protein 35	20	4.05109e-82	0.81	7	C:GO:0005768 P:GO:0006464 F:GO:0005515 P:GO:0006810 P:GO:0015031 C:GO:0005623 C:GO:0005829	endosome;protein modification process;protein binding;transport;protein transport;cell;cytosol						IPR005378, IPR005378, IPR005378	Vacuolar protein sorting-associated protein 35, Vacuolar protein sorting-associated protein 35, Vacuolar protein sorting-associated protein 35	PTHR11099 (PANTHER), PF03635 (PFAM),
PpolyNOa03f05.m13r	protein	20	5.87449e-16	0.7	3	C:GO:0005739 C:GO:0005777 P:GO:0006810	mitochondrion;peroxisome;transport
PpolyN1d31f04.t7	nadh oxidase	20	1.99558e-46	0.61	1	P:GO:0007275	multicellular organismal development
contig01107_1.exp	ankyrin repeat domain 12	20	7.02441e-18	0.63	3	F:GO:0003674 P:GO:0008150 C:GO:0005634		-			K10380		IPR002110, IPR002110, IPR002110, IPR002110, IPR002110, IPR002110, IPR002110, IPR002110, noIPR, noIPR, noIPR	Ankyrin, Ankyrin, Ankyrin, Ankyrin, Ankyrin, Ankyrin, Ankyrin, Ankyrin, unintegrated, unintegrated, unintegrated	PR01415 (PRINTS), G3DSA:1.25.40.20 (GENE3D), PF00023 (PFAM), SM00248 (SMART), PS50088 (PROFILE), PS50297 (PROFILE), SSF48403 (SUPERFAMILY), , PTHR18958 (PANTHER), PTHR18958:SF294 (PANTHER),
PpolyN1d32h09.t7	amp-activated protein kinase	20	7.60962e-100	0.88	6	P:GO:0006464 C:GO:0005634 C:GO:0043234 F:GO:0000166 F:GO:0004672 P:GO:0006519	protein modification process;nucleus;protein complex;nucleotide binding;protein kinase activity;amino acid and derivative metabolic process	EC:2.7.11.0,			K07198	kinase	noIPR, noIPR, noIPR	unintegrated, unintegrated, unintegrated	SignalP (SIGNALP), tmhmm (TMHMM),
PpolyN1d27g09.t7	moloney leukemia virushomolog	20	1.16912e-11	0.53	2	F:GO:0003724 C:GO:0005575		-
[truncated: 15,615 more rows]
